# Supplementary material for: Genome-wide identification of the class III peroxidase gene family of sugarcane and its expression profiles under stresses
Source: Front Plant Sci. 2023 Jan 30;14:1101665. doi: 10.3389/fpls.2023.1101665 (PMC9924293; doi:10.3389/fpls.2023.1101665)
Supplement: Supplementary Figure 1 — Phylogenetic analysis of ShPRX proteins. [file DataSheet_1.zip]

Archive with 20 entries (20 files):
- Data Sheet20230105/Fig.S1 Phylogenetic analysis of ShPRX proteins_300dpi.jpg
- Data Sheet20230105/Fig.S2 Analysis of gene structure and conserved motif of the PRX gene family.pdf
- Data Sheet20230105/Fig.S3 (A) ENc plot analysis of the class III PRX family genes in sugarcane. (B) PR2 plot analysis of class III PRX family genes in sugarcane. (C) Th.docx
- Data Sheet20230105/Fig.S4 Expression pattern of the PRX genes of rice in response to cadmium and salt stress.docx
- Data Sheet20230105/Table S1 Physical location and properties of PRX gene family in R570 cultivar single tiling path.xlsx
- Data Sheet20230105/Table S10 The numeber of class III PRX gene faimily in other plants.xlsx
- Data Sheet20230105/Table S13 One-to-many homologous relationships of PRX family gene between rice and sugarcane.xlsx
- Data Sheet20230105/Table S14 Expression matrix data of OsPRX family genes in cadmium stress.xlsx
- Data Sheet20230105/Table S16 Sequences of the primers used in this study.xlsx
- Data Sheet20230105/Table S2 Conserved domains of PRX family proteins identified by pfam and NCBI CDD.xlsx
- Data Sheet20230105/Table S3 List of the putative motifs of ShPRX proteins.xlsx
- Data Sheet20230105/Table S7 Base compositions and codon bias parameters of ShPRX family genes.xlsx
- Data Sheet20230105/Table S9 KaKs values and divergence time of PRX family gene pairs.xlsx
- Data Sheet20230105/Table S11 Tissue-specific expression data of PRX gene family in Saccharum spontaneum.xlsx
- Data Sheet20230105/Table S12 RNA-seq data of ShtPRX family genes that were used in this study.xlsx
- Data Sheet20230105/Table S15 Expression matrix data of OsPRX family genes in salt stress.xlsx
- Data Sheet20230105/Table S4 Summary of motifs in ShPRX family genes by MEME analysis.xlsx
- Data Sheet20230105/Table S5 The cis-acting elements of the promoter region of the ShPRX family genes.xlsx
- Data Sheet20230105/Table S6 The cis-acting elements of each group ShPRX.xlsx
- Data Sheet20230105/Table S8 Overall relative synonymous codon usage (RSCU) values of ShPRX gene family members.xlsx
