# Supplementary material for: Genome-wide identification of the class III peroxidase gene family of sugarcane and its expression profiles under stresses
Source: Front Plant Sci. 2023 Jan 30;14:1101665. doi: 10.3389/fpls.2023.1101665 (PMC9924293; doi:10.3389/fpls.2023.1101665)
Supplement: Supplementary Figure 1 — Phylogenetic analysis of ShPRX proteins. [file DataSheet_1.zip › Data Sheet20230105/Table S1 Physical location and properties of PRX gene family in R570 cultivar single tiling path.xlsx]

## Sheet: Table S1
Table S1 Physical location and properties of PRX gene family in R570 cultivar single tiling path
Gene name	Physical location						Physicochemical properties										Subcellular localization	Transmembrane domain	Signal Peptide (Sec/SPI)			Phosphorylation sites			Secondary structure
	Gene id	Transcript id	Pep id	Gene length	Cds length	Gene physical location	Number of amino acids	Molecular mass (kDa)	Theoretical pI	Total number of negatively charged residues (Asp + Glu)	Total number of positively charged residues (Arg + Lys)	Formula	Total number of atoms	Instability index	Aliphatic index	Grand average of hydropathicity (GRAVY)			Likelihood	Cleavage site Position	Cleavage site Probability	Serine	Threonine	Tyrosine	Alpha helix (Hh)	Extended strand (Ee)	Beta turn (Tt)	Random coil (Cc)
ShPRX1	Sh01_g003210	Sh01_t003210	Sh01_p003210	984	984	Sh01:4489988-4490971 (+)	327	34.6994	5.35	35	27	C1533H2400N428O464S14	4839	32.23	85.72	0.054	Cytoplasm.	1	0.999766	32-33	0.7861	14	12	3	131 (40.06)	51 (15.60)	17 (5.20)	128 (39.14)
ShPRX2	Sh01_g015080	Sh01_t015080	Sh01_p015080	3205	1053	Sh01:23687631-23690835 (-)	350	38.0534	9.2	41	51	C1657H2690N498O503S13	5361	38.85	87.63	-0.248	Cytoplasm.	0	0.999689	28-29	0.78	17	13	1	136 (38.86)	50 (14.29)	21 (6.00)	143 (40.86)
ShPRX3	Sh01_g015100	Sh01_t015100	Sh01_p015100	1099	999	Sh01:23726352-23727450 (-)	332	35.8114	9.49	28	39	C1565H2546N474O452S18	5055	56.05	95.54	0.096	Cytoplasm.	1	0.991543	23-24	0.768	18	6	0	133 (40.06)	55 (16.57)	13 (3.92)	131 (39.46)
ShPRX4	Sh01_g018600	Sh01_t018600	Sh01_p018600	1675	963	Sh01:30341314-30342988 (+)	320	34.6342	4.89	36	24	C1518H2373N413O476S19	4799	32.51	89.28	0.014	Cytoplasm.	0	0.999759	26-27	0.5077	20	5	4	137 (42.81)	42 (13.13)	17 (5.31)	124 (38.75)
ShPRX5	Sh01_g020990	Sh01_t020990	Sh01_p020990	2101	1143	Sh01:35754287-35756387 (+)	380	40.5057	5.78	37	30	C1772H2788N500O554S17	5631	31.29	83.79	-0.114	Cytoplasm.	0	0.999694	33-34	0.969	22	11	4	152 (40.00)	50 (13.16)	20 (5.26)	158 (41.58)
ShPRX6	Sh01_g021010	Sh01_t021010	Sh01_p021010	1920	1005	Sh01:35779738-35781657 (+)	334	35.8642	4.59	37	22	C1555H2444N432O506S18	4955	37.23	82.4	-0.09	Cytoplasm.	1	0.999743	29-30	0.9756	24	11	5	130 (38.92)	48 (14.37)	20 (5.99)	136 (40.72)
ShPRX7	Sh01_g021030	Sh01_t021030	Sh01_p021030	2570	1020	Sh01:35813085-35815654 (+)	339	36.3987	4.65	37	21	C1590H2474N438O510S16	5028	35.68	82.27	-0.113	Cytoplasm.	1	0.999723	32-33	0.9767	25	7	3	129 (38.05)	51 (15.04)	18 (5.31)	141 (41.59)
ShPRX8	Sh01_g022170	Sh01_t022170	Sh01_p022170	1141	999	Sh01:38217867-38219007 (-)	332	35.3764	9.2	28	38	C1558H2496N448O468S12	4982	31.49	89.67	-0.041	Cytoplasm.	1	0.999716	30-31	0.9688	18	9	5	136 (40.96)	52 (15.66)	19 (5.72)	125 (37.65)
ShPRX9	Sh01_g022180	Sh01_t022180	Sh01_p022180	2386	978	Sh01:38234436-38236821 (+)	325	34.8591	5.66	31	24	C1543H2421N419O455S23	4861	32.3	94	0.226	Cytoplasm.	1	0.999743	26-27	0.836	9	8	5	140 (43.08)	46 (14.15)	16 (4.92)	123 (37.85)
ShPRX10	Sh01_g022190	Sh01_t022190	Sh01_p022190	1099	816	Sh01:38260364-38261462 (+)	271	28.93	8.45	24	27	C1269H2031N365O384S12	4061	40.63	93.28	0.037	Cytoplasm.	1	0.999724	31-32	0.9732	17	6	3	119 (43.91)	39 (14.39)	9 (3.32)	104 (38.38)
ShPRX11	Sh01_g023980	Sh01_t023980	Sh01_p023980	3889	987	Sh01:41295838-41299726 (-)	328	34.0047	7.55	26	27	C1475H2370N428O460S17	4750	33.79	84.85	0.079	Cytoplasm.	1	0.999651	27-28	0.9452	13	9	4	132 (40.24)	55 (16.77)	18 (5.49)	123 (37.50)
ShPRX12	Sh01_g025130	Sh01_t025130	Sh01_p025130	3094	1038	Sh01:43031785-43034878 (-)	345	35.8263	5.2	34	26	C1545H2474N446O499S17	4981	42.34	87.83	0.03	Cytoplasm.	0	0.737933	46-47	0.5245	24	9	2	130 (37.68)	48 (13.91)	19 (5.51)	148 (42.90)
ShPRX13	Sh01_g036120	Sh01_t036120	Sh01_p036120	1354	999	Sh01:59587176-59588529 (+)	332	34.9956	6.42	31	30	C1506H2420N440O481S19	4866	37.26	87.05	-0.007	Cytoplasm.	1	0.999755	31-32	0.9216	25	5	3	138 (41.57)	42 (12.65)	23 (6.93)	129 (38.86)
ShPRX14	Sh01_g036130	Sh01_t036130	Sh01_p036130	2626	1071	Sh01:59590183-59592808 (+)	356	38.2313	8.88	33	40	C1659H2652N498O509S16	5334	39.76	80.62	-0.181	Cytoplasm.	0	0.993421	32-33	0.3274	14	12	2	148 (41.57)	45 (12.64)	19 (5.34)	144 (40.45)
ShPRX15	Sh01_g036170	Sh01_t036170	Sh01_p036170	1494	1014	Sh01:59610914-59612407 (-)	337	35.9765	4.78	42	29	C1567H2464N450O491S16	4988	49.1	82.43	-0.116	Cytoplasm.	1	0.999808	30-31	0.9737	10	8	1	131 (38.87)	45 (13.35)	21 (6.23)	140 (41.54)
ShPRX16	Sh01_g041050	Sh01_t041050	Sh01_p041050	1816	1419	Sh01:67239117-67240932 (-)	472	49.755	5.48	59	54	C2174H3538N604O680S23	7019	45.9	83.33	-0.198	Cytoplasm. Nucleus.	0	0.999742	25-26	0.9687	24	9	2	184 (38.98)	58 (12.29)	26 (5.51)	204 (43.22)
ShPRX17	Sh02_g000190	Sh02_t000190	Sh02_p000190	1216	1062	Sh02:433474-434689 (+)	353	37.2974	8.05	29	31	C1623H2609N463O507S18	5220	46.41	81.56	-0.007	Cytoplasm. Nucleus.	1	0.999669	24-25	0.9866	26	14	2	100 (28.33)	61 (17.28)	19 (5.38)	173 (49.01)
ShPRX18	Sh02_g000220	Sh02_t000220	Sh02_p000220	1299	1098	Sh02:459660-460958 (+)	365	37.3558	5.84	32	29	C1650H2671N451O509S12	5293	25.38	99.04	0.297	Cytoplasm.	1	0.999755	29-30	0.9456	13	9	5	158 (43.29)	52 (14.25)	15 (4.11)	140 (38.36)
ShPRX19	Sh02_g000240	Sh02_t000240	Sh02_p000240	1338	1008	Sh02:468771-470108 (+)	335	36.1367	4.92	39	26	C1577H2472N434O501S19	5003	37.37	79.94	-0.056	Cytoplasm.	0	0.999712	33-34	0.9714	11	7	3	145 (43.28)	60 (17.91)	16 (4.78)	114 (34.03)
ShPRX20	Sh02_g015490	Sh02_t015490	Sh02_p015490	5117	1023	Sh02:29573582-29578698 (-)	340	37.1703	5.63	46	42	C1605H2580N476O495S22	5178	42.72	84.09	-0.123	Vacuole.	0	0.999729	27-28	0.9733	19	9	0	140 (41.18)	48 (14.12)	22 (6.47)	130 (38.24)
ShPRX21	Sh02_g017310	Sh02_t017310	Sh02_p017310	1741	1158	Sh02:32341976-32343716 (-)	385	41.4661	6	46	39	C1823H2869N519O552S18	5781	30.77	83.66	-0.073	Cytoplasm.	1	0.98736	30-31	0.9296	12	11	7	142 (36.88)	63 (16.36)	16 (4.16)	164 (42.60)
ShPRX22	Sh02_g021860	Sh02_t021860	Sh02_p021860	1654	1236	Sh02:39010658-39012311 (-)	411	42.6595	6.67	45	44	C1857H2916N542O592S11	5918	25.73	72.04	-0.307	Cytoplasm.	1	0.999741	25-26	0.9719	22	7	9	139 (33.82)	51 (12.41)	26 (6.33)	195 (47.45)
ShPRX23	Sh02_g026340	Sh02_t026340	Sh02_p026340	1417	1122	Sh02:44979958-44981374 (+)	373	38.3363	9.03	22	29	C1661H2659N493O520S15	5348	45.08	85.47	0.134	Cytoplasm.	0	0.999748	31-32	0.9646	32	12	2	143 (38.34)	56 (15.01)	24 (6.43)	150 (40.21)
ShPRX24	Sh02_g029110	Sh02_t029110	Sh02_p029110	810	810	Sh02:48763316-48764125 (-)	269	29.5783	5.12	33	27	C1290H2007N355O407S18	4077	43.46	66.8	-0.358	Cytoplasm.	0	1e-06	-	-	14	6	5	97 (36.06)	40 (14.87)	13 (4.83)	119 (44.24)
ShPRX25	Sh02_g029120	Sh02_t029120	Sh02_p029120	2842	867	Sh02:48802202-48805043 (-)	288	31.6501	8.39	34	37	C1379H2190N402O415S19	4405	31.81	77.29	-0.252	Cytoplasm.	0	0.000152	-	-	14	4	3	113 (39.24)	42 (14.58)	14 (4.86)	119 (41.32)
ShPRX26	Sh02_g029160	Sh02_t029160	Sh02_p029160	1103	1053	Sh02:48824350-48825452 (-)	350	36.7819	5.64	37	33	C1603H2568N444O505S20	5140	38.38	87.29	0.024	Cytoplasm.	1	0.999782	22-23	0.5113	25	5	2	130 (37.14)	54 (15.43)	24 (6.86)	142 (40.57)
ShPRX27	Sh02_g029170	Sh02_t029170	Sh02_p029170	774	774	Sh02:48840106-48840879 (-)	257	27.4818	5.04	32	27	C1190H1889N335O390S11	3815	26.63	72.96	-0.345	Cytoplasm.	0	0.010857	-	-	11	7	5	93 (36.19)	39 (15.18)	11 (4.28)	114 (44.36)
ShPRX28	Sh02_g029180	Sh02_t029180	Sh02_p029180	977	882	Sh02:48863633-48864609 (+)	293	31.0796	8.47	23	26	C1396H2184N378O406S10	4374	53.02	79.9	-0.014	Cytoplasm.	0	0.999629	20-21	0.9696	20	10	2	91 (31.06)	40 (13.65)	20 (6.83)	142 (48.46)
ShPRX29	Sh03_g001660	Sh03_t001660	Sh03_p001660	1226	1011	Sh03:2482973-2484198 (-)	336	35.1281	8.93	28	34	C1526H2448N460O459S17	4910	37.67	86.13	0.082	Cytoplasm.	1	0.999685	33-34	0.9522	15	4	1	134 (39.88)	49 (14.58)	23 (6.85)	130 (38.69)
ShPRX30	Sh03_g004000	Sh03_t004000	Sh03_p004000	1246	1161	Sh03:7102518-7103763 (+)	386	40.0928	5.84	38	32	C1742H2696N496O554S20	5508	28.8	67.56	-0.246	Cell membrane. Cytoplasm. Peroxisome.	0	0.999745	18-19	0.9847	16	5	8	124 (32.12)	61 (15.80)	23 (5.96)	178 (46.11)
ShPRX31	Sh03_g008370	Sh03_t008370	Sh03_p008370	1842	1044	Sh03:13841679-13843520 (-)	347	38.2796	6.56	39	37	C1704H2680N470O507S13	5374	37.98	89.42	-0.241	Cytoplasm.	1	0.999774	23-24	0.9783	22	7	6	124 (35.73)	48 (13.83)	17 (4.9)	158 (45.53)
ShPRX32	Sh03_g008380	Sh03_t008380	Sh03_p008380	1677	1014	Sh03:13852915-13854591 (+)	337	36.0842	9.14	26	35	C1574H2525N469O470S17	5055	47.74	88.31	-0.051	Cytoplasm.	0	0.999759	25-26	0.9724	18	9	0	133 (39.47)	48 (14.24)	24 (7.12)	132 (39.17)
ShPRX33	Sh03_g008390	Sh03_t008390	Sh03_p008390	1866	1005	Sh03:13875064-13876929 (+)	334	35.6808	8.53	26	30	C1571H2504N442O474S16	5007	39.13	90.54	-0.002	Cytoplasm.	1	0.999784	25-26	0.9779	17	7	3	132 (39.52)	43 (12.87)	23 (6.89)	136 (40.72)
ShPRX34	Sh03_g008920	Sh03_t008920	Sh03_p008920	2984	1041	Sh03:14753669-14756652 (+)	346	36.4204	8.96	22	29	C1598H2533N457O487S15	5090	37.84	84.71	0.045	Cytoplasm.	0	0.972138	42-43	0.9081	17	11	2	125 (36.13)	65 (18.79)	18 (5.20)	138 (39.88)
ShPRX35	Sh03_g009910	Sh03_t009910	Sh03_p009910	1096	996	Sh03:16427204-16428299 (-)	331	36.2503	9.67	30	43	C1574H2531N485O468S16	5074	42.34	85.5	-0.124	Cytoplasm.	0	0.999757	27-28	0.9746	14	11	2	124 (37.46)	53 (16.01)	17 (5.14)	137 (41.39)
ShPRX36	Sh03_g009930	Sh03_t009930	Sh03_p009930	1232	999	Sh03:16447015-16448246 (-)	332	35.2214	4.95	38	26	C1527H2414N442O492S12	4887	32.95	84.1	-0.155	Cytoplasm.	0	0.999768	19-20	0.9488	14	6	3	138 (41.57)	45 (13.55)	21 (6.33)	128 (38.55)
ShPRX37	Sh03_g009940	Sh03_t009940	Sh03_p009940	1175	1047	Sh03:16458986-16460160 (-)	348	38.2635	6.89	42	41	C1697H2676N482O505S11	5371	31.45	90.78	-0.172	Cytoplasm.	0	0.998162	28-29	0.9761	20	8	5	146 (41.95)	47 (13.51)	25 (7.18)	130 (37.36)
ShPRX38	Sh03_g010780	Sh03_t010780	Sh03_p010780	2103	981	Sh03:18077817-18079919 (+)	326	34.4125	5.62	23	20	C1491H2374N418O490S13	4786	50.69	82.91	-0.051	Cytoplasm.	0	1e-06	-	-	24	13	2	106 (32.52)	56 (17.18)	22 (6.75)	142 (43.56)
ShPRX39	Sh03_g010790	Sh03_t010790	Sh03_p010790	5529	1131	Sh03:18086072-18091600 (+)	376	39.9794	8.03	30	32	C1753H2774N506O531S17	5581	45.21	84.15	-0.032	Cytoplasm.	1	0.999765	28-29	0.9718	14	12	2	132 (35.11)	61 (16.22)	24 (6.38)	159 (42.29)
ShPRX40	Sh03_g017340	Sh03_t017340	Sh03_p017340	2779	813	Sh03:30989714-30992492 (+)	270	29.1725	9.64	26	38	C1279H2065N385O372S12	4113	31.1	85.33	-0.127	Cytoplasm.	0	0.007955	-	-	12	6	2	96 (35.56)	46 (17.04)	18 (6.67)	110 (40.74)
ShPRX41	Sh03_g023440	Sh03_t023440	Sh03_p023440	1763	1029	Sh03:39978018-39979780 (-)	342	37.1122	5.15	44	35	C1624H2566N452O501S21	5164	37.97	85.03	-0.095	Cytoplasm.	0	0.999741	24-25	0.7143	15	6	4	124 (36.26)	62 (18.13)	23 (6.73)	133 (38.89)
ShPRX42	Sh03_g025030	Sh03_t025030	Sh03_p025030	1025	801	Sh03:42185504-42186528 (-)	266	27.9034	10.08	14	31	C1224H2009N357O360S13	3963	41.27	91.39	0.152	Cytoplasm.	1	0.999651	26-27	0.9645	21	10	1	107 (40.23)	38 (14.29)	18 (6.77)	103 (38.72)
ShPRX43	Sh03_g033490	Sh03_t033490	Sh03_p033490	2808	1002	Sh03:54228252-54231059 (+)	333	35.9648	8.69	29	33	C1584H2520N458O481S9	5052	42.61	88.5	-0.076	Cytoplasm.	1	0.999712	27-28	0.9508	16	10	4	124 (37.24)	44 (13.21)	15 (4.50)	150 (45.05)
ShPRX44	Sh04_g003410	Sh04_t003410	Sh04_p003410	2073	1041	Sh04:4847387-4849459 (-)	346	36.6075	8.74	35	39	C1588H2542N500O472S13	5115	45.14	85.75	-0.078	Cytoplasm.	1	0.999186	40-41	0.567	10	7	2	114 (32.95)	58 (16.76)	24 (6.94)	150 (43.35)
ShPRX45	Sh04_g007800	Sh04_t007800	Sh04_p007800	1723	975	Sh04:12848011-12849733 (+)	324	33.5109	8.39	24	27	C1451H2335N425O458S14	4683	45.65	85.96	0.109	Cytoplasm.	1	0.311685	-	-	16	9	3	134 (41.36)	41 (12.65)	17 (5.25)	132 (40.74)
ShPRX46	Sh04_g007810	Sh04_t007810	Sh04_p007810	1471	975	Sh04:12853685-12855155 (+)	324	33.0873	4.91	29	22	C1431H2274N414O456S16	4591	38.72	85.09	0.155	Cytoplasm.	1	0.999704	25-26	0.9585	12	10	3	129 (39.81)	39 (12.04)	25 (7.72)	131 (40.43)
ShPRX47	Sh04_g007830	Sh04_t007830	Sh04_p007830	723	723	Sh04:12870226-12870948 (+)	240	25.1105	5.07	28	22	C1086H1742N318O340S13	3499	31.34	89.88	0.102	Cytoplasm. Peroxisome.	0	0.029741	-	-	13	4	1	78 (32.50)	39 (16.25)	19 (7.92)	104 (43.33)
ShPRX48	Sh04_g007880	Sh04_t007880	Sh04_p007880	1328	972	Sh04:12915779-12917106 (+)	323	33.8865	5.83	26	22	C1486H2356N418O458S15	4733	35.91	92.85	0.188	Cytoplasm.	0	0.999739	25-26	0.9715	21	7	2	127 (39.32)	48 (14.86)	27 (8.36)	121 (37.46)
ShPRX49	Sh04_g007890	Sh04_t007890	Sh04_p007890	1183	960	Sh04:12934651-12935833 (+)	319	34.185	5.84	29	25	C1510H2374N414O457S17	4772	35.39	88.78	0.117	Cytoplasm.	0	0.999791	23-24	0.9794	17	6	3	139 (43.57)	42 (13.17)	19 (5.96)	119 (37.30)
ShPRX50	Sh04_g007900	Sh04_t007900	Sh04_p007900	1416	708	Sh04:12946246-12947661 (+)	235	25.3687	5.74	27	25	C1095H1772N322O348S11	3548	29.22	89.62	-0.226	Cytoplasm.	0	0	-	-	8	6	2	81 (34.47)	32 (13.62)	13 (5.53)	109 (46.38)
ShPRX51	Sh04_g007910	Sh04_t007910	Sh04_p007910	1601	1023	Sh04:12959959-12961559 (+)	340	35.6925	6.97	21	21	C1552H2472N434O492S19	4969	38.89	87.85	0.115	Cytoplasm.	1	0.999752	25-26	0.9784	23	12	3	134 (39.41)	48 (14.12)	25 (7.35)	133 (39.12)
ShPRX52	Sh04_g020090	Sh04_t020090	Sh04_p020090	1014	1014	Sh04:34255841-34256854 (+)	337	36.6334	5.94	42	36	C1605H2508N460O490S17	5080	45.27	76.23	-0.204	Cytoplasm.	0	0.999707	23-24	0.9705	18	8	3	133 (39.47)	51 (15.13)	16 (4.75)	137 (40.65)
ShPRX53	Sh04_g020100	Sh04_t020100	Sh04_p020100	1014	1014	Sh04:34262600-34263613 (+)	337	36.7355	6.07	41	36	C1610H2518N460O492S17	5097	46.25	75.04	-0.228	Cytoplasm.	0	0.999707	23-24	0.9705	17	11	3	133 (39.47)	51 (15.13)	21 (6.23)	132 (39.17)
ShPRX54	Sh04_g027870	Sh04_t027870	Sh04_p027870	1693	996	Sh04:45500452-45502144 (+)	331	34.7095	7.59	29	30	C1512H2414N448O458S16	4848	38.79	89.24	0.138	Cytoplasm.	0	0.999745	28-29	0.9613	18	6	3	130 (39.27)	51 (15.41)	22 (6.65)	128 (38.67)
ShPRX55	Sh06_g001030	Sh06_t001030	Sh06_p001030	1233	1233	Sh06:1505620-1506852 (+)	410	43.8372	6.01	50	44	C1905H2996N562O593S18	6074	45.82	75.73	-0.2	Cytoplasm.	0	0.717207	26-27	0.4724	21	11	4	138 (33.66)	63 (15.37)	27 (6.59)	182 (44.39)
ShPRX56	Sh06_g004250	Sh06_t004250	Sh06_p004250	1378	1026	Sh06:9477054-9478431 (+)	341	36.9119	6.91	33	32	C1615H2546N480O482S16	5139	52.05	86.13	-0.133	Cytoplasm.	1	0.99968	26-27	0.9802	19	5	1	133 (39.00)	47 (13.78)	19 (5.57)	142 (41.64)
ShPRX57	Sh06_g004510	Sh06_t004510	Sh06_p004510	4847	1032	Sh06:9999297-10004143 (-)	343	37.3021	8.95	43	48	C1658H2596N480O491S6	5231	49.19	71.9	-0.51	Chloroplast. Mitochondrion.	0	1e-06	-	-	12	8	3	123 (35.86)	38 (11.08)	23 (6.71)	159 (46.36)
ShPRX58	Sh06_g006630	Sh06_t006630	Sh06_p006630	1020	1020	Sh06:13066086-13067105 (-)	339	36.0701	9.33	30	39	C1586H2515N479O460S13	5053	38.31	85.99	0.004	Cytoplasm.	0	0.995388	28-29	0.8893	14	5	4	139 (41.00)	46 (13.57)	16 (4.72)	138 (40.71)
ShPRX59	Sh06_g016270	Sh06_t016270	Sh06_p016270	2076	1044	Sh06:28422838-28424913 (+)	347	37.8254	8.9	30	36	C1682H2638N472O486S18	5296	43.79	81.53	-0.038	Cytoplasm.	0	0.999777	24-25	0.942	13	13	1	127 (36.60)	57 (16.43)	14 (4.03)	149 (42.94)
ShPRX60	Sh06_g018000	Sh06_t018000	Sh06_p018000	3295	1014	Sh06:31134577-31137871 (-)	337	36.1656	9.26	27	36	C1592H2552N462O466S17	5089	39.74	91.51	0.093	Cytoplasm.	1	0.999753	34-35	0.9462	15	9	3	142 (42.14)	50 (14.84)	22 (6.53)	123 (36.50)
ShPRX61	Sh06_g020660	Sh06_t020660	Sh06_p020660	1124	1032	Sh06:34910259-34911382 (+)	343	35.5534	6.52	33	32	C1545H2499N459O479S12	4994	37.59	94.02	0.167	Cytoplasm.	1	0.999657	22-23	0.8612	17	6	0	150 (43.73)	45 (13.12)	20 (5.83)	128 (37.32)
ShPRX62	Sh07_g001070	Sh07_t001070	Sh07_p001070	981	981	Sh07:1481469-1482449 (+)	326	35.095	5.16	35	27	C1550H2437N415O475S19	4896	38.8	85.34	0.077	Cytoplasm.	1	0.99977	35-36	0.9635	16	13	1	140 (42.94)	52 (15.95)	21 (6.44)	113 (34.66)
ShPRX63	Sh07_g007380	Sh07_t007380	Sh07_p007380	1363	1083	Sh07:11060531-11061893 (-)	360	38.0001	5.97	37	34	C1656H2647N481O512S16	5312	41.73	87.92	0.022	Cytoplasm.	1	0.92225	33-34	0.5033	17	14	1	138 (38.33)	52 (14.44)	22 (6.11)	148 (41.11)
ShPRX64	Sh07_g013850	Sh07_t013850	Sh07_p013850	3491	870	Sh07:23763419-23766909 (+)	289	31.5138	6.72	39	38	C1411H2218N388O421S5	4443	36.03	84.5	-0.312	Peroxisome.	1	0	-	-	17	8	6	120 (41.52)	33 (11.42)	20 (6.92)	116 (40.14)
ShPRX65	Sh07_g015180	Sh07_t015180	Sh07_p015180	4030	1176	Sh07:25604220-25608249 (+)	391	42.6798	8.19	42	45	C1879H2973N525O564S23	5964	43.3	77.34	-0.183	Cytoplasm.	1	0.998968	33-34	0.8795	20	21	6	138 (35.29)	54 (13.81)	18 (4.60)	181 (46.29)
ShPRX66	Sh08_g000650	Sh08_t000650	Sh08_p000650	1827	948	Sh08:863978-865804 (+)	315	33.474	9.3	22	32	C1456H2328N430O446S15	4675	37.97	82.76	-0.027	Cytoplasm.	0	0.99978	33-34	0.9699	18	8	4	130 (41.27)	42 (13.33)	27 (8.57)	116 (36.83)
ShPRX67	Sh08_g004350	Sh08_t004350	Sh08_p004350	7812	984	Sh08:7188862-7196673 (+)	327	35.6015	6.67	41	40	C1606H2491N437O466S7	5007	43.27	78.04	-0.347	Chloroplast. Mitochondrion.	0	0	-	-	11	5	6	107 (32.72)	42 (12.84)	22 (6.73)	156 (47.71)
ShPRX68	Sh08_g012430	Sh08_t012430	Sh08_p012430	1295	1080	Sh08:22725599-22726893 (-)	359	38.3205	8.37	34	37	C1685H2683N489O509S12	5378	39.75	85.65	-0.055	Cytoplasm.	1	0.99975	27-28	0.9784	15	10	3	145 (40.39)	55 (15.32)	22 (6.13)	137 (38.16)
ShPRX69	Sh09_g003020	Sh09_t003020	Sh09_p003020	4490	1035	Sh09:4796824-4801313 (+)	344	37.2988	8.31	37	40	C1667H2640N470O480S11	5268	31.4	94.51	-0.043	Cytoplasm.	0	0.999754	25-26	0.9807	17	8	2	133 (38.66)	51 (14.83)	18 (5.23)	142 (41.28)
ShPRX70	Sh09_g003040	Sh09_t003040	Sh09_p003040	1358	993	Sh09:4877778-4879135 (-)	330	34.9439	6.79	22	22	C1534H2432N416O475S20	4877	29.23	84.58	0.154	Cytoplasm.	1	0.99976	29-30	0.9754	10	16	4	131 (39.70)	48 (14.55)	19 (5.76)	132 (40.00)
ShPRX71	Sh09_g004840	Sh09_t004840	Sh09_p004840	1615	1074	Sh09:7892108-7893722 (-)	357	37.9673	9.11	27	36	C1661H2656N476O508S17	5318	34.86	84.23	0.035	Cytoplasm.	0	0.99978	22-23	0.9734	16	13	2	134 (37.54)	52 (14.57)	14 (3.92)	157 (43.98)
ShPRX72	Sh09_g004860	Sh09_t004860	Sh09_p004860	1252	1080	Sh09:7913237-7914488 (-)	359	37.8818	5.86	31	27	C1664H2617N461O518S16	5276	40.36	84.04	0.111	Cytoplasm.	0	0.999863	23-24	0.9694	14	12	2	140 (39.00)	57 (15.88)	23 (6.41)	139 (38.72)
ShPRX73	Sh09_g006820	Sh09_t006820	Sh09_p006820	1223	1014	Sh09:12818451-12819673 (-)	337	35.9621	5.57	39	27	C1590H2515N445O476S15	5041	39.23	98.4	0.192	Cytoplasm.	0	0.995173	33-34	0.8965	14	11	2	125 (37.09)	53 (15.73)	24 (7.12)	135 (40.06)
ShPRX74	Sh09_g011330	Sh09_t011330	Sh09_p011330	1723	966	Sh09:22544637-22546359 (+)	321	34.5842	6.97	30	30	C1505H2395N443O463S15	4821	50.66	86.7	-0.12	Cytoplasm.	1	0.999746	30-31	0.9797	17	9	4	119 (37.07)	45 (14.02)	18 (5.61)	139 (43.30)
ShPRX75	Sh09_g011340	Sh09_t011340	Sh09_p011340	1344	1080	Sh09:22561272-22562615 (+)	359	38.7356	6.17	36	33	C1688H2676N488O530S14	5396	51.36	86.24	-0.189	Cytoplasm.	1	0.999786	27-28	0.9587	19	10	6	144 (40.11)	56 (15.60)	22 (6.13)	137 (38.16)
ShPRX76	Sh09_g011400	Sh09_t011400	Sh09_p011400	1341	1080	Sh09:22630065-22631405 (+)	359	38.5884	6.17	36	33	C1679H2667N487O529S14	5376	51.36	86.24	-0.174	Cytoplasm.	1	0.999786	27-28	0.9587	19	10	6	142 (39.55)	43 (11.98)	18 (5.01)	156 (43.45)
ShPRX77	Sh09_g011460	Sh09_t011460	Sh09_p011460	1299	951	Sh09:22669610-22670908 (+)	316	33.9864	6.7	30	29	C1484H2352N434O456S13	4739	47.22	84.94	-0.191	Cytoplasm.	0	0.357472	-	-	14	8	2	117 (37.03)	52 (16.46)	24 (7.59)	123 (38.92)
ShPRX78	Sh09_g011470	Sh09_t011470	Sh09_p011470	1312	1038	Sh09:22675090-22676401 (+)	345	37.3662	7.12	35	35	C1633H2580N474O502S15	5204	45.21	81.19	-0.236	Cytoplasm.	0	0.999641	30-31	0.862	23	11	4	130 (37.68)	48 (13.91)	28 (8.12)	139 (40.29)
ShPRX79	Sh_011C11_g000010	Sh_011C11_t000010	Sh_011C11_p000010	1355	960	Sh_011C11:205-1559 (-)	319	34.0624	6.3	32	29	C1484H2348N434O459S14	4739	45.95	84.86	-0.14	Cytoplasm.	1	0.999801	27-28	0.9693	16	7	3	134 (42.01)	44 (13.79)	28 (8.78)	113 (35.42)
ShPRX80	Sh_011C11_g000020	Sh_011C11_t000020	Sh_011C11_p000020	1650	966	Sh_011C11:16555-18204 (-)	321	34.473	7.53	29	30	C1499H2386N442O462S15	4804	51.37	85.48	-0.118	Cytoplasm.	1	0.999751	30-31	0.9795	17	9	4	123 (38.32)	46 (14.33)	17 (5.30)	135 (42.06)
ShPRX81	Sh_025L09_g000070	Sh_025L09_t000070	Sh_025L09_p000070	1965	1011	Sh_025L09:96913-98877 (+)	336	35.5106	7.61	33	34	C1554H2486N456O465S16	4977	38.42	90	0.117	Cytoplasm.	1	0.999757	27-28	0.8025	7	8	3	122 (36.31)	59 (17.56)	24 (7.14)	131 (38.99)
ShPRX82	Sh_232D06_g000040	Sh_232D06_t000040	Sh_232D06_p000040	1347	966	Sh_232D06:70933-72279 (-)	321	34.5391	7.09	32	32	C1510H2400N442O461S13	4826	44.39	85.76	-0.178	Cytoplasm.	0	0.99964	30-31	0.862	18	9	3	117 (36.45)	39 (12.15)	21 (6.54)	144 (44.86)
