# Supplementary material for: Genome-wide identification of the class III peroxidase gene family of sugarcane and its expression profiles under stresses
Source: Front Plant Sci. 2023 Jan 30;14:1101665. doi: 10.3389/fpls.2023.1101665 (PMC9924293; doi:10.3389/fpls.2023.1101665)
Supplement: Supplementary Figure 1 — Phylogenetic analysis of ShPRX proteins. [file DataSheet_1.zip › Data Sheet20230105/Table S10 The numeber of class III PRX gene faimily in other plants.xlsx]

## Sheet: Table S10
Table S10. The number of class III PRX gene faimily in other plants.
Classis	Ordo	Familia	Genus	Latin name	Plant name	Number of PRXs	Median total length of genome (Mb)	Reference	Title
Monocots	Poales	Poaceae	Saccharum L.	Saccharum officinarum L.	Sugarcane hybrid cultivar R570 STP	82	382	This paper	This paper
					Sugarcane hybrid cultivar R570 BAC Clone	100	531
				Saccharum spontaneum L.	Saccharum spontaneum AP85-441	113	3133.29
			Sorghum Moench	Sorghum bicolor (L.) Moench	Sorghum bicolor	150	715.371
			Zea L.	Zea mays L.	Maize	119	2192.4	Wang et al., 2015	Systematic analysis of maize class III peroxidase gene family reveals a conserved subfamily involved in abiotic stress response
			Setaria P. Beauv.	Setaria italica L.	Foxtail millet	132	441.705	Ma et al., 2022	Genome-wide identification of the Class Ⅲ PRX gene family in foxtail millet (Setaria italica L.) and expression analysis under drought stress
			Aegilops Linn.	Aegilops tauschii Coss.	Aegilops tauschii	169	4310.35	Yan et al., 2019	Genome-wide and evolutionary analysis of the class III peroxidase gene family in wheat and Aegilops tauschii reveals that some members are involved in stress responses
			Triticum L.	Triticum aestivum L.	Wheat	374	14444.8
				Triticum urartu Thumanjan ex Gandilyan	Triticum urartu	159	4298.12
			Brachypodium Beauv.	Brachypodium distachyon (Linnaeus) P. Beauvois	Brachypodium distachyon	151	218.345	Zhu et al., 2019	Genome-wide identification, phylogeny and expression profiling of class III peroxidases gene family in Brachypodium distachyon
			Oryza L.	Oryza sativa L.	Rice	138	388.93	Passardi et al., 2004	The class III peroxidase multigenic family in rice and its evolution in land plants
						126	388.93	This paper	This paper
	Bromeliales	Bromeliaceae	Ananas Mill.	Ananas comosus(L.)Merr.	Pineapple	78	440.842	Hou et al., 2022	The class III peroxidase gene family is involved in ascorbic acid induced delay of internal browning in pineapple
Dicotyledoneae	Capparales	Brassicaceae	Brassica L.	Brassica rapa var.glabra Regel	Brassica rapa	121	349.745	Chen et al., 2022	Genome-wide identification and bioinformatics analysis of PRX gene family in Brassica rapa.
				Brassica oleracea var. capitata Linnaeus	Brassica oleracea	119	529.919	Wang et al., 2021	Comparative Genomics of PRX Gene Family in Brassica
				Brassica nigra	Brassica nigra	118	468.192
	Euphorbiales	Euphorbiaceae	Manihot	Manihot esculenta	Cassava	91	708.18	Wu et al., 2019	The Class III Peroxidase (POD) Gene Family in Cassava: Identification, Phylogeny, Duplication, and Expression
	Tubiflorae	Solanaceae	Solanum L.	Solanum tuberosum L.	Potato	102	810.123	Yang et al., 2020	Genome-Wide Identification and Expression Analysis of the Class III Peroxidase Gene Family in Potato (Solanum tuberosum L.)
			Nicotiana L.	Nicotiana tabacum L.	Tobacco	210	3734.23	Cheng et al., 2022	Genome-Wide Identification and Analysis of the Class III Peroxidase Gene Family in Tobacco (Nicotiana tabacum)
	Cucurbitales	Cucurbitaceae	Citrullus Schrad. ex Eckl. & Zeyh	Citrullus lanatus (Thunb.) Matsum. et Nakai	Watermelon	79	367.122	Yang et al., 2022	Genome-Wide Analysis of the Peroxidase Gene Family and Verification of Lignin Synthesis-Related Genes in Watermelon
	Malvales	Malvaceae	Gossypium Linn.	Gossypium hirsutum L.	Upland cotton	198	2306.07	Duan et al., 2019	Duan P, Wang G, Chao M, Zhang Z, Zhang B. Genome-Wide Identification and Analysis of Class III Peroxidases in Allotetraploid Cotton (Gossypium hirsutum L.) and their Responses to PK Deficiency. Genes (Basel). 2019 Jun 21;10(6):473. doi: 10.3390/genes10060473. PMID: 31234429; PMCID: PMC6627342.
	Rosales	Fabaceae	Glycine	Glycine max L.	Soybean	124	995.269	Aleem et al., 2022	Genome-wide characterization and functional analysis of class III peroxidase gene family in soybean reveal regulatory roles of GsPOD40 in drought tolerance
			Fragaria L.	Fragaria vesca L.	strawberry	73	214.373	Cao et al., 2016	Structural, Evolutionary, and Functional Analysis of the Class III Peroxidase Gene Family in Chinese Pear (Pyrus bretschneideri)
			Pyrus L.	Pyrus bretschneideri Rehd	Pears	114	508.832	Xie et al., 2021	Analysis of PRX Gene Family and Its Function on Cell Lignification in Pears (Pyrus bretschneideri)
					Chinese Pear	94	508.832	Cao et al., 2016	Structural, Evolutionary, and Functional Analysis of the Class III Peroxidase Gene Family in Chinese Pear (Pyrus bretschneideri)
			Prunus L.	Prunus mume	Prunus mume	76	234.03
			Amygdalus L.	Prunus persica L.	Peach	74	220.897
	Apiales	Apiaceae	Daucus L.	Daucus carota L.	Carrot	75	421.539	Meng, Fan and Rasmussen, 2021	Characterisation of the class III peroxidase gene family in carrot taproots and its role in anthocyanin and lignin accumulation
	Theales	Theaceae	Camellia L.	Camellia sinensis	Camellia sinensis	122	3062.8	Shi et al., 2021	Identification and expression pattern analysis of class Ⅲ peroxidase gene family in Camellia sinensis (L.)
	Fagales	Betulaceae	Betula L.	Betula pendula Roth.	Betula pendula	90	435.915	Cai et al., 2021	Genome-wide identification and analysis of class III peroxidases in Betula pendula
	Brassicales	Brassicaceae	Arabidopsis (DC.) Heynh.	Arabidopsis thaliana (L.) Heynh.	Arabidopsis thaliana	73	120.087	Tognolli et al., 2002	Analysis and expression of the class III peroxidase large gene family in Arabidopsis thaliana
						80	120.087	This paper	This paper
	Rhamnales	Vitaceae	Vitis L.	Vitis vinifera L.	Grapevine	47	486.197	Xiao et al., 2020	Genome-wide identification of the class III POD gene family and their expression profiling in grapevine (Vitis vinifera L)
	Myrtales	Punicaceae	Punica Linn.	Punica granatum L.	Pomegranate	107	320.494	Feng et al., 2020	Identification and Bioinformatics Analysis of Peroxidase Gene Family in Pomegranate
	Rutales	Rutaceae	Citrus L.	Citrus sinensis (L.) Osbeck	Sweet orange	72	325.21	Li et al., 2020	Genomewide analysis of the CIII peroxidase family in sweet orange (Citrus sinensis) and expression profiles induced by Xanthomonas citri subsp. citri and hormones
	Salicales	Salicaceae	Populus	Populus trichocarpa Torr. & Gray	Populus trichocarpa	93	413.273	Ren et al., 2014	Subcellular Relocalization and Positive Selection Play Key Roles in the Retention of Duplicate Genes of Populus Class III Peroxidase Family
Note: Median total length of genome from NCBI (https://www.ncbi.nlm.nih.gov/).

## Sheet: Table S10-1 Divergence time
Table S10-1 The divergence time for Saccharum hybrid cultivar and other plants
Class	Taxon 1	Taxon 2	Median Time (MYA)	Confidence limit(CI) (MYA)	Adjusted Time (MYA)	Number of studies
Monocots	Saccharum hybrid cultivar	Saccharum officinarum, Saccharum spontaneum	-	-	2.1	-
		Sorghum bicolor	4.13	2.9 - 8.0	9.94	13
		Zea mays	10.8	9.0 - 12.3	11.9	19
		Setaria italica	22.4	18.7 - 27.6	29.6	16
		Aegilops tauschii, Triticum aestivum, Triticum urartu, Oryza sativa, Brachypodium distachyon	47	40.3-51.9	62	37
		Ananas comosus	101	91.1 - 114.0	105	20
Dicotyledoneae		Brassica rapa, Brassica oleracea, Brassica nigra, Manihot esculenta, Solanum tuberosum, Nicotiana tabacum, Citrullus lanatus, Gossypium hirsutum, Glycine max, Fragaria vesca, Pyrus bretschneideri, Prunus mume, Prunus persica, Daucus carota, Camellia sinensis, Betula pendula, Arabidopsis thaliana, Vitis vinifera, Punica granatum, Citrus sinensis, Populus trichocarpa	160	143.0 - 174.8	-	44
Note: The divergence time were estimated for Saccharum hybrid cultivar and plants by TimeTree (http://www.timetree.org/).

## Sheet: Table S10-2 Raw data
Table S10-2 The raw data and reference of divergence time for Saccharum hybrid cultivar and plants
Taxon 1	Taxon 2	Time	Title	Reference	Year	Data
Saccharum hybrid cultivar	Ananas comosus	49.3	Phylogenetic conservatism in plant phenology	Davies et al.	2013	1 tree
		52.3	Nelumbonaceae: Systematic position and species diversification revealed by the complete chloroplast genome	Xue et al.	2012	1 tree
		79.9	The water lily genome and the early evolution of flowering plants	Zhang et al.	2020	1 tree
		85.2	Networks in a large-scale phylogenetic analysis: reconstructing evolutionary history of Asparagales (Lilianae) based on four plastid genes.	Chen et al.	2013	1 tree
		90.3	A Complete Fossil-Calibrated Phylogeny of Seed Plant Families as a Tool for Comparative Analyses: Testing the 'Time for Speciation' Hypothesis.	Harris et al.	2016	1 tree
		91.1	Contemporaneous and recent radiations of the world's major succulent plant lineages.	Arakaki et al.	2011	1 tree
		94.1	Evaluating the Impact of Genomic Data and Priors on Bayesian Estimates of the Angiosperm Evolutionary Timescale.	Foster et al.	2017	1 tree
		95	Using plastid genome-scale data to resolve enigmatic relationships among basal angiosperms.	Moore et al.	2007	1 tree
		97.2	An uncorrelated relaxed-clock analysis suggests an earlier origin for flowering plants.	Smith et al.	2010	1 tree
		100.6	Diversification of land plants: insights from a family-level phylogenetic analysis.	Fiz-Palacios et al.	2011	1 tree
		102.2	Dated Plant Phylogenies Resolve Neogene Climate and Landscape Evolution in the Cape Floristic Region.	Hoffmann et al.	2015	11 trees
		107	Identifying the basal angiosperm node in chloroplast genome phylogenies: sampling ones way out of the Felsenstein zone.	Leebens-Mack et al.	2005	1 tree
		110	A precise chloroplast genome of Nelumbo nucifera (Nelumbonaceae) evaluated with Sanger, Illumina MiSeq, and PacBio RS II sequencing platforms: insight into the plastid evolution of basal eudicots.	Wu et al.	2014	1 tree
		113.2	Phylogenetics, divergence times and diversification from three genomic partitions in monocots	Hertweck et al.	2015	1 tree
		114	Episodic evolution and adaptation of chloroplast genomes in ancestral grasses.	Zhong et al.	2009	1 tree
		117	Disparate relatives: Life histories vary more in genera occupying intermediate environments	Hermant et al.	2012	1 tree
		118.8	On the complexity of triggering evolutionary radiations.	Bouchenak-Khelladi et al.	2015	3 trees
		118.8	A revised evolutionary history of Poales: origins and diversification	Bouchenak-Khelladi et al.	2014	1 tree
		154.8	A 4000-species dataset provides new insight into the evolution of ferns.	Testo et al.	2016	1 tree
		200.6	Phylogenetic attributes, conservation status and geographical origin of species gained and lost over 50 years in a UNESCO Biosphere Reserve	Elliott et al.	2019	1 tree
	Sorghum bicolor	2.3	Contemporaneous and recent radiations of the world's major succulent plant lineages.	Arakaki et al.	2011	1 tree
		2.9	On the complexity of triggering evolutionary radiations.	Bouchenak-Khelladi et al.	2015	3 trees
		2.9	A revised evolutionary history of Poales: origins and diversification	Bouchenak-Khelladi et al.	2014	1 tree
		3.5	Molecular dating, evolutionary rates, and the age of the grasses.	Christin et al.	2014	1 tree
		4	Origin of angiosperms and the puzzle of the Jurassic gap	Li et al.	2019	1 tree
		4.1	The phylogeny of the BEP clade in grasses revisited: evidence from the whole-genome sequences of chloroplasts.	Wu et al.	2012	1 tree
		4.1	Genome size is not correlated with effective population size in the oryza species	Ai et al.	2012	1 tree
		4.1	Plastome sequences of two New World bamboos--Arundinaria gigantea and Cryptochloa strictiflora (Poaceae)--extend phylogenomic understanding of Bambusoideae.	Burke et al.	2012	1 tree
		5	A precise chloroplast genome of Nelumbo nucifera (Nelumbonaceae) evaluated with Sanger, Illumina MiSeq, and PacBio RS II sequencing platforms: insight into the plastid evolution of basal eudicots.	Wu et al.	2014	1 tree
		6.4	From museums to genomics: old herbarium specimens shed light on a C3 to C4 transition.	Besnard et al.	2014	2 trees
		8	Single-copy nuclear genes place haustorial Hydnoraceae within piperales and reveal a cretaceous origin of multiple parasitic angiosperm lineages.	Naumann et al.	2013	1 tree
		11	The chloroplast genome of the hexaploid Spartina maritima (Poaceae, Chloridoideae): Comparative analyses and molecular dating.	Rousseau-Gueutin et al.	2015	1 tree
		11.3	Leaf shape and size track habitat transitions across forestâ€“grassland boundaries in the grass family (Poaceae)	Gallaher et al.	2019	5 trees
	Setaria italica	2	Phylogenetic conservatism in plant phenology	Davies et al.	2013	1 tree
		6.5	More closely related species are more ecologically similar in an experimental test.	Burns et al.	2011	1 tree
		17	Origin of angiosperms and the puzzle of the Jurassic gap	Li et al.	2019	1 tree
		17.5	Evaluating the Impact of Genomic Data and Priors on Bayesian Estimates of the Angiosperm Evolutionary Timescale.	Foster et al.	2017	1 tree
		18.7	Breeding system diversification and evolution in American Poa supersect. Homalopoa (Poaceae: Poeae: Poinae).	Giussani et al.	2016	1 tree
		18.8	Highly conserved low-copy nuclear genes as effective markers for phylogenetic analyses in angiosperms.	Zhang et al.	2012	1 tree
		19.2	Resolution of deep angiosperm phylogeny using conserved nuclear genes and estimates of early divergence times.	Zeng et al.	2014	1 tree
		21.9	From museums to genomics: old herbarium specimens shed light on a C3 to C4 transition.	Besnard et al.	2014	2 trees
		22.8	Disparate relatives: Life histories vary more in genera occupying intermediate environments	Hermant et al.	2012	1 tree
		25.5	Molecular dating of phylogenetic divergence between Urochloa species based on complete chloroplast genomes.	Pessoa-Filho et al.	2017	1 tree
		27.2	Single-copy nuclear genes place haustorial Hydnoraceae within piperales and reveal a cretaceous origin of multiple parasitic angiosperm lineages.	Naumann et al.	2013	1 tree
		27.6	Echinochloa chloroplast genomes: insights into the evolution and taxonomic identification of two weedy species.	Ye et al.	2014	1 tree
		30.3	Molecular dating, evolutionary rates, and the age of the grasses.	Christin et al.	2014	1 tree
		37.6	Multi-locus plastid phylogenetic biogeography supports the Asian hypothesis of the temperate woody bamboos (Poaceae: Bambusoideae).	Zhang et al.	2016	1 tree
		39.5	Plastome sequences of two New World bamboos--Arundinaria gigantea and Cryptochloa strictiflora (Poaceae)--extend phylogenomic understanding of Bambusoideae.	Burke et al.	2012	1 tree
		45.4	Phylogenomics and Plastome Evolution of Tropical Forest Grasses (Leptaspis, Streptochaeta: Poaceae).	Burke et al.	2016	1 tree
	Aegilops tauschii, Triticum aestivum, Triticum urartu, Oryza sativa, Brachypodium distachyon	12	More closely related species are more ecologically similar in an experimental test.	Burns et al.	2011	1 tree
		24.8	Using fossils to break long branches in molecular dating: a comparison of relaxed clocks applied to the origin of angiosperms.	Magallón et al.	2010	1 tree
		27	Using plastid genome-scale data to resolve enigmatic relationships among basal angiosperms.	Moore et al.	2007	1 tree
		28	Angiosperm divergence times: the effect of genes, codon positions, and time constraints.	Magallón et al.	2005	1 tree
		28.7	The water lily genome and the early evolution of flowering plants	Zhang et al.	2020	1 tree
		34	Resolution of deep angiosperm phylogeny using conserved nuclear genes and estimates of early divergence times.	Zeng et al.	2014	1 tree
		36.5	Dated Plant Phylogenies Resolve Neogene Climate and Landscape Evolution in the Cape Floristic Region.	Hoffmann et al.	2015	11 trees
		37.2	Ancestral polyploidy in seed plants and angiosperms.	Jiao et al.	2011	1 tree
		37.9	Highly conserved low-copy nuclear genes as effective markers for phylogenetic analyses in angiosperms.	Zhang et al.	2012	1 tree
		38	Molecular data from 27 proteins do not support a Precambrian origin of land plants	Sanderson et al.	2003	1 tree
		38.5	Land plant evolutionary timeline: gene effects are secondary to fossil constraints in relaxed clock estimation of age and substitution rates.	Magallón et al.	2013	1 tree
		39.2	Phylogeny of galactolipid synthase homologs together with their enzymatic analyses revealed a possible origin and divergence time for photosynthetic membrane biogenesis.	Yuzawa et al.	2012	1 tree
		40.3	Evaluating the Impact of Genomic Data and Priors on Bayesian Estimates of the Angiosperm Evolutionary Timescale.	Foster et al.	2017	1 tree
		41.4	Plant functional and phylogenetic turnover correlate with climate and land use in the Western Swiss Alps	Ndiribe et al.	2014	1 tree
		42	Diversification rates in the Australasian endemic grass Austrostipa: 15 million years of constant evolution	Syme et al.	2011	1 tree
		45.2	Specialization to Extremely Low-Nutrient Soils Limits the Nutritional Adaptability of Plant Lineages.	Verboom et al.	2017	1 tree
		46.8	Single-copy nuclear genes place haustorial Hydnoraceae within piperales and reveal a cretaceous origin of multiple parasitic angiosperm lineages.	Naumann et al.	2013	1 tree
		47	Genome-wide phylogenetic comparative analysis of plant transcriptional regulation: a timeline of loss, gain, expansion, and correlation with complexity.	Lang et al.	2010	1 tree
		47.5	Origin of angiosperms and the puzzle of the Jurassic gap	Li et al.	2019	1 tree
		48.7	From museums to genomics: old herbarium specimens shed light on a C3 to C4 transition.	Besnard et al.	2014	2 trees
		51.2	Echinochloa chloroplast genomes: insights into the evolution and taxonomic identification of two weedy species.	Ye et al.	2014	1 tree
		51.3	Molecular dating of phylogenetic divergence between Urochloa species based on complete chloroplast genomes.	Pessoa-Filho et al.	2017	1 tree
		51.4	The "fossilized" mitochondrial genome of Liriodendron tulipifera: ancestral gene content and order, ancestral editing sites, and extraordinarily low mutation rate.	Richardson et al.	2013	1 tree
		51.6	The age of the grasses and clusters of origins of C-4 photosynthesis	Vicentini et al.	2008	1 tree
		51.9	Genome size is not correlated with effective population size in the oryza species	Ai et al.	2012	1 tree
		51.9	The phylogeny of the BEP clade in grasses revisited: evidence from the whole-genome sequences of chloroplasts.	Wu et al.	2012	1 tree
		52	Gondwanan evolution of the grass alliance of families (Poales).	Bremer et al.	2002	1 tree
		54.9	Molecular dating, evolutionary rates, and the age of the grasses.	Christin et al.	2014	1 tree
		55	Identifying the basal angiosperm node in chloroplast genome phylogenies: sampling ones way out of the Felsenstein zone.	Leebens-Mack et al.	2005	1 tree
		56.8	Breeding system diversification and evolution in American Poa supersect. Homalopoa (Poaceae: Poeae: Poinae).	Giussani et al.	2016	1 tree
		57.5	The Dendrobium catenatum Lindl. genome sequence provides insights into polysaccharide synthase, floral development and adaptive evolution.	Zhang et al.	2016	1 tree
		70.9	Plastome sequences of two New World bamboos--Arundinaria gigantea and Cryptochloa strictiflora (Poaceae)--extend phylogenomic understanding of Bambusoideae.	Burke et al.	2012	1 tree
		72	Episodic evolution and adaptation of chloroplast genomes in ancestral grasses.	Zhong et al.	2009	1 tree
		80.2	The grass subfamily Pooideae: Cretaceous–Palaeocene origin and climate?driven Cenozoic diversification	Schubert et al.	2018	1 tree
		82	The chloroplast genome of the hexaploid Spartina maritima (Poaceae, Chloridoideae): Comparative analyses and molecular dating.	Rousseau-Gueutin et al.	2015	1 tree
		85.7	Phylogenomics and Plastome Evolution of Tropical Forest Grasses (Leptaspis, Streptochaeta: Poaceae).	Burke et al.	2016	1 tree
		90.5	Leaf shape and size track habitat transitions across forestâ€“grassland boundaries in the grass family (Poaceae)	Gallaher et al.	2019	5 trees
	Zea mays	4.8	Contemporaneous and recent radiations of the world's major succulent plant lineages.	Arakaki et al.	2011	1 tree
		5.5	Very close relationship of the chloroplast genomes among Saccharum species.	Takahashi et al.	2005	1 tree
		7.6	Pattern and rate of indel evolution inferred from whole chloroplast intergenic regions in sugarcane, maize and rice.	Yamane et al.	2006	1 tree
		8	A precise chloroplast genome of Nelumbo nucifera (Nelumbonaceae) evaluated with Sanger, Illumina MiSeq, and PacBio RS II sequencing platforms: insight into the plastid evolution of basal eudicots.	Wu et al.	2014	1 tree
		8.9	The phylogeny of the BEP clade in grasses revisited: evidence from the whole-genome sequences of chloroplasts.	Wu et al.	2012	1 tree
		8.9	Genome size is not correlated with effective population size in the oryza species	Ai et al.	2012	1 tree
		9.4	Resolution of deep angiosperm phylogeny using conserved nuclear genes and estimates of early divergence times.	Zeng et al.	2014	1 tree
		9.8	Molecular dating of phylogenetic divergence between Urochloa species based on complete chloroplast genomes.	Pessoa-Filho et al.	2017	1 tree
		10.2	The effects of recombination, mutation and selection on the evolution of the Rp1 resistance genes in grasses.	Jouet et al.	2015	1 tree
		10.8	From museums to genomics: old herbarium specimens shed light on a C3 to C4 transition.	Besnard et al.	2014	2 trees
		11.7	Phylogenomics and Plastome Evolution of Tropical Forest Grasses (Leptaspis, Streptochaeta: Poaceae).	Burke et al.	2016	1 tree
		11.8	Multi-locus plastid phylogenetic biogeography supports the Asian hypothesis of the temperate woody bamboos (Poaceae: Bambusoideae).	Zhang et al.	2016	1 tree
		12.1	The grass subfamily Pooideae: Cretaceous–Palaeocene origin and climate?driven Cenozoic diversification	Schubert et al.	2018	1 tree
		12.3	Echinochloa chloroplast genomes: insights into the evolution and taxonomic identification of two weedy species.	Ye et al.	2014	1 tree
		12.4	Dynamic evolution of bz orthologous regions in the Andropogoneae and other grasses.	Wang et al.	2012	1 tree
		12.6	Single-copy nuclear genes place haustorial Hydnoraceae within piperales and reveal a cretaceous origin of multiple parasitic angiosperm lineages.	Naumann et al.	2013	1 tree
		12.8	Plastome sequences of two New World bamboos--Arundinaria gigantea and Cryptochloa strictiflora (Poaceae)--extend phylogenomic understanding of Bambusoideae.	Burke et al.	2012	1 tree
		18	The chloroplast genome of the hexaploid Spartina maritima (Poaceae, Chloridoideae): Comparative analyses and molecular dating.	Rousseau-Gueutin et al.	2015	1 tree
		19	Genome-wide phylogenetic comparative analysis of plant transcriptional regulation: a timeline of loss, gain, expansion, and correlation with complexity.	Lang et al.	2010	1 tree
	Brassica rapa, Brassica oleracea, Brassica nigra, Manihot esculenta, Solanum tuberosum, Nicotiana tabacum, Citrullus lanatus, Gossypium hirsutum, Glycine max, Fragaria vesca, Pyrus bretschneideri, Prunus mume, Prunus persica, Daucus carota, Camellia sinensis, Betula pendula, Arabidopsis thaliana, Vitis vinifera, Punica granatum, Citrus sinensis, Populus trichocarpa	96.3	Evidence of transoceanic dispersion of the genus Vanilla based on plastid DNA phylogenetic analysis.	Bouetard et al.	2010	1 tree
		109.3	Phylogeny of galactolipid synthase homologs together with their enzymatic analyses revealed a possible origin and divergence time for photosynthetic membrane biogenesis.	Yuzawa et al.	2012	1 tree
		110	A molecular timeline for the origin of photosynthetic eukaryotes.	Yoon et al.	2004	1 tree
		119.7	Phylogenetic Position and Molecular Chronology of a Colonial Green Flagellate, Stephanosphaera pluvialis (Volvocales, Chlorophyceae), among Unicellular Algae.	Munakata et al.	2016	1 tree
		124.4	The adaptive radiation of lichen-forming Teloschistaceae is associated with sunscreening pigments and a bark-to-rock substrate shift.	Gaya et al.	2015	2 trees
		127.6	Rock-inhabiting fungi originated during periods of dry climate in the late Devonian and middle Triassic	Gueidan et al.	2011	1 tree
		128.5	Experimental plant communities develop phylogenetically overdispersed abundance distributions during assembly.	Allan et al.	2013	1 tree
		129.4	Estimating the timing of early eukaryotic diversification with multigene molecular clocks.	Parfrey et al.	2011	1 tree
		130	Triassic origin and early radiation of multicellular volvocine algae.	Herron et al.	2009	2 trees
		132.8	Plant functional and phylogenetic turnover correlate with climate and land use in the Western Swiss Alps	Ndiribe et al.	2014	1 tree
		134.1	Contemporaneous and recent radiations of the world's major succulent plant lineages.	Arakaki et al.	2011	1 tree
		135.9	Specialization to Extremely Low-Nutrient Soils Limits the Nutritional Adaptability of Plant Lineages.	Verboom et al.	2017	1 tree
		136.6	Ancestral polyploidy in seed plants and angiosperms.	Jiao et al.	2011	1 tree
		136.9	Establishing a time-scale for plant evolution.	Clarke et al.	2011	1 tree
		142.1	Single-copy nuclear genes place haustorial Hydnoraceae within piperales and reveal a cretaceous origin of multiple parasitic angiosperm lineages.	Naumann et al.	2013	1 tree
		143	Using plastid genome-scale data to resolve enigmatic relationships among basal angiosperms.	Moore et al.	2007	1 tree
		143.9	Nelumbonaceae: Systematic position and species diversification revealed by the complete chloroplast genome	Xue et al.	2012	1 tree
		147.8	The TimeTree of Life	Hedges et al.	2009	1 tree
		149	Divergence time estimates and the evolution of major lineages in the florideophyte red algae.	Yang et al.	2016	1 tree
		149.5	Land plant evolutionary timeline: gene effects are secondary to fossil constraints in relaxed clock estimation of age and substitution rates.	Magallón et al.	2013	1 tree
		159.5	Using fossils to break long branches in molecular dating: a comparison of relaxed clocks applied to the origin of angiosperms.	Magallón et al.	2010	1 tree
		159.7	A Complete Fossil-Calibrated Phylogeny of Seed Plant Families as a Tool for Comparative Analyses: Testing the 'Time for Speciation' Hypothesis.	Harris et al.	2016	1 tree
		160	Evolutionary analysis of 58 proteins encoded in six completely sequenced chloroplast genomes: Revised molecular estimates of two seed plant divergence times	Goremykin et al.	1997	1 tree
		160.8	Strategies for partitioning clock models in phylogenomic dating: application to the angiosperm evolutionary timescale	Foster et al.	2017	1 tree
		163.2	Origin of angiosperms and the puzzle of the Jurassic gap	Li et al.	2019	1 tree
		163.5	Molecular dating, evolutionary rates, and the age of the grasses.	Christin et al.	2014	1 tree
		169.2	The "fossilized" mitochondrial genome of Liriodendron tulipifera: ancestral gene content and order, ancestral editing sites, and extraordinarily low mutation rate.	Richardson et al.	2013	1 tree
		169.3	Megacycles of atmospheric carbon dioxide concentration correlate with fossil plant genome size.	Franks et al.	2012	1 tree
		174.8	Evaluating the Impact of Genomic Data and Priors on Bayesian Estimates of the Angiosperm Evolutionary Timescale.	Foster et al.	2017	1 tree
		180	Molecular data from 27 proteins do not support a Precambrian origin of land plants	Sanderson et al.	2003	1 tree
		180.2	The Dendrobium catenatum Lindl. genome sequence provides insights into polysaccharide synthase, floral development and adaptive evolution.	Zhang et al.	2016	1 tree
		180.5	Spatial mismatches between plant biodiversity facets and evolutionary legacy in the vicinity of a major Mediterranean city	Pouget et al.	2016	1 tree
		188.2	A molecular time-scale for eukaryote evolution recalibrated with the continuous microfossil record.	Berney et al.	2006	1 tree
		200	MITOCHONDRIAL-DNA AND MONOCOT-DICOT DIVERGENCE TIME	LAROCHE et al.	1995	1 tree
		205.7	Dating the molecular clock in fungi how close are we?	Berbee et al.	2010	1 tree
		210	Genome-wide phylogenetic comparative analysis of plant transcriptional regulation: a timeline of loss, gain, expansion, and correlation with complexity.	Lang et al.	2010	1 tree
		212	Episodic evolution and adaptation of chloroplast genomes in ancestral grasses.	Zhong et al.	2009	1 tree
		213	A precise chloroplast genome of Nelumbo nucifera (Nelumbonaceae) evaluated with Sanger, Illumina MiSeq, and PacBio RS II sequencing platforms: insight into the plastid evolution of basal eudicots.	Wu et al.	2014	1 tree
		237	The timing of eukaryotic evolution: does a relaxed molecular clock reconcile proteins and fossils?	Douzery et al.	2004	1 tree
		240	History of the ADP/ATP-translocase-encoding gene, a parasitism gene transferred from a Chlamydiales ancestor to plants 1 billion years ago.	Greub et al.	2003	1 tree
		244.3	Origin and early evolution of photosynthetic eukaryotes in freshwater environments: Reinterpreting proterozoic paleobiology and biogeochemical processes in light of trait evolution	Blank et al.	2013	1 tree
		292.7	Phylogenetic attributes, conservation status and geographical origin of species gained and lost over 50 years in a UNESCO Biosphere Reserve	Elliott et al.	2019	1 tree
		301	Dating the early evolution of plants: detection and molecular clock analyses of orthologs.	Zimmer et al.	2007	1 tree
		310	ESTIMATION OF THE MONOCOT DICOT AGE THROUGH TRANSFER-RNA SEQUENCES FROM THE CHLOROPLAST	BRANDL et al.	1992	1 tree
Note: The divergence time were estimated for Saccharum hybrid cultivar and plants by TimeTree (http://www.timetree.org/).
