# Supplementary material for: Genome-wide identification of the class III peroxidase gene family of sugarcane and its expression profiles under stresses
Source: Front Plant Sci. 2023 Jan 30;14:1101665. doi: 10.3389/fpls.2023.1101665 (PMC9924293; doi:10.3389/fpls.2023.1101665)
Supplement: Supplementary Figure 1 — Phylogenetic analysis of ShPRX proteins. [file DataSheet_1.zip › Data Sheet20230105/Table S13 One-to-many homologous relationships of PRX family gene between rice and sugarcane.xlsx]

## Sheet: Table S13
Table S13. One-to-many homologous relationships of PRX family gene between rice and sugarcane.
NO.	Gene name	R570.STP homologs	R570.BAC homologs
1	OsPRX1	ShPRX29	ShBAC.PRX65
2	OsPRX2	ShPRX31	-
3	OsPRX3	ShPRX32,ShPRX33	ShBAC.PRX31、ShBAC.PRX32
4	OsPRX4	ShPRX1,ShPRX34	ShBAC.PRX26、ShBAC.PRX57
5	OsPRX7	ShPRX37	ShBAC.PRX3、ShBAC.PRX4、ShBAC.PRX11、ShBAC.PRX14
6	OsPRX9	ShPRX38	-
7	OsPRX10	ShPRX39	ShBAC.PRX79、ShBAC.PRX80
8	OsPRX14	ShPRX55	ShBAC.PRX40
9	OsPRX15	ShPRX41	ShBAC.PRX17、ShBAC.PRX39、ShBAC.PRX74
10	OsPRX16	ShPRX43,ShPRX68	ShBAC.PRX58、ShBAC.PRX84
11	OsPRX18	ShPRX44,ShPRX81	ShBAC.PRX9、ShBAC.PRX28
12	OsPRX19	ShPRX45	ShBAC.PRX38、ShBAC.PRX59
13	OsPRX20	ShPRX46	ShBAC.PRX37、ShBAC.PRX60
14	OsPRX21	ShPRX47	ShBAC.PRX36、ShBAC.PRX61
15	OsPRX22	ShPRX48,ShPRX49,ShPRX51	ShBAC.PRX22、ShBAC.PRX24、ShBAC.PRX25
16	OsPRX26	ShPRX54	ShBAC.PRX92
17	OsPRX27	ShPRX3	ShBAC.PRX50
18	OsPRX29	ShPRX16	ShBAC.PRX35
19	OsPRX30	ShPRX15	ShBAC.PRX75
20	OsPRX31	ShPRX14	ShBAC.PRX76
21	OsPRX34	-	ShBAC.PRX12
22	OsPRX35	ShPRX36,ShPRX42	ShBAC.PRX5、ShBAC.PRX15
23	OsPRX39	ShPRX12,ShPRX23	ShBAC.PRX2、ShBAC.PRX19
24	OsPRX39	ShPRX12,ShPRX23	ShBAC.PRX2、ShBAC.PRX19
25	OsPRX40	ShPRX2	ShBAC.PRX49
26	OsPRX44	ShPRX56	ShBAC.PRX1、ShBAC.PRX47
27	OsPRX45	ShPRX57	ShBAC.PRX34
28	OsPRX46	ShPRX58	-
29	OsPRX47	-	ShBAC.PRX97、ShBAC.PRX98
30	OsPRX50	ShPRX60	ShBAC.PRX48、ShBAC.PRX55
31	OsPRX51	ShPRX63	ShBAC.PRX27
32	OsPRX56	ShPRX61	ShBAC.PRX20
33	OsPRX57	ShPRX69	ShBAC.PRX82
34	OsPRX60	ShPRX70	ShBAC.PRX83
35	OsPRX61	ShPRX35	ShBAC.PRX6、ShBAC.PRX13、ShBAC.PRX16
36	OsPRX61	ShPRX35	ShBAC.PRX6、ShBAC.PRX13、ShBAC.PRX16
37	OsPRX63	ShPRX52,ShPRX53	ShBAC.PRX62、ShBAC.PRX63
38	OsPRX64	ShPRX71,ShPRX72	ShBAC.PRX53、ShBAC.PRX54
39	OsPRX71	ShPRX19	ShBAC.PRX94、ShBAC.PRX96
40	OsPRX85	ShPRX18	ShBAC.PRX95
41	OsPRX90	ShPRX22	ShBAC.PRX56
42	OsPRX92	ShPRX25,ShPRX30	ShBAC.PRX21、ShBAC.PRX69、ShBAC.PRX72
43	OsPRX93	ShPRX24,ShPRX26,ShPRX27,ShPRX28	ShBAC.PRX68、ShBAC.PRX70、ShBAC.PRX71、ShBAC.PRX73
44	OsPRX104	ShPRX62	-
45	OsPRX107	ShPRX40,ShPRX65	ShBAC.PRX88
46	OsPRX108	ShPRX64	ShBAC.PRX81
47	OsPRX109	ShPRX8,ShPRX10	ShBAC.PRX44、ShBAC.PRX46、ShBAC.PRX64、ShBAC.PRX100
48	OsPRX110	ShPRX20	ShBAC.PRX67
49	OsPRX111	ShPRX21	ShBAC.PRX10
50	OsPRX112	ShPRX74,ShPRX75,ShPRX76,ShPRX77,ShPRX78,ShPRX79,ShPRX80,ShPRX82	ShBAC.PRX7、ShBAC.PRX8、ShBAC.PRX66、ShBAC.PRX85、ShBAC.PRX86、ShBAC.PRX87、ShBAC.PRX89、ShBAC.PRX90
51	OsPRX113	ShPRX5,ShPRX6,ShPRX7	ShBAC.PRX41、ShBAC.PRX42、ShBAC.PRX43
52	OsPRX114	ShPRX4,ShPRX13	ShBAC.PRX18、ShBAC.PRX77
53	OsPRX115	ShPRX11	ShBAC.PRX33
54	OsPRX116	ShPRX9	ShBAC.PRX45、ShBAC.PRX99
55	OsPRX118	ShPRX66	ShBAC.PRX51、ShBAC.PRX52
56	OsPRX120	ShPRX17,ShPRX59,ShPRX73	ShBAC.PRX30、ShBAC.PRX91、ShBAC.PRX93
57	OsPRX121	ShPRX50	ShBAC.PRX23
58	OsPRX123	ShPRX67	ShBAC.PRX78
59	OsPRX126	-	ShBAC.PRX29
