# Supplementary material for: Genome-wide identification of the class III peroxidase gene family of sugarcane and its expression profiles under stresses
Source: Front Plant Sci. 2023 Jan 30;14:1101665. doi: 10.3389/fpls.2023.1101665 (PMC9924293; doi:10.3389/fpls.2023.1101665)
Supplement: Supplementary Figure 1 — Phylogenetic analysis of ShPRX proteins. [file DataSheet_1.zip › Data Sheet20230105/Table S14 Expression matrix data of OsPRX family genes in cadmium stress.xlsx]

## Sheet: Table S14
Table S14. Expression data of OsPRX family genes in cadmium stress.
Gene id	Gene name	(+Cd/C)WR_2w	(+Cd/C)WS_2w	Group
Os01g0205900	OsPRX1	0.710999	-0.181981	IV
Os01g0263000	OsPRX2	-1.8576	-0.18931	V
Os01g0263300	OsPRX3	-0.635519	-1.67022	VI
Os01g0270300	OsPRX4	0.495949	-0.249529	IV
Os01g0294700	OsPRX7	-0.0413696	-0.64167	IV
Os01g0326300	OsPRX9	0.80415	-4.78377	III
Os01g0327100	OsPRX10	2.46813	-0.941416	I
Os01g0787000	OsPRX15	-0.569014	1.13063	IV
Os01g0962700	OsPRX16	-1.02254	-1.10765	V
Os02g0161800	OsPRX18	-0.334655	-1.27851	VI
Os02g0236600	OsPRX19	-0.278349	-0.00335211	IV
Os02g0236800	OsPRX20	-0.090832	-0.583225	IV
Os02g0237000	OsPRX21	0.228881	0.0738127	IV
Os02g0240100	OsPRX22	-0.387201	-0.381375	IV
Os02g0833900	OsPRX26	0.0984318	-0.430891	IV
Os03g0121200	OsPRX27	-0.0692289	-0.212154	IV
Os03g0152300	OsPRX29	-0.135086	-0.241704	IV
Os03g0234500	OsPRX30	3.38087	-1.1964	I
Os03g0234900	OsPRX31	1.26524	-0.55223	II
Os03g0368000	OsPRX34	-1.86122	-0.66894	V
Os03g0368300	OsPRX35	-1.89748	-0.60864	V
Os03g0434800	OsPRX39	0.523235	0.812516	IV
Os03g0563600	OsPRX40	-0.0419345	0.547162	IV
Os04g0423800	OsPRX44	-1.66901	-0.896019	V
Os04g0434800	OsPRX45	-0.38204	0.345815	IV
Os04g0465100	OsPRX46	0.0105778	-0.147069	IV
Os04g0498700	OsPRX47	1.74987	-0.7383	II
Os04g0656800	OsPRX50	0.148369	-1.21813	VI
Os04g0688100	OsPRX51	1.08549	-2.16717	VI
Os04g0689000	OsPRX56	1.6331	0.0193105	II
Os05g0134400	OsPRX57	0.236411	-0.878161	VI
Os05g0135000	OsPRX60	0.600487	-0.161764	IV
Os05g0135200	OsPRX61	0.310783	-0.171526	IV
Os05g0135500	OsPRX63	-0.0290236	-0.731177	IV
Os05g0162000	OsPRX64	-1.18731	-1.00304	V
Os06g0490400	OsPRX71	0.117779	0.652855	IV
Os07g0104500	OsPRX85	-1.87656	-0.392877	V
Os07g0499500	OsPRX90	-2.19492	-0.305641	V
Os07g0638600	OsPRX92	-2.2049	-0.174212	V
Os07g0639000	OsPRX93	-0.136027	-0.0316438	IV
Os08g0113000	OsPRX104	-0.803137	-0.140023	IV
Os08g0532700	OsPRX107	-1.19889	-0.785608	V
Os08g0549100	OsPRX108	0.25971	0.120183	IV
Os09g0323700	OsPRX109	-2.2883	-0.0271504	V
Os09g0471100	OsPRX110	-1.2594	0.30558	IV
Os09g0507500	OsPRX111	-0.339802	-0.887485	VI
Os10g0109300	OsPRX113	-4.01756	-2.10326	VII
Os10g0109600	OsPRX114	-0.8697	-0.190995	IV
Os10g0536700	OsPRX115	-1.16272	-0.611873	V
Os10g0566800	OsPRX116	0.40198	-0.453359	IV
Os11g0112400	OsPRX118	3.58918	0.36643	I
Os11g0661600	OsPRX120	0.179289	-0.182155	IV
Os12g0111800	OsPRX121	3.63738	-0.923426	I
Os12g0178100	OsPRX123	0.315333	0.098029	IV
Os12g0530100	OsPRX126	-0.306152	-1.27878	VI

## Sheet: Table S14-1 Raw data
Table S14-1 Expression matrix data of OsPRX family genes in cadmium transport
Gene id	Gene name	iR/WR-rep1	iR/WR-rep2	iR/WR-rep3	iR/WR-rep4	iR/WR-rep5	iR/WR-rep6	iS/WS-rep1	iS/WS-rep2	iS/WS-rep3	iS/WS-rep4	iS/WS-rep5	iS/WS-rep6	(+Cd/C)WR_2w rep1	(+Cd/C)WR_2w rep2	(+Cd/C)WR_2w rep3	(+Cd/C)WR_2w rep4	(+Cd/C)WS_2w rep1	(+Cd/C)WS_2w rep2	(+Cd/C)WS_2w rep3	(+Cd/C)WS_2w rep4
		GSM869813	GSM869814	GSM869815	GSM869816	GSM869817	GSM869818	GSM869819	GSM869820	GSM869821	GSM869822	GSM869823	GSM869824	GSM869825	GSM869826	GSM869827	GSM869828	GSM869829	GSM869830	GSM869831	GSM869832
Os01g0205900	OsPRX1	-0.0385981	0.247666	-0.154367	-0.0391501	-0.332709	0.10962	-0.259082	0.13769	-0.45639	-0.171764	-0.26826	-0.0300568	0.488907	1.0305	0.48892	0.835666	-0.274851	-0.153608	-0.26863	-0.0308332
Os01g0263000	OsPRX2	-0.125006	-0.0544263	-1.00399	-0.919236	-0.512056	-0.427093	-1.1394	1.53959	-1.48621	0.738171	-0.790293	0.283474	-1.89073	-1.85105	-1.86293	-1.82568	-0.537315	0.123497	-0.465643	0.122221
Os01g0263300	OsPRX3	0.101325	0.0474631	-0.491284	-0.558413	-0.18405	-0.194886	0.116282	0.0559946	-0.33058	-0.408209	-0.103915	-0.180291	-0.651526	-0.604688	-0.695093	-0.590769	-1.62894	-1.72623	-1.64758	-1.67814
Os01g0270300	OsPRX4	-0.0638008	0.0263969	-0.197539	-0.0948184	-0.0976822	-0.0496857	-0.0508696	0.102452	-0.32281	-0.315759	-0.204077	-0.117617	0.354304	0.637682	0.353022	0.638787	-0.42067	-0.0537916	-0.438831	-0.0848248
Os01g0293900	OsPRX5	0.00918439	-0.85232	0.61694	-1.33142	0.91004	-1.19637	-0.102736	-0.701796	-0.464956	-0.586531	-0.698778	-0.6209	-0.273099	-0.787143	-0.0207699	-0.797437	-0.647123	-0.562185	-0.597163	-0.594372
Os01g0294700	OsPRX7	0.144335	-0.0380929	-0.223377	-0.44175	-0.0213669	-0.232868	0.121224	-0.128018	0.0166209	-0.233414	0.041827	-0.181374	0.0703293	-0.148011	0.0560812	-0.143878	-0.608067	-0.67642	-0.617181	-0.665011
Os01g0326000	OsPRX8	0.485931	-0.445036	0.433662	-0.453561	0.666889	-0.515025	0.274167	-0.425499	0.0639312	-0.833967	0.0435194	-0.599005	0.0987927	-0.513439	0.113776	-0.494519	-0.736438	-0.96	-0.6982	-0.976861
Os01g0326300	OsPRX9	-0.500151	-0.685469	-0.46789	-0.106445	-0.474983	0.336745	0.614352	-0.512295	-0.197976	-1.28189	0.141204	-0.8086	1.06623	-0.0216044	1.96728	0.204697	-4.30873	-5.27213	-4.40037	-5.15386
Os01g0327100	OsPRX10	0.0993971	-0.147045	0.0828981	-0.0914594	0.183814	-0.160397	0.106276	0.00475024	0.0124119	-0.178627	0.0855962	-0.0461795	2.5868	2.37806	2.55158	2.35606	-0.808962	-1.08674	-0.805153	-1.06481
Os01g0327400	OsPRX11	-0.123408	0.0355056	-0.478776	-0.389854	-0.257783	-0.17589	-0.0878312	0.051227	-0.260253	-0.180221	-0.214335	-0.0761707	-1.76664	-1.54671	-1.754	-1.56681	-0.509652	-0.208698	-0.545198	-0.162589
Os01g0378100	OsPRX12	0.356508	-0.384231	-0.00087752	-0.632765	-0.170868	-0.380391	0.109309	-0.269794	-0.207267	-0.575006	-0.102403	-0.428543	1.44411	0.97706	1.40495	0.991237	-0.33883	-0.496236	-0.315245	-0.440693
Os01g0543100	OsPRX13	-0.114088	-0.0509483	-0.26225	-0.231871	-0.115777	-0.168458	0.566445	0.502289	-0.00912989	0.0104643	0.312779	0.172444	-0.760353	-0.723956	-0.729838	-0.732449	-0.820671	-0.720549	-0.82508	-0.684308
Os01g0787000	OsPRX15	0.293116	-0.114576	0.162208	-0.240503	0.33825	-0.208598	-0.0374913	-0.241597	0.655831	0.215017	0.407999	0.137926	-0.390902	-0.73242	-0.432963	-0.71977	1.23077	1.02584	1.2519	1.01401
Os01g0962700	OsPRX16	-0.266609	-0.366491	-0.707122	-0.805931	-0.436957	-0.582226	-0.254731	-0.388107	-0.393013	-0.459395	-0.345198	-0.453484	-1.01938	-1.03077	-1.01015	-1.02986	-1.05966	-1.1555	-1.05707	-1.15835
Os01g0963000	OsPRX17	-0.112398	0.86894	-0.64557	0.63221	-0.46552	0.774623	-0.345273	1.05067	0.855191	1.58818	-0.113811	1.64979	1.6811	1.38499	1.60882	1.49978	-0.700179	-0.270258	-0.392834	-0.287497
Os02g0161800	OsPRX18	-0.546586	0.395623	0.156765	1.00014	-0.269176	0.602646	0.0133604	1.98339	-1.65125	1.73298	-1.47791	1.4497	1.11562	-1.5413	-0.0557902	-0.857148	-1.50427	-0.905781	-0.927459	-1.77651
Os02g0236600	OsPRX19	0.111727	-0.12873	-0.167518	-0.38339	0.114983	-0.273603	0.366723	0.0877332	0.127034	-0.0461262	0.219262	-0.0179759	-0.265938	-0.275298	-0.266646	-0.305513	0.0831766	-0.0951259	0.0686503	-0.0701094
Os02g0236800	OsPRX20	-0.0891378	-0.196976	-0.326531	-0.43276	-0.133569	-0.345968	0.0253459	0.0514682	-0.16112	-0.191853	-0.10255	-0.00385651	-0.0790631	-0.110615	-0.0724589	-0.101191	-0.617159	-0.565853	-0.582673	-0.567214
Os02g0237000	OsPRX21	-0.642533	0.361229	-0.455068	0.220092	-1.88808	1.3136	-1.14038	1.34992	-0.723821	1.14686	-1.4561	1.7814	-0.604721	1.37517	-0.971171	1.11625	-0.545984	0.111992	-0.379321	1.10856
Os02g0240100	OsPRX22	-0.574694	-0.556187	-0.70147	-0.720955	-0.620976	-0.71743	-1.17295	1.63092	-0.755545	0.761103	-0.947543	0.0592051	-0.438857	-0.297145	-0.455221	-0.357582	0.00656006	-0.157609	-0.487361	-0.88709
Os02g0240300	OsPRX23	-0.619179	0.377066	-0.482207	-0.100974	-0.513502	0.350685	0.0504765	-0.497918	-0.762663	-1.40148	-0.343539	-0.912921	3.25836	2.97458	3.61915	3.11642	-1.00316	-1.41736	-1.01315	-1.43794
Os02g0553200	OsPRX24	-0.369251	0.378931	-0.926781	-0.28962	-0.716658	0.065447	-0.195707	0.0312911	-0.15577	-0.0118887	-0.228321	0.00961347	0.52824	0.622002	0.678224	0.57002	-0.218699	-0.00859277	-0.225983	-0.027545
Os02g0741200	OsPRX25	-0.524351	0.366859	-0.454745	-0.115443	-0.463997	0.323064	-1.15107	0.399561	-0.732881	0.728484	-0.679573	0.271601	-0.636996	-0.0187137	-0.264049	0.372215	-0.408642	-1.18293	0.0476541	-0.0785759
Os02g0833900	OsPRX26	0.16002	-0.0304437	-0.121783	-0.348356	0.0870044	-0.133232	-0.0286319	-0.145378	0.0853414	-0.104026	-0.0199537	-0.110534	0.164272	0.0233029	0.172466	0.0336868	-0.405162	-0.455423	-0.410459	-0.452519
Os03g0121200	OsPRX27	-0.193783	-0.0397248	-0.434293	0.297693	-0.123115	0.174513	-0.0921402	0.0980102	-0.401527	-0.0291907	-0.924563	0.350275	-0.0419716	-0.0209123	-0.139456	-0.074576	-0.35217	-0.154743	-0.184357	-0.157345
Os03g0121300	OsPRX28	-0.442024	0.0528333	-0.280553	0.263967	-0.438294	0.176308	-0.453026	0.0517076	-1.10819	-0.510969	-0.823739	-0.0457949	0.869097	1.60933	0.872723	1.62893	-2.03482	-1.45969	-1.82278	-1.47287
Os03g0152300	OsPRX29	-1.27367	0.975293	-1.1614	1.51843	-0.62497	0.426839	-1.21163	2.38963	-0.767026	1.92459	-2.49723	1.30127	-0.639017	1.62922	-1.9273	0.396759	-0.567993	0.137803	-0.648832	0.112208
Os03g0234500	OsPRX30	0.403221	-0.0243421	0.490254	-0.384051	0.323381	-0.266006	-1.14379	0.106888	-0.718669	0.719599	-0.660354	-0.736544	3.5432	3.16249	3.54103	3.27676	-0.505075	-1.29927	-1.0635	-1.91775
Os03g0234900	OsPRX31	-0.203278	-0.0990164	-0.0731556	0.00692918	-0.0377166	-0.095711	-0.151765	0.0990932	-0.279269	-0.0229185	-0.240944	0.0318696	1.17517	1.32759	1.20675	1.35146	-0.658549	-0.469872	-0.655553	-0.424946
Os03g0285700	OsPRX32	-0.268219	-0.136704	-0.231498	-0.176595	-0.194584	-0.188793	-0.117309	-0.0236705	-0.297987	-0.23292	-0.237843	-0.118563	0.354822	0.114427	0.364424	0.114468	-0.847826	-0.789158	-0.874491	-0.792737
Os03g0339300	OsPRX33	-0.351957	0.209308	-0.809814	0.0832102	-0.466421	-0.0932466	-0.206686	0.103241	-0.0422041	0.177194	-0.135278	0.13329	-0.302731	0.170352	-0.158282	0.275504	-1.08327	-0.777564	-1.08789	-0.782774
Os03g0368000	OsPRX34	-0.050348	-0.041048	-0.248005	-0.200984	-0.00753466	-0.145115	-0.137554	0.42033	-0.743816	0.736376	-0.489809	0.286263	-1.8948	-1.84115	-1.86697	-1.84196	-1.03536	-0.418167	-0.429034	-0.793203
Os03g0368300	OsPRX35	-0.119376	-0.021985	-0.303774	-0.160917	-0.123621	-0.0906219	-1.15163	0.391105	-0.721235	0.729736	-0.669755	-0.937433	-1.90407	-1.88504	-1.93799	-1.86283	-0.241285	-0.600252	-1.653	0.0599788
Os03g0368900	OsPRX36	-0.173043	0.206463	-0.961674	-0.6762	-0.380553	-0.18926	-0.163002	0.0950676	-0.274903	-0.0701859	-0.203105	-0.00131987	-2.04519	-2.01402	-2.03281	-2.03418	-0.878523	-0.686039	-0.894638	-0.666917
Os03g0369000	OsPRX37	-0.416315	-0.507589	0.266081	0.316694	0.0625659	-0.100112	-2.73605	1.56487	-3.09643	1.72096	-2.94557	2.66942	1.35345	1.46437	1.29643	1.4372	-0.567118	0.111013	-0.373587	0.0545531
Os03g0434800	OsPRX39	0.00110587	0.176247	-0.464732	-0.113018	-0.473625	0.331069	-0.844555	-0.412031	-1.26736	0.606936	-0.50398	0.462641	0.756053	0.308239	1.51948	-0.490834	0.478135	1.53603	1.04146	0.194436
Os03g0563600	OsPRX40	0.079942	0.123769	-0.200151	-0.165852	0.132807	-0.0480845	-0.359867	-0.0901261	0.584534	0.306366	-1.59262	1.05696	0.0458607	-0.125851	0.0314536	-0.119201	0.237946	0.792868	0.160269	0.997565
Os03g0762300	OsPRX41	0.237382	0.33195	0.375598	0.449822	0.226827	0.405917	-0.688592	-0.602268	-0.503986	-0.37485	-0.570762	-0.487912	0.0811495	0.181475	0.0944473	0.171968	0.408115	0.500784	0.432174	0.48617
Os03g0762400	OsPRX42	0.0388542	-0.142716	0.422548	0.247401	0.303297	0.0405306	0.139074	0.00586558	-0.174219	-0.289494	-0.131937	-0.180188	0.561065	0.640186	0.64486	0.615565	-0.288233	-0.167233	-0.297183	-0.115031
Os04g0223300	OsPRX43	-0.214496	-0.362073	0.0151554	-0.150019	-0.0621894	-0.285171	0.370283	0.054352	0.131788	-0.110378	0.282237	-0.0616843	-0.975199	-1.01512	-0.966766	-1.07127	-0.335621	-0.549695	-0.352734	-0.537991
Os04g0423800	OsPRX44	0.0843555	-0.0139967	-0.319657	-0.414736	0.0406733	-0.1922	-1.16276	2.49708	-2.69545	0.72538	-2.0482	1.68645	-1.62007	-1.70187	-1.62322	-1.73087	-0.541264	-0.389728	-1.80854	-0.844543
Os04g0434800	OsPRX45	-0.126932	0.142178	0.00762224	0.264237	-0.100645	0.187655	-0.0110744	0.185317	-0.131166	0.0525955	-0.0705947	0.100497	-0.398771	-0.360098	-0.40724	-0.362053	0.244225	0.428849	0.259933	0.450251
Os04g0465100	OsPRX46	0.0867319	-0.0695045	0.0150489	-0.204879	0.0232575	-0.111627	0.176134	0.076064	-0.0669162	-0.223506	0.086012	-0.102798	-0.0694778	0.0740495	-0.0457142	0.0834536	-0.120873	-0.174868	-0.109729	-0.182803
Os04g0498700	OsPRX47	0.274985	-0.604	-0.50193	-1.0043	0.204155	-0.729533	0.0193804	0.14766	-0.26769	-0.224015	-0.107641	-0.0206076	1.78129	1.77267	1.80141	1.64413	-0.765737	-0.679546	-0.825382	-0.682534
Os04g0602100	OsPRX48	-0.615823	0.381413	-2.53554	-0.10728	-0.52363	0.36154	-0.310267	-0.413788	-0.444913	-0.463448	-0.368458	-0.481248	-0.44254	0.240489	-0.358306	0.205252	-0.80911	-0.788934	-0.802816	-0.802014
Os04g0651000	OsPRX49	-0.840429	-0.518095	-0.20197	0.124235	-0.470066	0.0310717	-1.15644	2.27846	-0.833456	2.47558	-1.12679	1.6006	3.01809	3.05065	2.91848	2.94258	-0.396232	-0.437384	-0.753115	0.0724856
Os04g0656800	OsPRX50	0.283046	-0.0839313	0.424265	-0.011673	0.316183	-0.138429	0.0809063	-0.281068	-0.607202	-1.24253	-0.501151	-0.751051	0.366682	0.0297232	0.260072	-0.0630035	-0.968909	-1.45811	-0.95849	-1.487
Os04g0688100	OsPRX51	-0.00974057	-0.178635	-0.448166	-0.674897	-0.117591	-0.424125	0.378641	0.177925	0.140929	-0.112859	0.175441	0.0304687	1.21536	0.956125	1.21856	0.95193	-2.14556	-2.1711	-2.18419	-2.16783
Os04g0688200	OsPRX52	0.153621	0.0260015	-0.134624	-0.223428	0.0967787	-0.152441	-1.14098	0.424169	1.48803	-0.669445	1.21151	-0.981405	2.21774	2.24299	2.18545	2.24398	-1.07832	-2.71625	-1.42161	-3.13677
Os04g0688300	OsPRX53	0.24746	-0.193566	-1.47307	-1.98537	-0.171379	-0.778799	0.245552	-0.0906453	0.137235	-0.233298	0.121699	-0.17025	3.29709	2.99757	3.27551	3.02609	-1.45354	-1.58198	-1.43038	-1.585
Os04g0688500	OsPRX54	-0.21596	0.368138	-0.464266	-0.123853	-0.947057	1.83464	-0.716741	2.01625	-1.72855	2.01741	-1.68634	1.90216	0.0790582	0.000454799	-0.650755	0.36002	-3.55743	0.129768	-0.37446	0.0732443
Os04g0688600	OsPRX55	-0.599732	0.371724	-0.463893	-0.121443	-0.494236	0.330098	-1.14439	0.379177	-0.717651	0.719337	-0.659713	0.265216	0.0717341	0.00482196	-0.446844	0.365053	-0.579715	0.135469	-0.373378	0.0744964
Os04g0689000	OsPRX56	-0.132223	-0.245879	-0.68552	-0.739128	-0.212223	-0.502548	-0.573844	-0.302714	0.946564	-0.537101	0.777664	-0.413025	1.78339	1.47625	1.79876	1.47402	-0.245653	0.472275	-0.252593	0.103213
Os05g0134400	OsPRX57	-0.0932635	-0.0659638	-0.490629	-0.463732	-0.0803805	-0.331139	-0.118032	0.0462476	-0.111887	-0.0378161	-0.149023	0.0292904	0.3807	0.0866176	0.392798	0.0855302	-0.985046	-0.763382	-0.993985	-0.77023
Os05g0134700	OsPRX58	0.397891	0.206807	0.3031	0.0890223	0.421682	0.158096	-1.12751	1.4885	-0.409579	0.699036	-1.09879	1.19557	1.43722	1.22609	1.45055	1.22944	0.323027	1.12262	0.585774	1.68642
Os05g0134800	OsPRX59	0.479399	-0.127827	-0.0902714	-0.583377	0.265603	-0.369672	-1.15758	1.18991	0.0410387	0.765289	-0.672947	0.343416	-0.958807	-1.45218	-0.949463	-1.49401	-0.554057	0.114965	-0.391083	0.0722177
Os05g0135000	OsPRX60	0.363732	-0.0645666	0.527476	0.240519	0.550738	0.0169668	-1.18778	0.416288	-0.763669	0.754152	-0.719751	0.345815	0.602338	0.578303	0.603872	0.617436	-0.588676	0.191471	-0.383099	0.133249
Os05g0135200	OsPRX61	0.257187	0.000436054	0.0352647	-0.208396	0.105831	-0.0750906	-1.18233	0.420767	-0.781383	2.58289	-0.760206	0.361419	0.448001	0.192473	0.400189	0.20247	-0.141079	-1.013	0.306456	0.161516
Os05g0135400	OsPRX62	0.175921	0.172588	0.266947	0.321497	0.332683	0.259065	-1.16734	0.270113	-0.0318425	-0.0181739	-1.60887	1.59692	1.881	1.98635	1.78238	2.06078	-0.534184	0.125715	-0.386282	0.139628
Os05g0135500	OsPRX63	-0.323312	-0.312688	-0.199673	-0.165974	-0.307294	-0.243536	-0.238265	-0.214623	-0.262128	-0.203149	-0.183592	-0.230913	-0.120502	0.0718955	-0.131255	0.0637675	-0.737977	-0.734176	-0.737172	-0.715384
Os05g0162000	OsPRX64	0.239285	0.00470026	0.200285	-0.0490425	0.312006	-0.0218048	0.0755296	-0.0203062	-0.528689	-0.819347	-0.267507	-0.571144	-0.999739	-1.36157	-1.00227	-1.38565	-0.893017	-1.16362	-0.839633	-1.1159
Os05g0499300	OsPRX65	0.160436	-0.0708928	-0.357638	-0.609392	-0.0787295	-0.326674	0.650498	0.38956	0.508073	0.220873	0.584074	0.330846	-0.341273	-0.380847	-0.356156	-0.394131	-0.620338	-0.694444	-0.612275	-0.713226
Os05g0499400	OsPRX66	-0.30818	-0.208221	-0.722799	-0.609824	-0.563344	-0.393876	-0.289098	-0.133411	-0.309291	-0.153688	-0.315801	-0.129634	-0.173495	0.00468731	-0.159629	-0.000860977	-0.221741	-0.0435277	-0.221799	-0.0546467
Os06g0237600	OsPRX67	0.665849	-1.11685	0.288724	-0.264599	0.0306876	-1.31784	-0.30854	-0.210222	0.495726	-0.0421677	1.15435	-2.04624	0.926466	0.50687	0.483046	1.07752	-0.561431	0.236904	-0.218654	0.128458
Os06g0274800	OsPRX68	-0.423043	-0.31716	-0.822514	-0.701803	-0.551695	-0.507367	0.438399	0.579417	0.105967	0.142901	0.288605	0.369124	-0.168309	0.00734875	-0.16397	-0.00582895	-1.30189	-1.35532	-1.31122	-1.31374
Os06g0306300	OsPRX69	0.354689	0.196769	0.191705	0.00611964	0.256008	0.0928209	0.0738009	-0.12029	-0.526215	-0.644684	-0.235242	-0.294608	-0.12971	-0.0781588	-0.117789	-0.0801166	-0.533088	-0.624358	-0.521783	-0.600346
Os06g0472900	OsPRX70	-0.86679	0.394099	0.050039	-0.0794199	-0.574417	1.33473	-1.19577	0.436353	-1.09675	0.793971	-0.711211	1.91794	-0.61311	0.0259348	-1.19036	0.386086	-0.561515	0.110425	-0.38465	0.0910072
Os06g0490400	OsPRX71	-0.631005	0.385597	-0.634673	0.24893	-0.502671	0.359182	-1.66865	0.555693	-1.19097	0.753252	-0.814518	0.465556	0.107282	0.369085	-0.377409	0.372158	-0.562056	1.81941	-0.364619	1.71869
Os06g0521200	OsPRX72	1.46468	-0.715866	0.766357	-0.937811	-0.562468	0.411374	0.139532	-1.2811	-0.496863	-0.384635	-0.157493	-0.18953	0.264847	-0.809049	-0.234589	-1.15988	1.3637	1.93462	2.06186	2.1633
Os06g0521400	OsPRX73	0.690864	-0.348373	0.950194	-2.33072	-0.478451	-0.722873	1.13199	0.106879	0.557108	-2.18233	0.144929	-0.198449	-0.315558	0.0107161	-0.157929	0.0291708	0.415433	0.253435	0.347775	0.00414392
Os06g0521500	OsPRX74	0.53737	0.177934	-0.598202	-0.0702705	0.115145	-0.412659	-1.16252	0.844033	-0.461203	1.17729	-0.638125	0.331472	0.977991	0.65919	1.00693	0.650264	-3.69878	-2.85481	-3.57814	-3.29273
Os06g0521900	OsPRX75	0.461786	0.0835918	0.508472	0.581888	0.711169	0.40753	1.15308	-1.30891	-0.676788	-1.82518	1.28086	-2.14526	-0.0103501	0.251751	-0.0446547	0.201251	-1.41727	-1.45911	-1.25958	-1.41173
Os06g0522300	OsPRX76	0.38968	0.0299925	0.511658	0.467629	1.02073	0.0494376	-1.15556	0.404761	-0.723479	0.726797	-0.672767	0.275717	0.337195	0.437658	0.369427	0.414363	-2.90068	-2.91923	-2.16627	-3.38718
Os06g0546500	OsPRX77	0.0368766	-0.18479	0.297317	0.0818113	0.108254	-0.0401262	1.12579	1.39652	0.550581	0.310139	0.138444	0.60438	3.34655	3.32229	3.34426	3.29321	-0.694884	-0.0475034	-1.15583	-0.388701
Os06g0547100	OsPRX78	-0.134092	-0.233176	-0.129405	0.208835	-0.161803	-0.27467	1.01114	-0.745305	-0.275222	-1.0841	-0.722608	-0.601211	0.181824	0.312584	0.121329	0.406102	-0.585584	-1.73337	-0.403395	-0.659711
Os06g0547400	OsPRX79	-0.0159476	-0.478441	0.991939	0.527506	0.58954	0.0642997	-0.0837724	-0.484834	-0.586126	-0.924116	-0.362906	-0.752624	0.674501	0.149366	0.70052	0.138712	-1.13072	-1.56453	-1.13635	-1.64756
Os06g0681600	OsPRX80	-0.161791	-0.166559	-0.658121	-0.638972	-0.420843	-0.398769	-0.23213	-0.274471	-0.158267	-0.164313	-0.211999	-0.361153	-0.0794094	0.0466682	-0.0949095	0.0549945	-0.142902	-0.19639	-0.109454	-0.168853
Os06g0695200	OsPRX81	0.106143	-0.343144	0.0875046	-0.316076	0.471587	-0.421612	0.44754	-0.348875	-0.0271078	-0.750789	0.145731	-0.701531	0.33765	0.307677	0.409369	0.253834	0.108774	-0.374405	0.00128332	-0.27726
Os06g0695300	OsPRX82	0.688946	0.685433	-0.126543	0.168055	0.647347	0.503715	-1.15197	-0.235465	-1.88681	0.719647	-0.657907	0.914766	1.82658	2.05304	1.76121	2.0767	-2.58351	-1.63508	-2.68463	-2.21635
Os06g0695400	OsPRX83	0.138015	-0.128061	0.403528	0.313729	0.336031	-0.153548	-0.0344608	-1.26079	1.031	-1.27886	0.532592	-1.41212	0.75492	0.569122	0.810416	0.59565	0.526004	-0.393064	-1.22829	-0.786925
Os06g0695500	OsPRX84	0.055809	-0.256722	0.387269	0.0908872	0.238828	-0.0699827	-0.0136292	-0.181616	-0.156025	-0.395456	-0.102986	-0.270781	0.663918	0.25439	0.667666	0.245338	-0.245328	-0.326626	-0.247376	-0.333477
Os07g0104500	OsPRX85	-0.184227	0.0844098	-0.474994	-0.27696	-0.285507	-0.127737	-0.270485	0.340075	1.42231	1.64498	0.363271	-0.857864	-1.96253	-1.77652	-1.97063	-1.79655	-0.594974	0.200294	-0.856729	-0.320097
Os07g0115300	OsPRX86	0.055436	-0.0322795	-0.578247	-0.716961	-0.262278	-0.407367	-0.0307611	-0.332051	-0.71699	-0.915011	-0.480744	-0.554986	-2.46805	-2.56233	-2.42075	-2.6081	-0.542771	-0.523672	-0.576701	-0.499633
Os07g0156200	OsPRX87	-0.125361	0.0821881	-0.177557	0.0946496	-0.205662	0.0831037	-0.161535	0.259672	-0.207801	0.192615	-0.0783904	0.240815	-0.844309	-0.676836	-0.84658	-0.703572	-0.453464	-0.144118	-0.461327	-0.134256
Os07g0157000	OsPRX88	-0.118772	0.104862	-0.210833	0.0870231	-0.188731	0.107832	-0.145354	0.296387	-0.195775	0.152164	-0.0986061	0.215223	-0.736653	-0.756618	-0.748482	-0.777599	-0.509355	-0.0869386	-0.475737	-0.149804
Os07g0157600	OsPRX89	0.401877	0.00753787	-1.21274	-0.735201	-0.0979971	-0.173666	-0.168821	-0.18756	-0.194373	-0.24242	-0.140791	-0.184701	-0.859861	1.79745	-0.625732	0.648917	-0.666104	-0.911044	-0.640175	-0.911359
Os07g0499500	OsPRX90	0.118276	0.31794	1.06972	1.27075	0.755506	0.883202	-1.15246	0.418298	-0.788503	0.734636	-0.792197	1.63779	-2.32133	-2.05261	-2.33166	-2.07406	-0.563073	0.171938	-1.01753	0.186106
Os07g0531400	OsPRX91	-1.01065	-1.31113	-2.54883	-2.72183	-1.54755	-1.96696	-1.14582	0.387808	-0.722259	0.729675	-0.668011	0.29267	-3.41921	-3.65661	-3.40789	-3.57772	-0.548187	1.14402	-0.362623	0.119249
Os07g0638600	OsPRX92	0.259686	0.109097	0.824549	0.764074	0.686386	0.443805	-1.13946	0.399369	-0.725456	0.73072	0.0951932	0.283039	-2.26535	-2.16312	-2.23174	-2.1594	-0.569919	0.155479	-0.40617	0.123763
Os07g0639000	OsPRX93	0.223523	0.166558	0.0245474	-0.0412012	0.00677146	0.0759297	-1.14155	0.578968	-0.699304	0.870773	-1.51537	0.887509	-0.21867	-0.0533279	-0.223369	-0.0487414	-0.274748	0.117381	-0.049105	0.0798969
Os07g0639400	OsPRX94	0.376415	-0.347533	-0.203877	-0.857037	0.0874463	-0.569493	1.48846	-2.04217	1.93129	-2.15421	2.14934	-2.49288	1.1371	0.783389	1.11086	0.803557	3.08182	-3.19431	3.07564	-2.9213
Os07g0676900	OsPRX95	-0.225086	-0.190432	-0.553073	-0.497918	-0.486036	-0.317208	0.0534069	0.126327	-0.358559	-0.383936	-0.167139	-0.0364067	-1.1007	-0.847349	-1.09504	-0.85301	0.348486	0.298097	0.367358	0.386232
Os07g0677100	OsPRX96	-0.502061	-0.432661	0.377375	0.448802	-0.0787691	0.0837318	1.24336	1.38345	0.925668	1.10608	1.0718	1.0862	1.76584	2.10068	1.74008	2.11031	-0.374963	-0.341907	-0.384856	-0.347506
Os07g0677200	OsPRX97	0.00205287	-0.0214695	0.792844	0.751497	0.414242	0.379189	0.943093	0.882957	0.963074	0.823885	0.913822	0.832337	1.86461	1.99921	1.86827	1.99577	0.374447	0.40179	0.367528	0.40268
Os07g0677300	OsPRX98	-0.060792	-0.306419	0.0573173	-0.211592	0.0225117	-0.263671	-1.16973	0.433204	-0.722205	0.770414	-0.338418	0.346278	0.594106	0.421487	0.598051	0.417302	0.37313	-0.0787447	0.801471	0.0671249
Os07g0677400	OsPRX99	1.01013	-1.11606	1.03035	0.340369	1.833	-1.79242	0.215911	0.0347264	0.151169	0.124032	0.206451	0.0527955	0.725503	1.04161	1.45698	0.589571	0.488225	0.384721	0.504102	0.35736
Os07g0677500	OsPRX100	-0.624898	0.376988	-0.466856	-0.109437	-0.869248	0.334434	-0.327568	0.750029	2.53314	4.59911	3.35634	3.59868	0.113484	-0.0184631	0.0850445	0.366717	1.82983	2.76916	2.09105	1.59123
Os07g0677600	OsPRX101	-0.404768	-0.156363	-0.899481	-0.697848	-0.644831	-0.413455	-0.0542819	0.217688	-0.34876	-0.0932788	-0.251611	0.0415227	0.588508	0.788271	0.600092	0.798067	-1.45084	-1.1501	-1.44734	-1.15854
Os07g0694300	OsPRX102	-0.467725	-0.554282	-0.777005	-0.913855	-0.477251	-0.678342	-0.173683	-0.220933	-0.289909	-0.421484	-0.294045	-0.356597	-0.637755	-0.675823	-0.603591	-0.652566	0.768665	0.705119	0.767101	0.705205
Os07g0694700	OsPRX103	0.00988415	0.124082	0.161825	0.202114	0.106081	0.134	-0.0123326	0.0674666	0.130528	0.241804	0.0575102	0.142834	0.33975	0.354828	0.332979	0.368536	0.0272538	0.0344218	0.0201214	0.0361696
Os08g0113000	OsPRX104	-0.045857	-0.269202	0.0479853	-0.271119	0.15772	-0.347828	1.14941	0.977965	1.82215	1.48525	1.52194	1.29391	-0.467836	-1.11918	-0.478199	-1.14733	-0.0785458	-0.205741	-0.119269	-0.156536
Os08g0302000	OsPRX105	-0.617055	-0.869251	-0.622709	-1.00079	-0.655985	-0.889791	-1.16068	0.404982	-0.927893	0.892325	-2.25036	1.64205	-5.70057	-5.03946	-5.51965	-5.40641	0.609198	0.122802	0.779903	0.1351
Os08g0522400	OsPRX106	-0.605297	0.36808	-0.511752	0.596385	-0.578811	0.0102785	-0.12443	0.168085	0.142973	0.515859	-0.0451764	0.0930202	0.668837	-0.948865	-0.00455107	-0.0513529	0.777894	0.864947	0.74406	0.879557
Os08g0532700	OsPRX107	-0.0282629	0.17851	0.10579	0.19168	-0.00293081	0.136182	0.0247758	0.363313	-0.703267	-0.0364023	-0.371711	-0.0652782	-1.32188	-1.08585	-1.32683	-1.061	-1.17582	-0.556118	-0.842544	-0.567955
Os08g0549100	OsPRX108	-0.12821	-0.0209963	0.178372	0.278618	-0.0165959	0.131706	-0.0884828	0.0566349	0.0112799	0.228939	0.00659334	0.110816	0.169986	0.351384	0.161957	0.355515	-0.0050143	0.22478	0.0206731	0.240295
Os09g0323700	OsPRX109	0.174416	0.0414733	1.12221	0.987209	0.759651	0.622305	-1.14403	-1.29246	-0.282827	-0.500802	-0.636619	-1.12057	-2.32634	-2.33008	-2.17774	-2.31904	-0.133268	0.389822	0.937611	-1.30277
Os09g0471100	OsPRX110	-0.106426	-0.0238342	-0.880756	-0.852918	-0.332802	-0.398279	-0.156586	-0.0238887	-0.0955978	0.0144945	-0.167631	-0.0109877	-1.32602	-1.18671	-1.33443	-1.19045	0.163229	0.45011	0.165346	0.443633
Os09g0507500	OsPRX111	-0.199586	-0.186666	-0.388461	-0.334242	-0.204789	-0.20305	0.0754735	-0.104506	-0.901083	-0.579339	-0.300404	-0.476953	-0.402601	-0.244407	-0.409976	-0.302225	-0.981611	-0.940945	-0.81995	-0.807433
Os10g0109300	OsPRX113	-0.141645	-0.241872	-1.96484	-2.0708	-0.845429	-0.837593	-0.17184	-0.277372	-0.4064	-0.460381	-0.247872	-0.364165	-3.95966	-4.06211	-3.96837	-4.0801	-2.06657	-2.15494	-2.05695	-2.13458
Os10g0109600	OsPRX114	-0.214839	-0.267546	-0.207934	-0.291945	-0.235296	-0.253117	0.335751	0.502788	1.92874	1.62858	1.69567	1.21602	-0.853465	-0.88287	-0.852888	-0.889576	-0.157146	-0.260397	-0.175006	-0.171433
Os10g0536700	OsPRX115	0.363039	-0.128908	-0.0751481	-0.549801	0.217856	-0.352666	0.445672	0.0923128	0.194764	-0.171669	0.300424	-0.0233443	-0.866136	-1.44614	-0.858051	-1.48055	-0.503273	-0.718898	-0.49687	-0.728451
Os10g0566800	OsPRX116	0.217254	0.151275	0.127714	-0.0459693	0.141255	0.0922232	0.0201774	0.0860487	1.2716	-0.400881	0.854219	-1.7556	0.393053	0.414528	0.403704	0.396635	0.345877	-1.07745	1.24415	-2.32602
Os11g0112200	OsPRX117	-0.392297	-0.444245	-0.231162	-0.368808	-0.32702	-0.423166	-1.80895	0.101077	-0.451587	1.55493	-0.0632182	0.900086	3.79977	3.62806	3.8725	3.596	-0.537871	-0.671007	-0.372857	-0.876421
Os11g0112400	OsPRX118	-0.158634	-0.481099	1.16099	0.962125	0.706079	0.381229	0.00246988	-0.138469	0.0452555	-0.319832	-0.0727916	-0.345739	3.67434	3.51601	3.71107	3.45531	0.469675	0.308632	0.392575	0.294838
Os11g0210100	OsPRX119	0.124489	0.469087	-0.0901497	-0.01644	0.0566271	-0.34717	-0.0277581	0.0747617	-0.34756	-0.110297	-0.288311	-0.0533164	0.249513	0.231472	0.200848	0.288492	-0.882545	-0.890009	-0.85352	-0.856584
Os11g0661600	OsPRX120	-1.05325	1.64173	-0.735643	1.8941	-1.97702	2.1439	-1.96708	1.73856	-0.937159	1.78503	-1.80106	1.05972	0.115705	0.595862	-0.376614	0.382203	-0.546451	0.1198	-0.394384	0.0924152
Os12g0111800	OsPRX121	-0.513019	-0.45839	-0.430792	-0.486952	-0.595343	-0.340312	-2.06768	1.9058	-0.763816	1.73782	-0.220387	0.453764	3.61108	3.69649	3.65312	3.58883	-1.54528	-1.0042	-1.04995	-0.0942806
Os12g0112000	OsPRX122	-0.200299	-0.345271	0.604266	0.462151	0.29254	0.0695042	-0.00762654	-0.204336	0.00235778	-0.130395	0.00221098	-0.150919	3.14371	2.98972	3.14516	3.00408	0.161904	0.215004	0.130063	0.156259
Os12g0178100	OsPRX123	-0.179391	0.0921049	-0.0939249	0.184316	-0.0798393	0.137167	-0.129627	0.0441628	-0.183757	0.0494795	-0.190781	0.051382	0.314751	0.322296	0.303447	0.320839	0.000914979	0.20134	-0.000954355	0.190815
Os12g0178200	OsPRX124	-0.257639	0.117203	-0.191243	0.301045	-0.0778685	0.203303	-0.554576	0.129035	-0.588923	0.120382	-0.539659	-0.0872648	0.00817359	-0.0633832	-0.00549813	-0.0533397	0.0307616	0.114808	-0.012899	0.178182
Os12g0191500	OsPRX125	0.178284	0.307609	-0.231098	-0.0347937	0.0827619	0.0272916	-0.115872	0.191825	-0.448545	-0.343626	-0.293183	-0.00242265	-0.332848	-0.164053	-0.402712	-0.0972461	-1.32724	-1.17815	-1.4178	-1.25448
Os12g0530100	OsPRX126	-0.242476	0.105314	-1.35759	-0.839137	-0.667533	0.0963957	-0.126632	-0.151842	-0.208824	-0.220729	-0.147731	-0.0981638	-0.742263	-0.303462	-0.718849	0.539967	-1.15666	-1.09939	-1.20851	-1.65056
