# Supplementary material for: Genome-wide identification of the class III peroxidase gene family of sugarcane and its expression profiles under stresses
Source: Front Plant Sci. 2023 Jan 30;14:1101665. doi: 10.3389/fpls.2023.1101665 (PMC9924293; doi:10.3389/fpls.2023.1101665)
Supplement: Supplementary Figure 1 — Phylogenetic analysis of ShPRX proteins. [file DataSheet_1.zip › Data Sheet20230105/Table S16 Sequences of the primers used in this study.xlsx]

## Sheet: Table S16
Table S16. Sequences of the primers used in this study.
Primer name	Primer Sequence(5' to 3')
ShPRX38-F	TCAGTTCGTCGTCAGTCT
ShPRX38-R	GGTTGTCGGAGAAGAAGAG
ShBAC.PRX23-F	TCGGTGGACAAGGATGG
ShBAC.PRX23-R	CGTTAGTATTGGCGTTGATG
ShBAC.PRX41-F	ATGGCAGCTTCCTCTAGT
ShBAC.PRX41-R	GCACCTTCTTCACGATGT
ShBAC.PRX42-F	TCCTCGTCATCTCGTTCC
ShBAC.PRX42-R	GTGCTGTCATAGTAGTCCTC
ShBAC.PRX43-F	CGACAACCTCACAATACTTC
ShBAC.PRX43-R	GTTCCTTGGACACCTCTG
ShBAC.PRX51-F	GAGAACAACTACTACAAGAACC
ShBAC.PRX51-R	CGCTCTGGCTACTAACATAT
ShBAC.PRX52-F	GAGAACGACTACTACAAGAAC
ShBAC.PRX52-R	TGGCTGCTAACATACGATT
ShBAC.PRX75-F	GAAGGAAGAGTTGGACGAT
ShBAC.PRX75-R	TGAAGTTGTAGAGCCTGTC
ShtPRX8-F	ATCGTCTTCCGCCTCTAC
ShtPRX8-R	TCCTGGTCCTTGCTGAAC
ShBAC.PRX20-F	GCTGTCCTGGTCATTGG
ShBAC.PRX20-R	CCGTCAGTAGTGTCAGTC
25S-F	ATAACCGCATCAGGTCTCCAAG
25S-R	CCTCAGAGCCAATCCTTTTCC
