# Supplementary material for: Genome-wide identification of the class III peroxidase gene family of sugarcane and its expression profiles under stresses
Source: Front Plant Sci. 2023 Jan 30;14:1101665. doi: 10.3389/fpls.2023.1101665 (PMC9924293; doi:10.3389/fpls.2023.1101665)
Supplement: Supplementary Figure 1 — Phylogenetic analysis of ShPRX proteins. [file DataSheet_1.zip › Data Sheet20230105/Table S2 Conserved domains of PRX family proteins identified by pfam and NCBI CDD.xlsx]

## Sheet: Table S2-1 pfam
Table S2-1 Conserved domains of PRX family proteins identified by pfam.
Gene name	Gene id	Seq id	Alignment start	Alignment end	Envelope start	Envelope end	hmm acc	Hmm name	Hmm start	Hmm end	Hmm length	Bit score	Individual E-value	Conditional E-value	Database significant	Outcompeted	Clan
ShPRX1	Sh01_g003210	Sh01_p003210	53	290	49	292	PF00141.26	peroxidase	5	227	229	223.73	2.6e-66	1.3e-70	1	0	CL0617
ShPRX2	Sh01_g015080	Sh01_p015080	53	308	53	310	PF00141.26	peroxidase	1	227	229	236.02	4.5e-70	2.3e-74	1	0	CL0617
ShPRX3	Sh01_g015100	Sh01_p015100	41	294	39	295	PF00141.26	peroxidase	1	228	229	210.9	2.2e-62	1.1e-66	1	0	CL0617
ShPRX4	Sh01_g018600	Sh01_p018600	45	285	44	285	PF00141.26	peroxidase	2	229	229	245.83	4.6e-73	2.3e-77	1	0	CL0617
ShPRX5	Sh01_g020990	Sh01_p020990	51	342	51	343	PF00141.26	peroxidase	1	228	229	223.07	4.1e-66	2.1e-70	1	0	CL0617
ShPRX6	Sh01_g021010	Sh01_p021010	48	296	47	297	PF00141.26	peroxidase	2	228	229	236.35	3.6e-70	1.8e-74	1	0	CL0617
ShPRX7	Sh01_g021030	Sh01_p021030	51	300	50	300	PF00141.26	peroxidase	2	229	229	234.42	1.4e-69	7.1e-74	1	0	CL0617
ShPRX8	Sh01_g022170	Sh01_p022170	50	296	50	296	PF00141.26	peroxidase	1	229	229	218.94	7.5e-65	3.8e-69	1	0	CL0617
ShPRX9	Sh01_g022180	Sh01_p022180	48	287	42	290	PF00141.26	peroxidase	3	226	229	213.99	2.5e-63	1.3e-67	1	0	CL0617
ShPRX10	Sh01_g022190	Sh01_p022190	53	171	51	175	PF00141.26	peroxidase	3	123	229	108.19	5.3e-31	2.7e-35	1	0	CL0617
ShPRX10	Sh01_g022190	Sh01_p022190	171	234	166	235	PF00141.26	peroxidase	172	228	229	35.25	1.1e-08	5.4e-13	1	1	CL0617
ShPRX11	Sh01_g023980	Sh01_p023980	45	293	45	293	PF00141.26	peroxidase	1	229	229	265.98	3.2e-79	1.6e-83	1	0	CL0617
ShPRX12	Sh01_g025130	Sh01_p025130	68	309	65	309	PF00141.26	peroxidase	4	229	229	261.98	5.3e-78	2.7e-82	1	0	CL0617
ShPRX13	Sh01_g036120	Sh01_p036120	49	295	49	296	PF00141.26	peroxidase	1	228	229	257.81	9.9e-77	5e-81	1	0	CL0617
ShPRX14	Sh01_g036130	Sh01_p036130	51	317	51	318	PF00141.26	peroxidase	1	228	229	231.82	8.7e-69	4.4e-73	1	0	CL0617
ShPRX15	Sh01_g036170	Sh01_p036170	49	300	45	301	PF00141.26	peroxidase	1	228	229	253.86	1.6e-75	8.2e-80	1	0	CL0617
ShPRX16	Sh01_g041050	Sh01_p041050	47	276	44	277	PF00141.26	peroxidase	5	228	229	215.87	6.5e-64	3.3e-68	1	0	CL0617
ShPRX17	Sh02_g000190	Sh02_p000190	45	258	45	261	PF00141.26	peroxidase	1	194	229	213	4.9e-63	2.5e-67	1	0	CL0617
ShPRX18	Sh02_g000220	Sh02_p000220	49	293	47	294	PF00141.26	peroxidase	3	228	229	226.68	3.3e-67	1.7e-71	1	0	CL0617
ShPRX19	Sh02_g000240	Sh02_p000240	52	294	51	295	PF00141.26	peroxidase	2	228	229	231.51	1.1e-68	5.5e-73	1	0	CL0617
ShPRX20	Sh02_g015490	Sh02_p015490	49	295	47	295	PF00141.26	peroxidase	2	229	229	234.27	1.5e-69	7.9e-74	1	0	CL0617
ShPRX21	Sh02_g017310	Sh02_p017310	48	348	46	348	PF00141.26	peroxidase	1	229	229	229.24	5.4e-68	2.7e-72	1	0	CL0617
ShPRX22	Sh02_g021860	Sh02_p021860	134	372	131	373	PF00141.26	peroxidase	4	228	229	211.58	1.3e-62	6.8e-67	1	0	CL0617
ShPRX23	Sh02_g026340	Sh02_p026340	50	337	49	337	PF00141.26	peroxidase	2	229	229	249.51	3.4e-74	1.7e-78	1	0	CL0617
ShPRX24	Sh02_g029110	Sh02_p029110	11	228	2	229	PF00141.26	peroxidase	28	227	229	205.81	7.8e-61	4e-65	1	0	CL0617
ShPRX25	Sh02_g029120	Sh02_p029120	34	254	18	254	PF00141.26	peroxidase	27	229	229	164.72	2.8e-48	1.4e-52	1	0	CL0617
ShPRX26	Sh02_g029160	Sh02_p029160	85	309	85	310	PF00141.26	peroxidase	1	228	229	161.57	2.6e-47	1.3e-51	1	0	CL0617
ShPRX27	Sh02_g029170	Sh02_p029170	13	214	7	219	PF00141.26	peroxidase	32	223	229	179.1	1.1e-52	5.8e-57	1	0	CL0617
ShPRX28	Sh02_g029180	Sh02_p029180	76	288	76	290	PF00141.26	peroxidase	1	195	229	195.59	1e-57	5.3e-62	1	0	CL0617
ShPRX29	Sh03_g001660	Sh03_p001660	53	297	53	297	PF00141.26	peroxidase	1	229	229	248.19	8.7e-74	4.4e-78	1	0	CL0617
ShPRX30	Sh03_g004000	Sh03_p004000	106	343	102	345	PF00141.26	peroxidase	5	227	229	225.33	8.4e-67	4.3e-71	1	0	CL0617
ShPRX31	Sh03_g008370	Sh03_p008370	63	308	60	308	PF00141.26	peroxidase	5	229	229	244.37	1.3e-72	6.5e-77	1	0	CL0617
ShPRX32	Sh03_g008380	Sh03_p008380	47	295	47	295	PF00141.26	peroxidase	1	229	229	251.46	8.7e-75	4.4e-79	1	0	CL0617
ShPRX33	Sh03_g008390	Sh03_p008390	47	295	47	295	PF00141.26	peroxidase	1	229	229	257.67	1.1e-76	5.6e-81	1	0	CL0617
ShPRX34	Sh03_g008920	Sh03_p008920	68	306	67	308	PF00141.26	peroxidase	2	226	229	236.58	3.1e-70	1.6e-74	1	0	CL0617
ShPRX35	Sh03_g009910	Sh03_p009910	50	295	49	295	PF00141.26	peroxidase	2	229	229	246.27	3.3e-73	1.7e-77	1	0	CL0617
ShPRX36	Sh03_g009930	Sh03_p009930	42	278	40	281	PF00141.26	peroxidase	3	223	229	245.58	5.4e-73	2.8e-77	1	0	CL0617
ShPRX37	Sh03_g009940	Sh03_p009940	47	307	47	308	PF00141.26	peroxidase	1	228	229	216.19	5.2e-64	2.7e-68	1	0	CL0617
ShPRX38	Sh03_g010780	Sh03_p010780	7	255	3	255	PF00141.26	peroxidase	30	229	229	190.74	3.1e-56	1.6e-60	1	0	CL0617
ShPRX39	Sh03_g010790	Sh03_p010790	72	318	72	318	PF00141.26	peroxidase	1	229	229	228.24	1.1e-67	5.5e-72	1	0	CL0617
ShPRX40	Sh03_g017340	Sh03_p017340	6	230	1	231	PF00141.26	peroxidase	28	228	229	196.07	7.4e-58	3.8e-62	1	0	CL0617
ShPRX41	Sh03_g023440	Sh03_p023440	57	301	55	302	PF00141.26	peroxidase	3	228	229	235.26	7.8e-70	4e-74	1	0	CL0617
ShPRX42	Sh03_g025030	Sh03_p025030	106	239	96	240	PF00141.26	peroxidase	99	227	229	99.08	3.3e-28	1.7e-32	1	0	CL0617
ShPRX43	Sh03_g033490	Sh03_p033490	60	155	60	176	PF00141.26	peroxidase	1	90	229	94.3	9.5e-27	4.8e-31	1	0	CL0617
ShPRX43	Sh03_g033490	Sh03_p033490	224	275	191	276	PF00141.26	peroxidase	181	228	229	40.75	2.2e-10	1.1e-14	1	0	CL0617
ShPRX44	Sh04_g003410	Sh04_p003410	60	306	58	310	PF00141.26	peroxidase	3	224	229	202.28	9.3e-60	4.8e-64	1	0	CL0617
ShPRX45	Sh04_g007800	Sh04_p007800	46	288	46	288	PF00141.26	peroxidase	1	229	229	265.23	5.4e-79	2.7e-83	1	0	CL0617
ShPRX46	Sh04_g007810	Sh04_p007810	43	285	42	286	PF00141.26	peroxidase	1	228	229	243.11	3.1e-72	1.6e-76	1	0	CL0617
ShPRX47	Sh04_g007830	Sh04_p007830	4	203	1	223	PF00141.26	peroxidase	15	196	229	146.82	8.4e-43	4.3e-47	1	0	CL0617
ShPRX48	Sh04_g007880	Sh04_p007880	43	285	43	285	PF00141.26	peroxidase	1	229	229	249.31	3.9e-74	2e-78	1	0	CL0617
ShPRX49	Sh04_g007890	Sh04_p007890	42	281	42	282	PF00141.26	peroxidase	1	228	229	245.66	5.1e-73	2.6e-77	1	0	CL0617
ShPRX50	Sh04_g007900	Sh04_p007900	2	197	1	199	PF00141.26	peroxidase	31	227	229	184.87	2e-54	9.9e-59	1	0	CL0617
ShPRX51	Sh04_g007910	Sh04_p007910	43	303	43	304	PF00141.26	peroxidase	1	228	229	248.85	5.4e-74	2.8e-78	1	0	CL0617
ShPRX52	Sh04_g020090	Sh04_p020090	44	294	44	298	PF00141.26	peroxidase	1	224	229	244.71	1e-72	5.1e-77	1	0	CL0617
ShPRX53	Sh04_g020100	Sh04_p020100	44	294	44	298	PF00141.26	peroxidase	1	224	229	243.03	3.3e-72	1.7e-76	1	0	CL0617
ShPRX54	Sh04_g027870	Sh04_p027870	46	297	45	297	PF00141.26	peroxidase	2	229	229	250.65	1.5e-74	7.8e-79	1	0	CL0617
ShPRX55	Sh06_g001030	Sh06_p001030	82	366	81	368	PF00141.26	peroxidase	2	227	229	202.48	8.1e-60	4.1e-64	1	0	CL0617
ShPRX56	Sh06_g004250	Sh06_p004250	56	303	53	303	PF00141.26	peroxidase	4	229	229	252.98	3e-75	1.5e-79	1	0	CL0617
ShPRX57	Sh06_g004510	Sh06_p004510	80	311	79	311	PF00141.26	peroxidase	2	229	229	159.23	1.3e-46	6.8e-51	1	0	CL0617
ShPRX58	Sh06_g006630	Sh06_p006630	52	303	46	303	PF00141.26	peroxidase	4	229	229	224.03	2.1e-66	1.1e-70	1	0	CL0617
ShPRX59	Sh06_g016270	Sh06_p016270	57	303	57	305	PF00141.26	peroxidase	1	227	229	231.25	1.3e-68	6.6e-73	1	0	CL0617
ShPRX60	Sh06_g018000	Sh06_p018000	52	301	52	301	PF00141.26	peroxidase	1	229	229	220.81	2e-65	1e-69	1	0	CL0617
ShPRX61	Sh06_g020660	Sh06_p020660	54	280	50	280	PF00141.26	peroxidase	5	229	229	197.77	2.2e-58	1.1e-62	1	0	CL0617
ShPRX62	Sh07_g001070	Sh07_p001070	52	288	52	289	PF00141.26	peroxidase	1	228	229	256.26	2.9e-76	1.5e-80	1	0	CL0617
ShPRX63	Sh07_g007380	Sh07_p007380	61	298	61	300	PF00141.26	peroxidase	1	227	229	225.04	1e-66	5.3e-71	1	0	CL0617
ShPRX64	Sh07_g013850	Sh07_p013850	18	224	17	224	PF00141.26	peroxidase	2	229	229	168.91	1.5e-49	7.5e-54	1	0	CL0617
ShPRX65	Sh07_g015180	Sh07_p015180	62	354	50	354	PF00141.26	peroxidase	13	229	229	235.54	6.4e-70	3.2e-74	1	0	CL0617
ShPRX66	Sh08_g000650	Sh08_p000650	51	278	51	279	PF00141.26	peroxidase	1	228	229	221.99	8.8e-66	4.5e-70	1	0	CL0617
ShPRX67	Sh08_g004350	Sh08_p004350	65	296	64	296	PF00141.26	peroxidase	2	229	229	155.27	2.2e-45	1.1e-49	1	0	CL0617
ShPRX68	Sh08_g012430	Sh08_p012430	59	303	59	303	PF00141.26	peroxidase	1	229	229	247.67	1.2e-73	6.3e-78	1	0	CL0617
ShPRX69	Sh09_g003020	Sh09_p003020	46	306	45	306	PF00141.26	peroxidase	2	229	229	219.97	3.7e-65	1.9e-69	1	0	CL0617
ShPRX70	Sh09_g003040	Sh09_p003040	50	288	49	292	PF00141.26	peroxidase	2	225	229	225.67	6.6e-67	3.4e-71	1	0	CL0617
ShPRX71	Sh09_g004840	Sh09_p004840	40	297	40	297	PF00141.26	peroxidase	1	229	229	258.68	5.4e-77	2.7e-81	1	0	CL0617
ShPRX72	Sh09_g004860	Sh09_p004860	41	297	41	298	PF00141.26	peroxidase	1	228	229	258.33	6.9e-77	3.5e-81	1	0	CL0617
ShPRX73	Sh09_g006820	Sh09_p006820	60	300	57	300	PF00141.26	peroxidase	4	229	229	183.1	6.8e-54	3.5e-58	1	0	CL0617
ShPRX74	Sh09_g011330	Sh09_p011330	57	281	52	282	PF00141.26	peroxidase	2	228	229	217.38	2.3e-64	1.1e-68	1	0	CL0617
ShPRX75	Sh09_g011340	Sh09_p011340	54	319	50	320	PF00141.26	peroxidase	5	228	229	216.05	5.8e-64	2.9e-68	1	0	CL0617
ShPRX76	Sh09_g011400	Sh09_p011400	54	319	50	320	PF00141.26	peroxidase	5	228	229	218.87	7.9e-65	4e-69	1	0	CL0617
ShPRX77	Sh09_g011460	Sh09_p011460	50	276	46	276	PF00141.26	peroxidase	5	229	229	227.19	2.3e-67	1.2e-71	1	0	CL0617
ShPRX78	Sh09_g011470	Sh09_p011470	55	304	51	305	PF00141.26	peroxidase	5	228	229	213.06	4.7e-63	2.4e-67	1	0	CL0617
ShPRX79	Sh_011C11_g000010	Sh_011C11_p000010	54	279	50	280	PF00141.26	peroxidase	5	228	229	228.44	9.4e-68	4.8e-72	1	0	CL0617
ShPRX80	Sh_011C11_g000020	Sh_011C11_p000020	57	281	52	282	PF00141.26	peroxidase	2	228	229	219.24	6.1e-65	3.1e-69	1	0	CL0617
ShPRX81	Sh_025L09_g000070	Sh_025L09_p000070	47	292	45	296	PF00141.26	peroxidase	3	224	229	250.83	1.3e-74	6.8e-79	1	0	CL0617
ShPRX82	Sh_232D06_g000040	Sh_232D06_p000040	55	281	51	281	PF00141.26	peroxidase	5	229	229	222.92	4.6e-66	2.3e-70	1	0	CL0617
ShBAC.PRX1	Sh_002H17_g000010	Sh_002H17_p000010	56	303	53	303	PF00141.26	peroxidase	4	229	229	252.48	4.2e-75	2.2e-79	1	0	CL0617
ShBAC.PRX2	Sh_004A15_g000100	Sh_004A15_p000100	50	289	49	289	PF00141.26	peroxidase	2	229	229	265.75	3.7e-79	1.9e-83	1	0	CL0617
ShBAC.PRX3	Sh_010E21_g000050	Sh_010E21_p000050	47	307	47	308	PF00141.26	peroxidase	1	228	229	217.89	1.6e-64	8.1e-69	1	0	CL0617
ShBAC.PRX4	Sh_010E21_g000080	Sh_010E21_p000080	47	307	47	308	PF00141.26	peroxidase	1	228	229	218.58	9.7e-65	4.9e-69	1	0	CL0617
ShBAC.PRX5	Sh_010E21_g000090	Sh_010E21_p000090	42	281	40	284	PF00141.26	peroxidase	3	226	229	246.84	2.2e-73	1.1e-77	1	0	CL0617
ShBAC.PRX6	Sh_010E21_g000100	Sh_010E21_p000100	50	295	49	295	PF00141.26	peroxidase	2	229	229	242.29	5.5e-72	5.6e-76	1	0	CL0617
ShBAC.PRX7	Sh_011C11_g000010	Sh_011C11_p000010	54	279	50	280	PF00141.26	peroxidase	5	228	229	228.44	9.4e-68	4.8e-72	1	0	CL0617
ShBAC.PRX8	Sh_011C11_g000020	Sh_011C11_p000020	57	281	52	282	PF00141.26	peroxidase	2	228	229	219.24	6.1e-65	3.1e-69	1	0	CL0617
ShBAC.PRX9	Sh_025L09_g000100	Sh_025L09_p000100	47	292	45	296	PF00141.26	peroxidase	3	224	229	250.83	1.3e-74	6.8e-79	1	0	CL0617
ShBAC.PRX10	Sh_082D23_g000030	Sh_082D23_p000030	48	300	45	300	PF00141.26	peroxidase	1	229	229	239.98	2.8e-71	1.4e-75	1	0	CL0617
ShBAC.PRX11	Sh_098K18_g000010	Sh_098K18_p000010	47	307	47	308	PF00141.26	peroxidase	1	228	229	216.43	4.4e-64	2.3e-68	1	0	CL0617
ShBAC.PRX12	Sh_098K18_g000020	Sh_098K18_p000020	42	282	40	284	PF00141.26	peroxidase	3	227	229	249.15	4.4e-74	2.2e-78	1	0	CL0617
ShBAC.PRX13	Sh_098K18_g000030	Sh_098K18_p000030	50	295	49	295	PF00141.26	peroxidase	2	229	229	244.21	1.4e-72	7.2e-77	1	0	CL0617
ShBAC.PRX14	Sh_103P16_g000010	Sh_103P16_p000010	47	307	47	308	PF00141.26	peroxidase	1	228	229	216.18	5.3e-64	2.7e-68	1	0	CL0617
ShBAC.PRX15	Sh_103P16_g000020	Sh_103P16_p000020	42	278	40	281	PF00141.26	peroxidase	3	223	229	245.56	5.5e-73	2.8e-77	1	0	CL0617
ShBAC.PRX16	Sh_103P16_g000040	Sh_103P16_p000040	50	295	49	295	PF00141.26	peroxidase	2	229	229	246.25	3.4e-73	1.7e-77	1	0	CL0617
ShBAC.PRX17	Sh_107F11_contig-1_g000100	Sh_107F11_contig-1_p000100	57	301	55	302	PF00141.26	peroxidase	3	228	229	235.24	7.8e-70	4e-74	1	0	CL0617
ShBAC.PRX18	Sh_201H11_g000040	Sh_201H11_p000040	45	285	44	285	PF00141.26	peroxidase	2	229	229	245.81	4.6e-73	2.3e-77	1	0	CL0617
ShBAC.PRX19	Sh_202G06_contig-1_g000020	Sh_202G06_contig-1_p000020	68	309	65	309	PF00141.26	peroxidase	4	229	229	261.97	5.3e-78	2.7e-82	1	0	CL0617
ShBAC.PRX20	Sh_204G07_g000100	Sh_204G07_p000100	54	280	50	280	PF00141.26	peroxidase	5	229	229	197.76	2.2e-58	1.1e-62	1	0	CL0617
ShBAC.PRX21	Sh_205K10_g000040	Sh_205K10_p000040	106	343	102	345	PF00141.26	peroxidase	5	227	229	225.32	8.5e-67	4.3e-71	1	0	CL0617
ShBAC.PRX22	Sh_206A09_g000040	Sh_206A09_p000040	43	285	43	286	PF00141.26	peroxidase	1	228	229	255.15	6.5e-76	3.3e-80	1	0	CL0617
ShBAC.PRX23	Sh_206A09_g000050	Sh_206A09_p000050	2	197	1	199	PF00141.26	peroxidase	31	227	229	184.85	2e-54	1e-58	1	0	CL0617
ShBAC.PRX24	Sh_206A09_g000070	Sh_206A09_p000070	42	283	42	284	PF00141.26	peroxidase	1	228	229	258.02	8.5e-77	4.3e-81	1	0	CL0617
ShBAC.PRX25	Sh_206A09_g000080	Sh_206A09_p000080	43	285	43	285	PF00141.26	peroxidase	1	229	229	249.29	4e-74	2e-78	1	0	CL0617
ShBAC.PRX26	Sh_206E07_g000080	Sh_206E07_p000080	53	290	49	292	PF00141.26	peroxidase	5	227	229	223.72	2.6e-66	1.3e-70	1	0	CL0617
ShBAC.PRX27	Sh_206I06_contig-1_g000010	Sh_206I06_contig-1_p000010	88	325	88	327	PF00141.26	peroxidase	1	227	229	224.72	1.3e-66	6.6e-71	1	0	CL0617
ShBAC.PRX28	Sh_207A01_g000130	Sh_207A01_p000130	60	306	58	310	PF00141.26	peroxidase	3	224	229	202.27	9.4e-60	4.8e-64	1	0	CL0617
ShBAC.PRX29	Sh_209A16_g000010	Sh_209A16_p000010	70	312	59	316	PF00141.26	peroxidase	8	225	229	235.54	6.4e-70	3.2e-74	1	0	CL0617
ShBAC.PRX30	Sh_209G16_g000040	Sh_209G16_p000040	57	303	57	305	PF00141.26	peroxidase	1	227	229	231.24	1.3e-68	6.7e-73	1	0	CL0617
ShBAC.PRX31	Sh_209G22_g000030	Sh_209G22_p000030	140	388	140	388	PF00141.26	peroxidase	1	229	229	250.41	1.8e-74	9.2e-79	1	0	CL0617
ShBAC.PRX32	Sh_209G22_g000060	Sh_209G22_p000060	47	295	47	295	PF00141.26	peroxidase	1	229	229	257.66	1.1e-76	5.6e-81	1	0	CL0617
ShBAC.PRX33	Sh_210I03_g000060	Sh_210I03_p000060	45	293	45	293	PF00141.26	peroxidase	1	229	229	265.97	3.2e-79	1.6e-83	1	0	CL0617
ShBAC.PRX34	Sh_210O01_g000070	Sh_210O01_p000070	80	311	79	311	PF00141.26	peroxidase	2	229	229	159.22	1.4e-46	6.9e-51	1	0	CL0617
ShBAC.PRX35	Sh_212F09_g000080	Sh_212F09_p000080	47	276	44	277	PF00141.26	peroxidase	5	228	229	215.86	6.6e-64	3.4e-68	1	0	CL0617
ShBAC.PRX36	Sh_212O12_g000010	Sh_212O12_p000010	4	203	1	223	PF00141.26	peroxidase	15	196	229	146.8	8.5e-43	4.3e-47	1	0	CL0617
ShBAC.PRX37	Sh_212O12_g000060	Sh_212O12_p000060	43	285	42	286	PF00141.26	peroxidase	1	228	229	243.09	3.1e-72	1.6e-76	1	0	CL0617
ShBAC.PRX38	Sh_212O12_g000070	Sh_212O12_p000070	46	288	46	288	PF00141.26	peroxidase	1	229	229	265.21	5.4e-79	2.8e-83	1	0	CL0617
ShBAC.PRX39	Sh_214A13_g000030	Sh_214A13_p000030	57	329	55	330	PF00141.26	peroxidase	3	228	229	225	1.1e-66	5.4e-71	1	0	CL0617
ShBAC.PRX40	Sh_215K01_g000050	Sh_215K01_p000050	82	366	81	368	PF00141.26	peroxidase	2	227	229	202.47	8.2e-60	4.2e-64	1	0	CL0617
ShBAC.PRX41	Sh_217C17_g000010	Sh_217C17_p000010	51	302	51	303	PF00141.26	peroxidase	1	228	229	233.29	3.1e-69	1.6e-73	1	0	CL0617
ShBAC.PRX42	Sh_217C17_g000030	Sh_217C17_p000030	48	296	47	297	PF00141.26	peroxidase	2	228	229	236.34	3.6e-70	1.8e-74	1	0	CL0617
ShBAC.PRX43	Sh_217C17_g000050	Sh_217C17_p000050	51	300	50	300	PF00141.26	peroxidase	2	229	229	234.4	1.4e-69	7.2e-74	1	0	CL0617
ShBAC.PRX44	Sh_217G08_g000050	Sh_217G08_p000050	81	286	45	287	PF00141.26	peroxidase	28	228	229	155.79	1.5e-45	7.7e-50	1	0	CL0617
ShBAC.PRX45	Sh_217G08_g000060	Sh_217G08_p000060	48	287	42	290	PF00141.26	peroxidase	3	226	229	214.92	1.3e-63	6.5e-68	1	0	CL0617
ShBAC.PRX46	Sh_217G08_g000070	Sh_217G08_p000070	50	296	50	296	PF00141.26	peroxidase	1	229	229	219.19	6.3e-65	3.2e-69	1	0	CL0617
ShBAC.PRX47	Sh_217H07_g000010	Sh_217H07_p000010	56	303	53	303	PF00141.26	peroxidase	4	229	229	252.96	3e-75	1.5e-79	1	0	CL0617
ShBAC.PRX48	Sh_221C16_g000030	Sh_221C16_p000030	52	301	52	301	PF00141.26	peroxidase	1	229	229	220.8	2e-65	1e-69	1	0	CL0617
ShBAC.PRX49	Sh_221F14_g000010	Sh_221F14_p000010	53	308	53	310	PF00141.26	peroxidase	1	227	229	236.01	4.6e-70	2.3e-74	1	0	CL0617
ShBAC.PRX50	Sh_221F14_g000030	Sh_221F14_p000030	41	294	39	295	PF00141.26	peroxidase	1	228	229	210.89	2.2e-62	1.1e-66	1	0	CL0617
ShBAC.PRX51	Sh_222M09_g000010	Sh_222M09_p000010	51	292	51	293	PF00141.26	peroxidase	1	228	229	255.73	4.3e-76	2.2e-80	1	0	CL0617
ShBAC.PRX52	Sh_222M09_g000080	Sh_222M09_p000080	27	269	27	270	PF00141.26	peroxidase	1	228	229	254.62	9.4e-76	4.8e-80	1	0	CL0617
ShBAC.PRX53	Sh_223N21_g000060	Sh_223N21_p000060	41	297	41	298	PF00141.26	peroxidase	1	228	229	258.32	6.9e-77	3.5e-81	1	0	CL0617
ShBAC.PRX54	Sh_223N21_g000090	Sh_223N21_p000090	40	297	40	297	PF00141.26	peroxidase	1	229	229	258.67	5.4e-77	2.8e-81	1	0	CL0617
ShBAC.PRX55	Sh_223N24_g000010	Sh_223N24_p000010	53	316	53	316	PF00141.26	peroxidase	1	229	229	212.6	6.6e-63	3.3e-67	1	0	CL0617
ShBAC.PRX56	Sh_224F11_g000070	Sh_224F11_p000070	134	372	131	373	PF00141.26	peroxidase	4	228	229	211.57	1.3e-62	6.9e-67	1	0	CL0617
ShBAC.PRX57	Sh_224K04_contig-1_g000010	Sh_224K04_contig-1_p000010	68	306	67	308	PF00141.26	peroxidase	2	226	229	236.57	3.1e-70	1.6e-74	1	0	CL0617
ShBAC.PRX58	Sh_226P09_g000110	Sh_226P09_p000110	59	303	59	303	PF00141.26	peroxidase	1	229	229	247.66	1.3e-73	6.4e-78	1	0	CL0617
ShBAC.PRX59	Sh_227B20_contig-2_g000030	Sh_227B20_contig-2_p000030	46	288	46	288	PF00141.26	peroxidase	1	229	229	265.28	5.2e-79	2.6e-83	1	0	CL0617
ShBAC.PRX60	Sh_227B20_contig-2_g000040	Sh_227B20_contig-2_p000040	43	285	42	286	PF00141.26	peroxidase	1	228	229	243.09	3.1e-72	1.6e-76	1	0	CL0617
ShBAC.PRX61	Sh_227B20_contig-2_g000070	Sh_227B20_contig-2_p000070	22	222	7	242	PF00141.26	peroxidase	13	195	229	162.97	9.7e-48	4.9e-52	1	0	CL0617
ShBAC.PRX62	Sh_227K15_contig-1_g000010	Sh_227K15_contig-1_p000010	44	294	44	298	PF00141.26	peroxidase	1	224	229	243.01	3.3e-72	1.7e-76	1	0	CL0617
ShBAC.PRX63	Sh_227K15_contig-1_g000020	Sh_227K15_contig-1_p000020	44	294	44	298	PF00141.26	peroxidase	1	224	229	244.69	1e-72	5.2e-77	1	0	CL0617
ShBAC.PRX64	Sh_228F13_g000010	Sh_228F13_p000010	53	171	51	175	PF00141.26	peroxidase	3	123	229	108.18	5.4e-31	2.7e-35	1	0	CL0617
ShBAC.PRX64	Sh_228F13_g000010	Sh_228F13_p000010	171	234	166	235	PF00141.26	peroxidase	172	228	229	35.24	1.1e-08	5.4e-13	1	1	CL0617
ShBAC.PRX65	Sh_231I09_g000120	Sh_231I09_p000120	53	297	53	297	PF00141.26	peroxidase	1	229	229	248.17	8.7e-74	4.5e-78	1	0	CL0617
ShBAC.PRX66	Sh_232D06_g000050	Sh_232D06_p000050	55	281	51	281	PF00141.26	peroxidase	5	229	229	222.92	4.6e-66	2.3e-70	1	0	CL0617
ShBAC.PRX67	Sh_233J13_g000030	Sh_233J13_p000030	49	295	47	295	PF00141.26	peroxidase	2	229	229	234.26	1.6e-69	8e-74	1	0	CL0617
ShBAC.PRX68	Sh_234D13_g000010	Sh_234D13_p000010	76	288	76	290	PF00141.26	peroxidase	1	195	229	195.57	1e-57	5.3e-62	1	0	CL0617
ShBAC.PRX69	Sh_234D13_g000030	Sh_234D13_p000030	258	495	256	498	PF00141.26	peroxidase	1	225	229	233.38	2.9e-69	1.5e-73	1	0	CL0617
ShBAC.PRX70	Sh_234D13_g000040	Sh_234D13_p000040	13	214	7	219	PF00141.26	peroxidase	32	223	229	179.08	1.1e-52	5.8e-57	1	0	CL0617
ShBAC.PRX71	Sh_234D13_g000050	Sh_234D13_p000050	85	309	85	310	PF00141.26	peroxidase	1	228	229	161.55	2.6e-47	1.3e-51	1	0	CL0617
ShBAC.PRX72	Sh_234D13_g000090	Sh_234D13_p000090	34	254	18	254	PF00141.26	peroxidase	27	229	229	164.71	2.8e-48	1.4e-52	1	0	CL0617
ShBAC.PRX73	Sh_234D13_g000100	Sh_234D13_p000100	173	414	167	415	PF00141.26	peroxidase	5	227	229	231.4	1.2e-68	6e-73	1	0	CL0617
ShBAC.PRX74	Sh_235N13_g000090	Sh_235N13_p000090	57	301	55	302	PF00141.26	peroxidase	3	228	229	233.74	2.3e-69	1.1e-73	1	0	CL0617
ShBAC.PRX75	Sh_236I20_contig-1_g000030	Sh_236I20_contig-1_p000030	49	300	45	301	PF00141.26	peroxidase	1	228	229	253.84	1.6e-75	8.2e-80	1	0	CL0617
ShBAC.PRX76	Sh_236I20_contig-1_g000060	Sh_236I20_contig-1_p000060	51	317	51	318	PF00141.26	peroxidase	1	228	229	231.81	8.8e-69	4.5e-73	1	0	CL0617
ShBAC.PRX77	Sh_236I20_contig-1_g000070	Sh_236I20_contig-1_p000070	49	291	49	292	PF00141.26	peroxidase	1	228	229	262.84	2.9e-78	1.5e-82	1	0	CL0617
ShBAC.PRX78	Sh_237P04_g000080	Sh_237P04_p000080	51	282	50	282	PF00141.26	peroxidase	2	229	229	155.46	1.9e-45	9.8e-50	1	0	CL0617
ShBAC.PRX79	Sh_238C07_g000090	Sh_238C07_p000090	54	301	54	301	PF00141.26	peroxidase	1	229	229	239.96	2.8e-71	1.4e-75	1	0	CL0617
ShBAC.PRX80	Sh_238C07_g000100	Sh_238C07_p000100	72	318	72	318	PF00141.26	peroxidase	1	229	229	228.23	1.1e-67	5.5e-72	1	0	CL0617
ShBAC.PRX81	Sh_241N24_g000040	Sh_241N24_p000040	18	224	17	224	PF00141.26	peroxidase	2	229	229	168.9	1.5e-49	7.6e-54	1	0	CL0617
ShBAC.PRX82	Sh_243H23_g000040	Sh_243H23_p000040	46	306	45	306	PF00141.26	peroxidase	2	229	229	219.95	3.7e-65	1.9e-69	1	0	CL0617
ShBAC.PRX83	Sh_243H23_g000070	Sh_243H23_p000070	50	288	49	292	PF00141.26	peroxidase	2	225	229	225.66	6.7e-67	3.4e-71	1	0	CL0617
ShBAC.PRX84	Sh_246J07_g000100	Sh_246J07_p000100	59	303	59	303	PF00141.26	peroxidase	1	229	229	247.66	1.3e-73	6.4e-78	1	0	CL0617
ShBAC.PRX85	Sh_247A02_g000010	Sh_247A02_p000010	54	279	50	280	PF00141.26	peroxidase	5	228	229	228.42	9.5e-68	4.9e-72	1	0	CL0617
ShBAC.PRX86	Sh_247A02_g000070	Sh_247A02_p000070	50	276	46	276	PF00141.26	peroxidase	5	229	229	227.17	2.3e-67	1.2e-71	1	0	CL0617
ShBAC.PRX87	Sh_247A02_g000080	Sh_247A02_p000080	130	379	126	380	PF00141.26	peroxidase	5	228	229	212.21	8.6e-63	4.4e-67	1	0	CL0617
ShBAC.PRX88	Sh_247N01_g000090	Sh_247N01_p000090	194	443	192	444	PF00141.26	peroxidase	3	228	229	218.66	9.2e-65	4.7e-69	1	0	CL0617
ShBAC.PRX89	Sh_248J12_g000090	Sh_248J12_p000090	57	281	52	282	PF00141.26	peroxidase	2	228	229	217.37	2.3e-64	1.2e-68	1	0	CL0617
ShBAC.PRX90	Sh_248J12_g000100	Sh_248J12_p000100	54	319	50	320	PF00141.26	peroxidase	5	228	229	216.03	5.8e-64	3e-68	1	0	CL0617
ShBAC.PRX91	Sh_248K13_g000030	Sh_248K13_p000030	60	300	57	300	PF00141.26	peroxidase	4	229	229	183.09	6.8e-54	3.5e-58	1	0	CL0617
ShBAC.PRX92	Sh_249C09_g000050	Sh_249C09_p000050	46	297	45	297	PF00141.26	peroxidase	2	229	229	250.63	1.6e-74	7.9e-79	1	0	CL0617
ShBAC.PRX93	Sh_249G23_g000070	Sh_249G23_p000070	48	261	48	264	PF00141.26	peroxidase	1	194	229	212.95	5.1e-63	2.6e-67	1	0	CL0617
ShBAC.PRX94	Sh_249G23_g000100	Sh_249G23_p000100	57	306	57	308	PF00141.26	peroxidase	1	227	229	242.83	3.7e-72	1.9e-76	1	0	CL0617
ShBAC.PRX95	Sh_249G23_g000110	Sh_249G23_p000110	49	293	47	294	PF00141.26	peroxidase	3	228	229	226.66	3.3e-67	1.7e-71	1	0	CL0617
ShBAC.PRX96	Sh_249G23_g000130	Sh_249G23_p000130	52	294	51	295	PF00141.26	peroxidase	2	228	229	231.49	1.1e-68	5.6e-73	1	0	CL0617
ShBAC.PRX97	Sh_250D18_g000170	Sh_250D18_p000170	24	271	24	271	PF00141.26	peroxidase	1	229	229	269.3	3e-80	1.5e-84	1	0	CL0617
ShBAC.PRX98	Sh_251B10_g000080	Sh_251B10_p000080	24	271	24	271	PF00141.26	peroxidase	1	229	229	269.71	2.3e-80	1.2e-84	1	0	CL0617
ShBAC.PRX99	Sh_254P15_g000010	Sh_254P15_p000010	48	287	42	290	PF00141.26	peroxidase	3	226	229	213.97	2.5e-63	1.3e-67	1	0	CL0617
ShBAC.PRX100	Sh_254P15_g000030	Sh_254P15_p000030	50	296	50	296	PF00141.26	peroxidase	1	229	229	218.92	7.6e-65	3.9e-69	1	0	CL0617
SsPRX1	Sspon.01G0009210-1A	Sspon.01G0009210-1A-mRNA-1:cds	44	314	43	315	PF00141.26	peroxidase	2	228	229	230.54	2.2e-68	1.1e-72	1	0	CL0617
SsPRX3	Sspon.01G0021060-1A	Sspon.01G0021060-1A-mRNA-1	47	307	47	308	PF00141.26	peroxidase	1	228	229	216.46	4.3e-64	2.2e-68	1	0	CL0617
SsPRX4	Sspon.01G0021980-1A	Sspon.01G0021980-1A-mRNA-1.cds1	41	315	41	316	PF00141.26	peroxidase	1	228	229	171.43	2.5e-50	1.3e-54	1	0	CL0617
SsPRX5	Sspon.01G0028320-1A	Sspon.01G0028320-1A-mRNA-1:cds	51	297	50	297	PF00141.26	peroxidase	2	229	229	250.97	1.2e-74	6.2e-79	1	0	CL0617
SsPRX6	Sspon.01G0039610-2P	Sspon.01G0039610-2P-mRNA-1:cds	51	295	51	298	PF00141.26	peroxidase	1	225	229	232.88	4.1e-69	2.1e-73	1	0	CL0617
SsPRX7	Sspon.01G0039950-1B	Sspon.01G0039950-1B-mRNA-1.cds1	10	227	8	230	PF00141.26	peroxidase	25	225	229	208.14	1.5e-61	7.7e-66	1	0	CL0617
SsPRX8	Sspon.01G0030890-2B	Sspon.01G0030890-2B-mRNA-1:cds	54	291	50	293	PF00141.26	peroxidase	5	227	229	222	8.7e-66	4.4e-70	1	0	CL0617
SsPRX9	Sspon.01G0049380-1P	Sspon.01G0049380-1P-mRNA-1:cds	51	310	50	310	PF00141.26	peroxidase	2	229	229	240.72	1.7e-71	8.4e-76	1	0	CL0617
SsPRX10	Sspon.01G0010500-3C	Sspon.01G0010500-3C-mRNA-1:cds	291	508	262	509	PF00141.26	peroxidase	28	227	229	197.07	3.6e-58	1.9e-62	1	0	CL0617
SsPRX11	Sspon.01G0012950-3C	Sspon.01G0012950-3C-mRNA-1:cds	94	244	92	244	PF00141.26	peroxidase	89	229	229	142.19	2.2e-41	1.1e-45	1	0	CL0617
SsPRX12	Sspon.01G0040920-2C	Sspon.01G0040920-2C-mRNA-1:cds	13	73	7	75	PF00141.26	peroxidase	29	86	229	52.06	7.7e-14	3.9e-18	1	1	CL0617
SsPRX12	Sspon.01G0040920-2C	Sspon.01G0040920-2C-mRNA-1:cds	66	179	65	192	PF00141.26	peroxidase	103	209	229	77.97	9.3e-22	4.7e-26	1	0	CL0617
SsPRX12	Sspon.01G0040920-2C	Sspon.01G0040920-2C-mRNA-1:cds	288	442	287	442	PF00141.26	peroxidase	91	229	229	134.82	3.9e-39	2e-43	1	0	CL0617
SsPRX13	Sspon.01G0053880-1C	Sspon.01G0053880-1C-mRNA-1:cds	101	318	85	319	PF00141.26	peroxidase	12	228	229	158.76	1.9e-46	9.5e-51	1	0	CL0617
SsPRX14	Sspon.01G0018670-2C	Sspon.01G0018670-2C-mRNA-1	45	321	44	323	PF00141.26	peroxidase	2	227	229	236.07	4.4e-70	2.2e-74	1	0	CL0617
SsPRX15	Sspon.01G0022000-3C	Sspon.01G0022000-3C-mRNA-1:cds	86	260	82	262	PF00141.26	peroxidase	86	227	229	111.42	5.5e-32	2.8e-36	1	0	CL0617
SsPRX15	Sspon.01G0022000-3C	Sspon.01G0022000-3C-mRNA-1:cds	381	551	377	553	PF00141.26	peroxidase	86	227	229	94.38	8.9e-27	4.6e-31	1	0	CL0617
SsPRX16	Sspon.01G0039620-2D	Sspon.01G0039620-2D-mRNA-1:cds	81	190	80	191	PF00141.26	peroxidase	127	227	229	90.89	1e-25	5.3e-30	1	0	CL0617
SsPRX17	Sspon.08G0002660-4D	Sspon.08G0002660-4D-mRNA-1:cds	53	299	51	299	PF00141.26	peroxidase	3	229	229	218.43	1.1e-64	5.5e-69	1	0	CL0617
SsPRX18	Sspon.02G0002620-3D	Sspon.02G0002620-3D-mRNA-1:cds	178	409	167	410	PF00141.26	peroxidase	12	227	229	218.67	9.1e-65	4.6e-69	1	0	CL0617
SsPRX19	Sspon.01G0049390-2D	Sspon.01G0049390-2D-mRNA-1:cds	51	298	50	298	PF00141.26	peroxidase	2	229	229	246.08	3.8e-73	1.9e-77	1	0	CL0617
SsPRX19	Sspon.01G0049390-2D	Sspon.01G0049390-2D-mRNA-1:cds	332	534	302	534	PF00141.26	peroxidase	29	229	229	142.1	2.3e-41	1.2e-45	1	0	CL0617
SsPRX20	Sspon.02G0001040-1A	Sspon.02G0001040-1A-mRNA-1:cds	102	253	96	253	PF00141.26	peroxidase	83	229	229	152.01	2.2e-44	1.1e-48	1	0	CL0617
SsPRX21	Sspon.01G0009220-1P	Sspon.01G0009220-1P-mRNA-1:cds	43	277	42	277	PF00141.26	peroxidase	2	229	229	238.07	1.1e-70	5.5e-75	1	0	CL0617
SsPRX21	Sspon.01G0009220-1P	Sspon.01G0009220-1P-mRNA-1:cds	340	571	339	571	PF00141.26	peroxidase	2	229	229	257.39	1.3e-76	6.8e-81	1	0	CL0617
SsPRX22	Sspon.02G0002490-1A	Sspon.02G0002490-1A-mRNA-1:cds	129	241	123	246	PF00141.26	peroxidase	112	223	229	86.95	1.7e-24	8.5e-29	1	0	CL0617
SsPRX23	Sspon.02G0002600-1A	Sspon.02G0002600-1A-mRNA-1:cds	96	341	91	342	PF00141.26	peroxidase	3	227	229	229.62	4.1e-68	2.1e-72	1	0	CL0617
SsPRX24	Sspon.02G0002610-1A	Sspon.02G0002610-1A-mRNA-1:cds	72	318	70	319	PF00141.26	peroxidase	2	227	229	229.97	3.2e-68	1.6e-72	1	0	CL0617
SsPRX24	Sspon.02G0002610-1A	Sspon.02G0002610-1A-mRNA-1:cds	348	413	327	414	PF00141.26	peroxidase	174	228	229	27.96	1.8e-06	9.1e-11	1	0	CL0617
SsPRX25	Sspon.02G0002640-1A	Sspon.02G0002640-1A-mRNA-1:cds	99	317	94	322	PF00141.26	peroxidase	3	223	229	193.77	3.7e-57	1.9e-61	1	0	CL0617
SsPRX26	Sspon.02G0002470-1P	Sspon.02G0002470-1P-mRNA-1	80	321	80	325	PF00141.26	peroxidase	1	224	229	227.56	1.8e-67	8.9e-72	1	0	CL0617
SsPRX27	Sspon.02G0007210-1A	Sspon.02G0007210-1A-mRNA-1:cds	127	365	124	366	PF00141.26	peroxidase	4	228	229	210	4.1e-62	2.1e-66	1	0	CL0617
SsPRX28	Sspon.02G0008010-1A	Sspon.02G0008010-1A-mRNA-1:cds	50	287	49	287	PF00141.26	peroxidase	2	229	229	253.46	2.1e-75	1.1e-79	1	0	CL0617
SsPRX29	Sspon.02G0010730-1A	Sspon.02G0010730-1A-mRNA-1:cds	72	324	68	324	PF00141.26	peroxidase	1	229	229	238.17	1e-70	5.1e-75	1	0	CL0617
SsPRX30	Sspon.02G0012680-1A	Sspon.02G0012680-1A-mRNA-1:cds	49	300	46	300	PF00141.26	peroxidase	2	229	229	200.68	2.9e-59	1.5e-63	1	0	CL0617
SsPRX31	Sspon.02G0021880-1T	Sspon.02G0021880-1T-mRNA-1	57	306	57	308	PF00141.26	peroxidase	1	227	229	245.09	7.7e-73	3.9e-77	1	0	CL0617
SsPRX32	Sspon.02G0021930-1A	Sspon.02G0021930-1A-mRNA-1:cds	125	367	124	368	PF00141.26	peroxidase	2	228	229	230.86	1.7e-68	8.7e-73	1	0	CL0617
SsPRX33	Sspon.02G0001010-2B	Sspon.02G0001010-2B-mRNA-1:cds	67	211	66	211	PF00141.26	peroxidase	90	229	229	145.23	2.6e-42	1.3e-46	1	0	CL0617
SsPRX33	Sspon.02G0001010-2B	Sspon.02G0001010-2B-mRNA-1:cds	254	514	253	514	PF00141.26	peroxidase	2	229	229	250.05	2.3e-74	1.2e-78	1	0	CL0617
SsPRX34	Sspon.02G0033130-1B	Sspon.02G0033130-1B-mRNA-1:cds	70	158	69	168	PF00141.26	peroxidase	90	176	229	67.99	1e-18	5.3e-23	1	0	CL0617
SsPRX34	Sspon.02G0033130-1B	Sspon.02G0033130-1B-mRNA-1:cds	193	284	192	304	PF00141.26	peroxidase	90	178	229	73.82	1.7e-20	8.8e-25	1	0	CL0617
SsPRX34	Sspon.02G0033130-1B	Sspon.02G0033130-1B-mRNA-1:cds	311	385	305	393	PF00141.26	peroxidase	86	154	229	56.97	2.4e-15	1.2e-19	1	0	CL0617
SsPRX35	Sspon.02G0002650-2B	Sspon.02G0002650-2B-mRNA-1:cds	94	230	94	234	PF00141.26	peroxidase	97	223	229	110.64	9.6e-32	4.9e-36	1	0	CL0617
SsPRX36	Sspon.02G0033400-1B	Sspon.02G0033400-1B-mRNA-1	80	321	80	325	PF00141.26	peroxidase	1	224	229	228.64	8.2e-68	4.2e-72	1	0	CL0617
SsPRX37	Sspon.02G0025700-2P	Sspon.02G0025700-2P-mRNA-1	123	356	105	356	PF00141.26	peroxidase	15	229	229	213.92	2.6e-63	1.3e-67	1	0	CL0617
SsPRX38	Sspon.02G0044070-1B	Sspon.02G0044070-1B-mRNA-1:cds	63	327	52	330	PF00141.26	peroxidase	8	226	229	230.01	3.1e-68	1.6e-72	1	0	CL0617
SsPRX39	Sspon.02G0046810-1C	Sspon.02G0046810-1C-mRNA-1	72	150	70	152	PF00141.26	peroxidase	2	71	229	65.3	6.9e-18	3.5e-22	1	0	CL0617
SsPRX40	Sspon.02G0021920-2C	Sspon.02G0021920-2C-mRNA-1	49	293	47	294	PF00141.26	peroxidase	3	228	229	224.9	1.1e-66	5.8e-71	1	0	CL0617
SsPRX41	Sspon.02G0053200-1C	Sspon.02G0053200-1C-mRNA-1:cds	37	279	37	280	PF00141.26	peroxidase	1	228	229	239.7	3.4e-71	1.7e-75	1	0	CL0617
SsPRX42	Sspon.02G0000380-3D	Sspon.02G0000380-3D-mRNA-1:cds	24	227	13	227	PF00141.26	peroxidase	6	229	229	154.59	3.5e-45	1.8e-49	1	0	CL0617
SsPRX43	Sspon.02G0025690-4P	Sspon.02G0025690-4P-mRNA-1:cds	51	301	50	301	PF00141.26	peroxidase	2	229	229	222.01	8.7e-66	4.4e-70	1	0	CL0617
SsPRX44	Sspon.03G0004500-1A	Sspon.03G0004500-1A-mRNA-1:cds	57	301	55	302	PF00141.26	peroxidase	3	228	229	235.21	8e-70	4.1e-74	1	0	CL0617
SsPRX45	Sspon.03G0015740-1A	Sspon.03G0015740-1A-mRNA-1:cds	164	424	164	425	PF00141.26	peroxidase	1	228	229	213.78	2.9e-63	4.4e-67	1	0	CL0617
SsPRX45	Sspon.03G0015740-1A	Sspon.03G0015740-1A-mRNA-1:cds	491	751	491	752	PF00141.26	peroxidase	1	228	229	213.43	3.6e-63	5.6e-67	1	0	CL0617
SsPRX46	Sspon.03G0015760-1A	Sspon.03G0015760-1A-mRNA-1	52	297	51	297	PF00141.26	peroxidase	2	229	229	243.57	2.2e-72	1.1e-76	1	0	CL0617
SsPRX47	Sspon.03G0021920-1A	Sspon.03G0021920-1A-mRNA-1:cds	39	249	39	255	PF00141.26	peroxidase	1	223	229	150.12	8.2e-44	4.2e-48	1	0	CL0617
SsPRX48	Sspon.03G0034150-1B	Sspon.03G0034150-1B-mRNA-1:cds	6	229	1	229	PF00141.26	peroxidase	30	229	229	200.43	3.4e-59	1.7e-63	1	0	CL0617
SsPRX49	Sspon.03G0034470-1B	Sspon.03G0034470-1B-mRNA-1:cds	10	219	5	221	PF00141.26	peroxidase	34	227	229	200.3	3.8e-59	1.9e-63	1	0	CL0617
SsPRX50	Sspon.03G0034480-1B	Sspon.03G0034480-1B-mRNA-1:cds	47	307	47	308	PF00141.26	peroxidase	1	228	229	216.73	3.6e-64	1.8e-68	1	0	CL0617
SsPRX51	Sspon.03G0037780-1C	Sspon.03G0037780-1C-mRNA-1	19	189	9	192	PF00141.26	peroxidase	12	173	229	178.08	2.3e-52	1.2e-56	1	0	CL0617
SsPRX52	Sspon.03G0025980-2C	Sspon.03G0025980-2C-mRNA-1:cds	61	303	61	304	PF00141.26	peroxidase	1	228	229	236.89	2.5e-70	1.3e-74	1	0	CL0617
SsPRX53	Sspon.03G0034490-2C	Sspon.03G0034490-2C-mRNA-1	49	289	47	291	PF00141.26	peroxidase	3	227	229	249.6	3.2e-74	1.6e-78	1	0	CL0617
SsPRX54	Sspon.03G0014070-2C	Sspon.03G0014070-2C-mRNA-1:cds	77	203	72	204	PF00141.26	peroxidase	111	227	229	95.58	3.8e-27	2e-31	1	0	CL0617
SsPRX55	Sspon.03G0015030-2P	Sspon.03G0015030-2P-mRNA-1	53	300	53	300	PF00141.26	peroxidase	1	229	229	239.98	2.8e-71	1.4e-75	1	0	CL0617
SsPRX56	Sspon.03G0042530-1C	Sspon.03G0042530-1C-mRNA-1:cds	40	300	40	301	PF00141.26	peroxidase	1	228	229	214.24	2.1e-63	1.1e-67	1	0	CL0617
SsPRX57	Sspon.03G0036960-2C	Sspon.03G0036960-2C-mRNA-1:cds	85	235	84	235	PF00141.26	peroxidase	89	229	229	123.07	1.5e-35	7.7e-40	1	0	CL0617
SsPRX58	Sspon.03G0038090-2D	Sspon.03G0038090-2D-mRNA-1:cds	59	154	59	161	PF00141.26	peroxidase	1	89	229	90.01	1.9e-25	9.8e-30	1	0	CL0617
SsPRX58	Sspon.03G0038090-2D	Sspon.03G0038090-2D-mRNA-1:cds	174	232	153	232	PF00141.26	peroxidase	174	229	229	46.99	2.7e-12	1.4e-16	1	0	CL0617
SsPRX59	Sspon.03G0017120-2D	Sspon.03G0017120-2D-mRNA-1:cds	77	212	75	215	PF00141.26	peroxidase	90	211	229	119.42	2e-34	1e-38	1	0	CL0617
SsPRX60	Sspon.03G0046580-1D	Sspon.03G0046580-1D-mRNA-1	63	308	60	308	PF00141.26	peroxidase	5	229	229	247.6	1.3e-73	6.7e-78	1	0	CL0617
SsPRX61	Sspon.04G0005810-1A	Sspon.04G0005810-1A-mRNA-1:cds	1	193	1	198	PF00141.26	peroxidase	51	224	229	176.77	5.8e-52	3e-56	1	0	CL0617
SsPRX61	Sspon.04G0005810-1A	Sspon.04G0005810-1A-mRNA-1:cds	216	421	193	425	PF00141.26	peroxidase	39	224	229	186.18	7.8e-55	3.9e-59	1	0	CL0617
SsPRX62	Sspon.04G0010390-1A	Sspon.04G0010390-1A-mRNA-1:cds	80	280	79	326	PF00141.26	peroxidase	2	202	229	136.13	1.6e-39	7.9e-44	1	0	CL0617
SsPRX63	Sspon.04G0014420-1A	Sspon.04G0014420-1A-mRNA-1:cds	43	285	43	285	PF00141.26	peroxidase	1	229	229	246.08	3.8e-73	1.9e-77	1	0	CL0617
SsPRX64	Sspon.04G0003770-2B	Sspon.04G0003770-2B-mRNA-1:cds	57	305	49	305	PF00141.26	peroxidase	6	229	229	221.54	1.2e-65	6.2e-70	1	0	CL0617
SsPRX65	Sspon.04G0017740-2B	Sspon.04G0017740-2B-mRNA-1:cds	60	305	58	308	PF00141.26	peroxidase	3	224	229	246.47	2.9e-73	1.5e-77	1	0	CL0617
SsPRX66	Sspon.04G0000120-3C	Sspon.04G0000120-3C-mRNA-1:cds	74	224	72	224	PF00141.26	peroxidase	89	229	229	131.46	4.1e-38	2.1e-42	1	0	CL0617
SsPRX67	Sspon.04G0031720-1C	Sspon.04G0031720-1C-mRNA-1:cds	44	294	44	298	PF00141.26	peroxidase	1	224	229	238.02	1.1e-70	5.6e-75	1	0	CL0617
SsPRX67	Sspon.04G0031720-1C	Sspon.04G0031720-1C-mRNA-1:cds	398	648	398	652	PF00141.26	peroxidase	1	224	229	238.05	1.1e-70	5.5e-75	1	0	CL0617
SsPRX68	Sspon.04G0035800-1D	Sspon.04G0035800-1D-mRNA-1:cds	127	365	127	371	PF00141.26	peroxidase	1	223	229	211.06	1.9e-62	9.9e-67	1	0	CL0617
SsPRX69	Sspon.04G0014450-4D	Sspon.04G0014450-4D-mRNA-1	39	281	39	282	PF00141.26	peroxidase	1	228	229	239.93	2.9e-71	1.5e-75	1	0	CL0617
SsPRX70	Sspon.05G0011490-1A	Sspon.05G0011490-1A-mRNA-1:cds	55	302	52	302	PF00141.26	peroxidase	4	229	229	251.76	7e-75	3.6e-79	1	0	CL0617
SsPRX71	Sspon.05G0014310-1A	Sspon.05G0014310-1A-mRNA-1:cds	57	250	17	250	PF00141.26	peroxidase	16	229	229	155.96	1.3e-45	6.8e-50	1	0	CL0617
SsPRX72	Sspon.05G0027910-1B	Sspon.05G0027910-1B-mRNA-1.cds1	53	294	48	295	PF00141.26	peroxidase	2	228	229	230.59	2.1e-68	1.1e-72	1	0	CL0617
SsPRX73	Sspon.05G0014910-2C	Sspon.05G0014910-2C-mRNA-1:cds	91	374	90	380	PF00141.26	peroxidase	2	221	229	196.31	6.2e-58	3.2e-62	1	0	CL0617
SsPRX74	Sspon.05G0028190-2C	Sspon.05G0028190-2C-mRNA-1:cds	57	317	50	318	PF00141.26	peroxidase	11	227	229	185.98	8.9e-55	4.6e-59	1	0	CL0617
SsPRX75	Sspon.05G0036460-1C	Sspon.05G0036460-1C-mRNA-1:cds	51	203	51	209	PF00141.26	peroxidase	1	144	229	135.49	2.4e-39	1.2e-43	1	0	CL0617
SsPRX75	Sspon.05G0036460-1C	Sspon.05G0036460-1C-mRNA-1:cds	205	254	202	255	PF00141.26	peroxidase	181	228	229	35.01	1.3e-08	6.4e-13	1	0	CL0617
SsPRX76	Sspon.05G0022060-1P	Sspon.05G0022060-1P-mRNA-1:cds	53	316	53	316	PF00141.26	peroxidase	1	229	229	215.29	9.9e-64	5e-68	1	0	CL0617
SsPRX77	Sspon.05G0031580-2D	Sspon.05G0031580-2D-mRNA-1:cds	42	273	41	273	PF00141.26	peroxidase	2	229	229	235.85	5.1e-70	2.6e-74	1	0	CL0617
SsPRX78	Sspon.05G0003300-2D	Sspon.05G0003300-2D-mRNA-1:cds	86	239	85	241	PF00141.26	peroxidase	89	227	229	118.22	4.6e-34	2.3e-38	1	0	CL0617
SsPRX79	Sspon.05G0023420-3D	Sspon.05G0023420-3D-mRNA-1:cds	99	258	94	265	PF00141.26	peroxidase	7	143	229	61.22	1.2e-16	6.2e-21	1	0	CL0617
SsPRX80	Sspon.05G0007800-2D	Sspon.05G0007800-2D-mRNA-1:cds	165	419	165	419	PF00141.26	peroxidase	1	229	229	253.63	1.9e-75	9.6e-80	1	0	CL0617
SsPRX81	Sspon.06G0002810-1A	Sspon.06G0002810-1A-mRNA-1:cds	7	212	1	212	PF00141.26	peroxidase	39	229	229	213.76	2.9e-63	1.5e-67	1	0	CL0617
SsPRX82	Sspon.06G0012950-1A	Sspon.06G0012950-1A-mRNA-1:cds	52	288	52	289	PF00141.26	peroxidase	1	228	229	252.31	4.8e-75	2.4e-79	1	0	CL0617
SsPRX83	Sspon.06G0003940-2B	Sspon.06G0003940-2B-mRNA-1	114	299	63	299	PF00141.26	peroxidase	24	229	229	151.24	3.7e-44	1.9e-48	1	0	CL0617
SsPRX84	Sspon.06G0029850-1C	Sspon.06G0029850-1C-mRNA-1:cds	75	287	73	295	PF00141.26	peroxidase	6	216	229	181.1	2.8e-53	1.4e-57	1	0	CL0617
SsPRX86	Sspon.07G0010780-1A	Sspon.07G0010780-1A-mRNA-1:cds	59	300	57	300	PF00141.26	peroxidase	3	229	229	182.66	9.2e-54	4.7e-58	1	0	CL0617
SsPRX87	Sspon.07G0012330-1A	Sspon.07G0012330-1A-mRNA-1:cds	60	316	60	317	PF00141.26	peroxidase	1	228	229	254.17	1.3e-75	1.3e-79	1	0	CL0617
SsPRX87	Sspon.07G0012330-1A	Sspon.07G0012330-1A-mRNA-1:cds	664	921	664	921	PF00141.26	peroxidase	1	229	229	253.57	2e-75	2e-79	1	0	CL0617
SsPRX88	Sspon.07G0013950-1A	Sspon.07G0013950-1A-mRNA-1	1	209	1	213	PF00141.26	peroxidase	22	224	229	198.05	1.8e-58	9.3e-63	1	0	CL0617
SsPRX89	Sspon.07G0014000-1A	Sspon.07G0014000-1A-mRNA-1.cds1	1	155	1	160	PF00141.26	peroxidase	31	171	229	96.83	1.6e-27	8.1e-32	1	0	CL0617
SsPRX90	Sspon.07G0020150-1A	Sspon.07G0020150-1A-mRNA-1:cds	53	217	49	240	PF00141.26	peroxidase	2	161	229	177.62	3.2e-52	1.6e-56	1	0	CL0617
SsPRX91	Sspon.07G0020160-1A	Sspon.07G0020160-1A-mRNA-1:cds	24	279	12	281	PF00141.26	peroxidase	29	226	229	172.36	1.3e-50	6.6e-55	1	0	CL0617
SsPRX92	Sspon.07G0007520-2B	Sspon.07G0007520-2B-mRNA-1	55	283	51	283	PF00141.26	peroxidase	5	211	229	204.11	2.6e-60	1.3e-64	1	0	CL0617
SsPRX93	Sspon.07G0014010-2B	Sspon.07G0014010-2B-mRNA-1:cds	77	198	75	198	PF00141.26	peroxidase	133	229	229	60.61	1.9e-16	9.6e-21	1	0	CL0617
SsPRX94	Sspon.07G0019530-2B	Sspon.07G0019530-2B-mRNA-1:cds	51	270	50	270	PF00141.26	peroxidase	2	229	229	114.1	8.3e-33	4.3e-37	1	0	CL0617
SsPRX94	Sspon.07G0019530-2B	Sspon.07G0019530-2B-mRNA-1:cds	288	511	273	511	PF00141.26	peroxidase	15	229	229	141.29	4.1e-41	2.1e-45	1	0	CL0617
SsPRX95	Sspon.07G0004880-3C	Sspon.07G0004880-3C-mRNA-1:cds	287	526	280	528	PF00141.26	peroxidase	8	227	229	240.18	2.4e-71	1.2e-75	1	0	CL0617
SsPRX96	Sspon.07G0032970-1C	Sspon.07G0032970-1C-mRNA-1:cds	47	279	42	283	PF00141.26	peroxidase	6	225	229	212.87	5.4e-63	2.7e-67	1	0	CL0617
SsPRX97	Sspon.07G0016910-1P	Sspon.07G0016910-1P-mRNA-1:cds	44	271	44	272	PF00141.26	peroxidase	1	228	229	198.99	9.5e-59	4.8e-63	1	0	CL0617
SsPRX98	Sspon.07G0016920-2C	Sspon.07G0016920-2C-mRNA-1	50	292	50	293	PF00141.26	peroxidase	1	228	229	260.66	1.3e-77	6.8e-82	1	0	CL0617
SsPRX99	Sspon.07G0009530-3D	Sspon.07G0009530-3D-mRNA-1	55	304	55	304	PF00141.26	peroxidase	1	229	229	208.11	1.5e-61	7.9e-66	1	0	CL0617
SsPRX100	Sspon.07G0012340-2D	Sspon.07G0012340-2D-mRNA-1	43	277	12	277	PF00141.26	peroxidase	29	229	229	205.58	9.2e-61	4.7e-65	1	0	CL0617
SsPRX101	Sspon.03G0015020-2P	Sspon.03G0015020-2P-mRNA-1	41	297	41	298	PF00141.26	peroxidase	1	228	229	257.21	1.5e-76	7.7e-81	1	0	CL0617
SsPRX102	Sspon.07G0037190-1D	Sspon.07G0037190-1D-mRNA-1:cds	40	288	40	293	PF00141.26	peroxidase	1	224	229	250.19	2.1e-74	1.1e-78	1	0	CL0617
SsPRX102	Sspon.07G0037190-1D	Sspon.07G0037190-1D-mRNA-1:cds	330	528	293	532	PF00141.26	peroxidase	46	224	229	198.22	1.6e-58	8.3e-63	1	0	CL0617
SsPRX103	Sspon.07G0032980-2D	Sspon.07G0032980-2D-mRNA-1:cds	77	218	75	218	PF00141.26	peroxidase	113	229	229	80.24	1.9e-22	9.5e-27	1	0	CL0617
SsPRX104	Sspon.08G0007750-1A	Sspon.08G0007750-1A-mRNA-1:cds	49	307	49	308	PF00141.26	peroxidase	1	228	229	257.96	8.9e-77	4.5e-81	1	0	CL0617
SsPRX105	Sspon.08G0008080-1A	Sspon.08G0008080-1A-mRNA-1:cds	74	209	73	211	PF00141.26	peroxidase	103	227	229	96.9	1.5e-27	7.7e-32	1	0	CL0617
SsPRX106	Sspon.08G0009200-1A	Sspon.08G0009200-1A-mRNA-1:cds	45	289	45	291	PF00141.26	peroxidase	1	227	229	243.03	3.3e-72	1.7e-76	1	0	CL0617
SsPRX107	Sspon.08G0021260-1B	Sspon.08G0021260-1B-mRNA-1:cds	44	289	44	290	PF00141.26	peroxidase	1	228	229	246.05	3.9e-73	2e-77	1	0	CL0617
SsPRX108	Sspon.08G0009190-1P	Sspon.08G0009190-1P-mRNA-1:cds	48	292	48	294	PF00141.26	peroxidase	1	227	229	245.83	4.6e-73	2.3e-77	1	0	CL0617
SsPRX109	Sspon.08G0002670-3C	Sspon.08G0002670-3C-mRNA-1:cds	101	339	101	339	PF00141.26	peroxidase	1	229	229	207.71	2e-61	1e-65	1	0	CL0617
SsPRX110	Sspon.08G0002680-3C	Sspon.08G0002680-3C-mRNA-1:cds	46	281	46	282	PF00141.26	peroxidase	1	228	229	216.21	5.2e-64	2.6e-68	1	0	CL0617
SsPRX111	Sspon.08G0008090-2C	Sspon.08G0008090-2C-mRNA-1:cds	46	286	42	288	PF00141.26	peroxidase	3	227	229	245.67	5.1e-73	2.6e-77	1	0	CL0617
SsPRX112	Sspon.08G0020090-3D	Sspon.08G0020090-3D-mRNA-1:cds	73	219	72	220	PF00141.26	peroxidase	89	228	229	137.39	6.4e-40	3.2e-44	1	0	CL0617
SsPRX113	Sspon.08G0029390-1D	Sspon.08G0029390-1D-mRNA-1:cds	65	291	65	298	PF00141.26	peroxidase	1	209	229	220.88	1.9e-65	9.8e-70	1	0	CL0617
SsPRX113	Sspon.08G0029390-1D	Sspon.08G0029390-1D-mRNA-1:cds	313	537	309	537	PF00141.26	peroxidase	1	207	229	215.18	1.1e-63	5.4e-68	1	0	CL0617
AtPRX1	AT1G05240	AT1G05240.1	48	284	42	285	PF00141.26	peroxidase	7	227	229	235.83	5.2e-70	2.6e-74	1	0	CL0617
AtPRX2	AT1G05260	AT1G05260.1	42	281	42	287	PF00141.26	peroxidase	1	222	229	254.64	9.2e-76	4.7e-80	1	0	CL0617
AtPRX3	AT1G07890	AT1G07890.1	22	227	8	227	PF00141.26	peroxidase	11	229	229	159.47	1.1e-46	5.8e-51	1	0	CL0617
AtPRX4	AT1G14540	AT1G14540.1	38	279	37	279	PF00141.26	peroxidase	2	229	229	251.27	9.9e-75	5e-79	1	0	CL0617
AtPRX5	AT1G14550	AT1G14550.1	43	285	42	285	PF00141.26	peroxidase	2	229	229	247.37	1.5e-73	7.8e-78	1	0	CL0617
AtPRX6	AT1G24110	AT1G24110.1	49	286	34	286	PF00141.26	peroxidase	12	229	229	216.86	3.3e-64	1.7e-68	1	0	CL0617
AtPRX7	AT1G30870	AT1G30870.1	69	305	67	306	PF00141.26	peroxidase	3	228	229	241.72	8.2e-72	4.2e-76	1	0	CL0617
AtPRX8	AT1G34510	AT1G34510.1	42	271	38	273	PF00141.26	peroxidase	5	227	229	212.79	5.7e-63	2.9e-67	1	0	CL0617
AtPRX9	AT1G44970	AT1G44970.1	63	310	61	310	PF00141.26	peroxidase	3	229	229	253.19	2.6e-75	1.3e-79	1	0	CL0617
AtPRX10	AT1G49570	AT1G49570.1	65	314	64	314	PF00141.26	peroxidase	2	229	229	254.48	1e-75	5.3e-80	1	0	CL0617
AtPRX11	AT1G68850	AT1G68850.1	47	298	46	298	PF00141.26	peroxidase	2	229	229	231.75	9.1e-69	4.7e-73	1	0	CL0617
AtPRX12	AT1G71695	AT1G71695.1	61	301	60	303	PF00141.26	peroxidase	2	227	229	239.58	3.7e-71	1.9e-75	1	0	CL0617
AtPRX13	AT1G77100	AT1G77100.1	40	277	40	279	PF00141.26	peroxidase	1	227	229	227.18	2.3e-67	1.2e-71	1	0	CL0617
AtPRX14	AT1G77490	AT1G77490.1	94	321	80	321	PF00141.26	peroxidase	6	229	229	159.77	9.2e-47	4.7e-51	1	0	CL0617
AtPRX15	AT2G18140	AT2G18140.1	51	299	51	299	PF00141.26	peroxidase	1	229	229	253.34	2.3e-75	1.2e-79	1	0	CL0617
AtPRX16	AT2G18150	AT2G18150.1	52	300	52	300	PF00141.26	peroxidase	1	229	229	257.38	1.3e-76	6.8e-81	1	0	CL0617
AtPRX17	AT2G18980	AT2G18980.1	41	287	41	287	PF00141.26	peroxidase	1	229	229	238.7	6.9e-71	3.5e-75	1	0	CL0617
AtPRX18	AT2G22420	AT2G22420.1	39	285	39	285	PF00141.26	peroxidase	1	229	229	231.67	9.7e-69	4.9e-73	1	0	CL0617
AtPRX19	AT2G24800	AT2G24800.1	47	293	47	293	PF00141.26	peroxidase	1	229	229	261.86	5.7e-78	2.9e-82	1	0	CL0617
AtPRX20	AT2G34060	AT2G34060.1	62	309	58	309	PF00141.26	peroxidase	5	229	229	223.03	4.3e-66	2.2e-70	1	0	CL0617
AtPRX21	AT2G35380	AT2G35380.1	47	291	46	298	PF00141.26	peroxidase	2	224	229	230.58	2.1e-68	1.1e-72	1	0	CL0617
AtPRX22	AT2G37130	AT2G37130.1	47	291	46	291	PF00141.26	peroxidase	2	229	229	188.71	1.3e-55	6.7e-60	1	0	CL0617
AtPRX23	AT2G38380	AT2G38380.1	55	297	48	297	PF00141.26	peroxidase	9	229	229	235.95	4.7e-70	2.4e-74	1	0	CL0617
AtPRX24	AT2G38390	AT2G38390.1	53	296	47	297	PF00141.26	peroxidase	7	228	229	243.68	2.1e-72	1.1e-76	1	0	CL0617
AtPRX25	AT2G39040	AT2G39040.1	62	313	62	313	PF00141.26	peroxidase	1	229	229	223.94	2.2e-66	1.1e-70	1	0	CL0617
AtPRX26	AT2G41480	AT2G41480.1	45	286	45	287	PF00141.26	peroxidase	1	228	229	255.94	3.7e-76	1.9e-80	1	0	CL0617
AtPRX27	AT2G43480	AT2G43480.1	53	297	53	299	PF00141.26	peroxidase	1	227	229	210.01	4e-62	2.1e-66	1	0	CL0617
AtPRX28	AT3G01190	AT3G01190.1	42	280	42	284	PF00141.26	peroxidase	1	225	229	241.66	8.6e-72	4.4e-76	1	0	CL0617
AtPRX29	AT3G03670	AT3G03670.1	40	285	39	285	PF00141.26	peroxidase	2	229	229	216.73	3.6e-64	1.8e-68	1	0	CL0617
AtPRX30	AT3G09640	AT3G09640.1	23	227	9	227	PF00141.26	peroxidase	11	229	229	155.25	2.2e-45	1.1e-49	1	0	CL0617
AtPRX31	AT3G17070	AT3G17070.1	54	303	54	303	PF00141.26	peroxidase	1	229	229	208.07	1.6e-61	8.1e-66	1	0	CL0617
AtPRX32	AT3G21770	AT3G21770.1	47	287	42	291	PF00141.26	peroxidase	3	225	229	250.62	1.6e-74	8e-79	1	0	CL0617
AtPRX33	AT3G28200	AT3G28200.1	42	280	35	280	PF00141.26	peroxidase	6	229	229	214	2.4e-63	1.2e-67	1	0	CL0617
AtPRX34	AT3G32980	AT3G32980.1	48	297	47	298	PF00141.26	peroxidase	2	228	229	244.29	1.3e-72	6.8e-77	1	0	CL0617
AtPRX35	AT3G49110	AT3G49110.1	50	299	47	300	PF00141.26	peroxidase	2	228	229	239.32	4.5e-71	2.3e-75	1	0	CL0617
AtPRX36	AT3G49120	AT3G49120.1	49	298	47	299	PF00141.26	peroxidase	2	228	229	235.86	5.1e-70	2.6e-74	1	0	CL0617
AtPRX37	AT3G49960	AT3G49960.1	43	292	40	293	PF00141.26	peroxidase	1	228	229	231.13	1.4e-68	7.2e-73	1	0	CL0617
AtPRX38	AT3G50990	AT3G50990.1	58	305	57	305	PF00141.26	peroxidase	2	229	229	245.55	5.5e-73	2.8e-77	1	0	CL0617
AtPRX39	AT4G08390	AT4G08390.1	111	342	110	342	PF00141.26	peroxidase	2	229	229	154.14	4.8e-45	2.5e-49	1	0	CL0617
AtPRX40	AT4G08770	AT4G08770.1	43	290	40	291	PF00141.26	peroxidase	4	228	229	243.49	2.4e-72	1.2e-76	1	0	CL0617
AtPRX41	AT4G08780	AT4G08780.1	42	290	40	291	PF00141.26	peroxidase	3	228	229	239.16	5e-71	2.5e-75	1	0	CL0617
AtPRX42	AT4G09010	AT4G09010.3	149	320	145	324	PF00141.26	peroxidase	5	143	229	84.72	8e-24	4.1e-28	1	0	CL0617
AtPRX43	AT4G11290	AT4G11290.1	41	287	41	289	PF00141.26	peroxidase	1	227	229	247.56	1.3e-73	6.8e-78	1	0	CL0617
AtPRX44	AT4G16270	AT4G16270.1	68	314	66	314	PF00141.26	peroxidase	3	229	229	263.98	1.3e-78	6.6e-83	1	0	CL0617
AtPRX45	AT4G17690	AT4G17690.1	42	286	38	286	PF00141.26	peroxidase	5	229	229	237.82	1.3e-70	6.5e-75	1	0	CL0617
AtPRX46	AT4G21960	AT4G21960.1	47	291	47	291	PF00141.26	peroxidase	1	229	229	204.7	1.7e-60	8.6e-65	1	0	CL0617
AtPRX47	AT4G25980	AT4G25980.1	43	283	42	285	PF00141.26	peroxidase	2	227	229	213.88	2.6e-63	1.3e-67	1	0	CL0617
AtPRX48	AT4G26010	AT4G26010.2	67	301	66	301	PF00141.26	peroxidase	2	229	229	225.11	9.8e-67	5e-71	1	0	CL0617
AtPRX49	AT4G30170	AT4G30170.1	43	289	43	289	PF00141.26	peroxidase	1	229	229	234.09	1.8e-69	9e-74	1	0	CL0617
AtPRX50	AT4G31760	AT4G31760.1	45	290	45	290	PF00141.26	peroxidase	1	229	229	263.2	2.2e-78	1.1e-82	1	0	CL0617
AtPRX51	AT4G32320	AT4G32320.1	102	304	100	304	PF00141.26	peroxidase	2	229	229	145.76	1.8e-42	9e-47	1	0	CL0617
AtPRX52	AT4G33420	AT4G33420.2	100	334	100	336	PF00141.26	peroxidase	1	227	229	244.86	9e-73	4.6e-77	1	0	CL0617
AtPRX53	AT4G33870	AT4G33870.1	85	365	81	365	PF00141.26	peroxidase	2	229	229	217.89	1.6e-64	8.1e-69	1	0	CL0617
AtPRX54	AT4G35000	AT4G35000.1	19	224	13	224	PF00141.26	peroxidase	3	229	229	163.06	9e-48	4.6e-52	1	0	CL0617
AtPRX55	AT4G35970	AT4G35970.1	17	222	16	222	PF00141.26	peroxidase	2	229	229	176.76	5.9e-52	3e-56	1	0	CL0617
AtPRX56	AT4G36430	AT4G36430.1	46	294	46	294	PF00141.26	peroxidase	1	229	229	262.35	4.1e-78	2.1e-82	1	0	CL0617
AtPRX57	AT4G37520	AT4G37520.1	43	292	41	293	PF00141.26	peroxidase	1	228	229	230.25	2.6e-68	1.3e-72	1	0	CL0617
AtPRX58	AT4G37530	AT4G37530.1	43	292	42	293	PF00141.26	peroxidase	1	228	229	235.64	5.9e-70	3e-74	1	0	CL0617
AtPRX59	AT5G05340	AT5G05340.1	46	288	46	288	PF00141.26	peroxidase	1	229	229	274.68	6.9e-82	3.5e-86	1	0	CL0617
AtPRX60	AT5G06720	AT5G06720.1	48	297	48	297	PF00141.26	peroxidase	1	229	229	247.64	1.3e-73	6.5e-78	1	0	CL0617
AtPRX61	AT5G06730	AT5G06730.1	49	298	49	298	PF00141.26	peroxidase	1	229	229	248.54	6.7e-74	3.4e-78	1	0	CL0617
AtPRX62	AT5G14130	AT5G14130.2	89	335	89	335	PF00141.26	peroxidase	1	229	229	249.95	2.5e-74	1.3e-78	1	0	CL0617
AtPRX63	AT5G15180	AT5G15180.1	48	288	48	292	PF00141.26	peroxidase	1	225	229	242.31	5.4e-72	2.8e-76	1	0	CL0617
AtPRX64	AT5G17820	AT5G17820.2	93	330	92	330	PF00141.26	peroxidase	1	229	229	244.8	9.4e-73	4.8e-77	1	0	CL0617
AtPRX65	AT5G19880	AT5G19880.1	45	293	41	293	PF00141.26	peroxidase	5	229	229	224.73	1.3e-66	6.5e-71	1	0	CL0617
AtPRX66	AT5G19890	AT5G19890.1	46	293	46	293	PF00141.26	peroxidase	1	229	229	253.79	1.7e-75	8.5e-80	1	0	CL0617
AtPRX67	AT5G22410	AT5G22410.1	45	288	44	289	PF00141.26	peroxidase	2	228	229	220.03	3.5e-65	1.8e-69	1	0	CL0617
AtPRX68	AT5G24070	AT5G24070.1	54	298	53	299	PF00141.26	peroxidase	2	228	229	220.49	2.5e-65	1.3e-69	1	0	CL0617
AtPRX69	AT5G39580	AT5G39580.1	41	281	41	283	PF00141.26	peroxidase	1	227	229	244.32	1.3e-72	6.7e-77	1	0	CL0617
AtPRX70	AT5G40150	AT5G40150.1	54	292	46	292	PF00141.26	peroxidase	11	229	229	220.54	2.5e-65	1.2e-69	1	0	CL0617
AtPRX71	AT5G42180	AT5G42180.1	40	284	39	284	PF00141.26	peroxidase	2	229	229	259.43	3.2e-77	1.6e-81	1	0	CL0617
AtPRX72	AT5G47000	AT5G47000.1	49	294	45	294	PF00141.26	peroxidase	5	229	229	228.07	1.2e-67	6.2e-72	1	0	CL0617
AtPRX73	AT5G51890	AT5G51890.1	44	288	42	288	PF00141.26	peroxidase	3	229	229	252.56	4e-75	2e-79	1	0	CL0617
AtPRX74	AT5G58390	AT5G58390.1	37	279	37	280	PF00141.26	peroxidase	1	228	229	249.5	3.4e-74	1.8e-78	1	0	CL0617
AtPRX75	AT5G58400	AT5G58400.1	46	289	46	289	PF00141.26	peroxidase	1	229	229	245.14	7.4e-73	3.8e-77	1	0	CL0617
AtPRX76	AT5G64100	AT5G64100.1	53	289	50	291	PF00141.26	peroxidase	1	226	229	236.25	3.8e-70	2e-74	1	0	CL0617
AtPRX77	AT5G64110	AT5G64110.1	50	288	50	290	PF00141.26	peroxidase	1	226	229	234.53	1.3e-69	6.6e-74	1	0	CL0617
AtPRX78	AT5G64120	AT5G64120.1	51	289	51	291	PF00141.26	peroxidase	1	226	229	259.58	2.9e-77	1.5e-81	1	0	CL0617
AtPRX79	AT5G66390	AT5G66390.1	49	297	49	297	PF00141.26	peroxidase	1	229	229	246.81	2.3e-73	1.2e-77	1	0	CL0617
AtPRX80	AT5G67400	AT5G67400.1	43	292	43	293	PF00141.26	peroxidase	1	228	229	227.84	1.4e-67	7.3e-72	1	0	CL0617
OsPRX1	Os01t0205900	Os01t0205900-01	45	289	44	289	PF00141.26	peroxidase	2	229	229	252.86	3.2e-75	1.6e-79	1	0	CL0617
OsPRX2	Os01t0263000	Os01t0263000-00	61	308	59	308	PF00141.26	peroxidase	3	229	229	241.12	1.3e-71	6.4e-76	1	0	CL0617
OsPRX3	Os01t0263300	Os01t0263300-01	47	295	47	295	PF00141.26	peroxidase	1	229	229	254.59	9.6e-76	4.9e-80	1	0	CL0617
OsPRX4	Os01t0270300	Os01t0270300-01	48	286	47	288	PF00141.26	peroxidase	2	226	229	240.74	1.6e-71	8.4e-76	1	0	CL0617
OsPRX6	Os01t0294500	Os01t0294500-00	49	308	48	308	PF00141.26	peroxidase	2	229	229	229.78	3.7e-68	1.9e-72	1	0	CL0617
OsPRX7	Os01t0294700	Os01t0294700-01	48	308	47	308	PF00141.26	peroxidase	2	229	229	220.67	2.2e-65	1.1e-69	1	0	CL0617
OsPRX8	Os01t0326000	Os01t0326000-01	50	297	50	297	PF00141.26	peroxidase	1	229	229	239.42	4.1e-71	2.1e-75	1	0	CL0617
OsPRX9	Os01t0326300	Os01t0326300-01	2	217	1	217	PF00141.26	peroxidase	30	229	229	202.45	8.3e-60	4.2e-64	1	0	CL0617
OsPRX10	Os01t0327100	Os01t0327100-01	46	289	46	289	PF00141.26	peroxidase	1	229	229	226.5	3.7e-67	1.9e-71	1	0	CL0617
OsPRX11	Os01t0327400	Os01t0327400-01	42	288	42	289	PF00141.26	peroxidase	1	228	229	267.78	8.9e-80	4.5e-84	1	0	CL0617
OsPRX12	Os01t0378100	Os01t0378100-01	7	118	1	123	PF00141.26	peroxidase	39	149	229	116.19	1.9e-33	9.8e-38	1	0	CL0617
OsPRX13	Os01t0543100	Os01t0543100-01	56	301	49	301	PF00141.26	peroxidase	5	229	229	248.64	6.3e-74	3.2e-78	1	0	CL0617
OsPRX14	Os01t0712800	Os01t0712800-00	81	324	80	326	PF00141.26	peroxidase	2	227	229	224.02	2.1e-66	1.1e-70	1	0	CL0617
OsPRX15	Os01t0787000	Os01t0787000-01	52	296	50	297	PF00141.26	peroxidase	3	228	229	226.22	4.5e-67	2.3e-71	1	0	CL0617
OsPRX16	Os01t0962700	Os01t0962700-01	71	312	69	313	PF00141.26	peroxidase	3	228	229	244.48	1.2e-72	6e-77	1	0	CL0617
OsPRX17	Os01t0963000	Os01t0963000-01	54	295	52	296	PF00141.26	peroxidase	3	228	229	234.86	1e-69	5.2e-74	1	0	CL0617
OsPRX18	Os02t0161800	Os02t0161800-01	59	300	55	307	PF00141.26	peroxidase	5	221	229	239.29	4.5e-71	2.3e-75	1	0	CL0617
OsPRX19	Os02t0236600	Os02t0236600-01	45	285	45	285	PF00141.26	peroxidase	1	229	229	266.02	3.1e-79	1.6e-83	1	0	CL0617
OsPRX20	Os02t0236800	Os02t0236800-01	48	288	48	289	PF00141.26	peroxidase	1	228	229	245.02	8e-73	4.1e-77	1	0	CL0617
OsPRX21	Os02t0237000	Os02t0237000-00	53	301	53	302	PF00141.26	peroxidase	1	228	229	248.98	5e-74	2.5e-78	1	0	CL0617
OsPRX22	Os02t0240100	Os02t0240100-01	46	288	45	289	PF00141.26	peroxidase	2	228	229	253.47	2.1e-75	1.1e-79	1	0	CL0617
OsPRX23	Os02t0240300	Os02t0240300-01	42	285	41	285	PF00141.26	peroxidase	2	229	229	261.72	6.3e-78	3.2e-82	1	0	CL0617
OsPRX24	Os02t0553200	Os02t0553200-01	95	326	94	326	PF00141.26	peroxidase	2	229	229	156.37	1e-45	5.1e-50	1	0	CL0617
OsPRX25	Os02t0741200	Os02t0741200-01	160	408	156	408	PF00141.26	peroxidase	3	229	229	225.68	6.6e-67	3.3e-71	1	0	CL0617
OsPRX26	Os02t0833900	Os02t0833900-02	51	293	51	293	PF00141.26	peroxidase	1	229	229	264.04	1.2e-78	6.3e-83	1	0	CL0617
OsPRX27	Os03t0121200	Os03t0121200-01	47	294	47	295	PF00141.26	peroxidase	1	228	229	261.33	8.3e-78	4.2e-82	1	0	CL0617
OsPRX28	Os03t0121300	Os03t0121300-01	42	284	42	286	PF00141.26	peroxidase	1	227	229	259.65	2.7e-77	1.4e-81	1	0	CL0617
OsPRX29	Os03t0152300	Os03t0152300-01	45	277	43	279	PF00141.26	peroxidase	3	227	229	216.14	5.4e-64	2.7e-68	1	0	CL0617
OsPRX30	Os03t0234500	Os03t0234500-01	44	294	40	296	PF00141.26	peroxidase	1	227	229	248.75	5.8e-74	3e-78	1	0	CL0617
OsPRX31	Os03t0234900	Os03t0234900-01	45	293	45	295	PF00141.26	peroxidase	1	227	229	242.92	3.5e-72	1.8e-76	1	0	CL0617
OsPRX32	Os03t0285700	Os03t0285700-01	20	227	16	227	PF00141.26	peroxidase	2	229	229	161.11	3.6e-47	1.8e-51	1	0	CL0617
OsPRX33	Os03t0339300	Os03t0339300-02	44	284	43	284	PF00141.26	peroxidase	2	229	229	242.94	3.5e-72	1.8e-76	1	0	CL0617
OsPRX34	Os03t0368000	Os03t0368000-00	41	285	41	286	PF00141.26	peroxidase	1	227	229	237.04	2.2e-70	1.1e-74	1	0	CL0617
OsPRX35	Os03t0368300	Os03t0368300-01	41	285	41	286	PF00141.26	peroxidase	1	227	229	237.04	2.2e-70	1.1e-74	1	0	CL0617
OsPRX36	Os03t0368900	Os03t0368900-01	46	290	46	294	PF00141.26	peroxidase	1	224	229	238.11	1e-70	5.3e-75	1	0	CL0617
OsPRX37	Os03t0369000	Os03t0369000-01	57	299	57	302	PF00141.26	peroxidase	1	225	229	229.52	4.4e-68	2.2e-72	1	0	CL0617
OsPRX38	Os03t0369600	Os03t0369600-00	58	251	57	274	PF00141.26	peroxidase	2	182	229	192.85	7.1e-57	3.6e-61	1	0	CL0617
OsPRX39	Os03t0434800	Os03t0434800-00	58	299	57	299	PF00141.26	peroxidase	2	229	229	265.02	6.2e-79	3.2e-83	1	0	CL0617
OsPRX40	Os03t0563600	Os03t0563600-01	55	312	55	312	PF00141.26	peroxidase	1	229	229	242.94	3.5e-72	1.8e-76	1	0	CL0617
OsPRX41	Os03t0762300	Os03t0762300-01	54	297	50	298	PF00141.26	peroxidase	5	228	229	240.06	2.6e-71	1.3e-75	1	0	CL0617
OsPRX42	Os03t0762400	Os03t0762400-01	42	286	37	287	PF00141.26	peroxidase	2	228	229	227.65	1.6e-67	8.4e-72	1	0	CL0617
OsPRX43	Os04t0223300	Os04t0223300-00	19	225	18	225	PF00141.26	peroxidase	2	229	229	165.94	1.2e-48	6.1e-53	1	0	CL0617
OsPRX44	Os04t0423800	Os04t0423800-01	60	307	56	307	PF00141.26	peroxidase	5	229	229	253.51	2e-75	1e-79	1	0	CL0617
OsPRX45	Os04t0434800	Os04t0434800-01	96	327	95	327	PF00141.26	peroxidase	2	229	229	163.29	7.7e-48	3.9e-52	1	0	CL0617
OsPRX46	Os04t0465100	Os04t0465100-01	52	300	49	300	PF00141.26	peroxidase	3	229	229	229.75	3.8e-68	1.9e-72	1	0	CL0617
OsPRX47	Os04t0498700	Os04t0498700-01	223	471	223	471	PF00141.26	peroxidase	1	229	229	277.11	1.3e-82	6.4e-87	1	0	CL0617
OsPRX48	Os04t0602100	Os04t0602100-01	103	277	102	281	PF00141.26	peroxidase	2	143	229	77.14	1.7e-21	8.4e-26	1	0	CL0617
OsPRX49	Os04t0651000	Os04t0651000-01	43	283	42	283	PF00141.26	peroxidase	2	229	229	264.11	1.2e-78	6e-83	1	0	CL0617
OsPRX50	Os04t0656800	Os04t0656800-01	47	296	47	296	PF00141.26	peroxidase	1	229	229	221.89	9.5e-66	4.8e-70	1	0	CL0617
OsPRX51	Os04t0688100	Os04t0688100-01	50	288	50	290	PF00141.26	peroxidase	1	227	229	215.66	7.6e-64	3.9e-68	1	0	CL0617
OsPRX52	Os04t0688200	Os04t0688200-01	62	293	62	294	PF00141.26	peroxidase	1	228	229	211.65	1.3e-62	6.5e-67	1	0	CL0617
OsPRX53	Os04t0688300	Os04t0688300-01	56	288	56	288	PF00141.26	peroxidase	1	229	229	201.44	1.7e-59	8.5e-64	1	0	CL0617
OsPRX54	Os04t0688500	Os04t0688500-01	52	290	52	290	PF00141.26	peroxidase	1	229	229	201.29	1.9e-59	9.5e-64	1	0	CL0617
OsPRX55	Os04t0688600	Os04t0688600-01	47	283	47	283	PF00141.26	peroxidase	1	229	229	213.32	3.9e-63	2e-67	1	0	CL0617
OsPRX56	Os04t0689000	Os04t0689000-01	47	283	47	283	PF00141.26	peroxidase	1	229	229	206.38	5.2e-61	2.6e-65	1	0	CL0617
OsPRX57	Os05t0134400	Os05t0134400-02	42	302	42	302	PF00141.26	peroxidase	1	229	229	216.95	3.1e-64	1.6e-68	1	0	CL0617
OsPRX58	Os05t0134700	Os05t0134700-01	46	309	46	310	PF00141.26	peroxidase	1	228	229	217.18	2.6e-64	1.3e-68	1	0	CL0617
OsPRX59	Os05t0134800	Os05t0134800-00	115	378	112	378	PF00141.26	peroxidase	4	229	229	218.57	9.8e-65	5e-69	1	0	CL0617
OsPRX60	Os05t0135000	Os05t0135000-01	54	295	52	296	PF00141.26	peroxidase	1	228	229	226.1	4.9e-67	2.5e-71	1	0	CL0617
OsPRX61	Os05t0135200	Os05t0135200-01	73	314	70	315	PF00141.26	peroxidase	4	228	229	247.52	1.4e-73	7e-78	1	0	CL0617
OsPRX62	Os05t0135400	Os05t0135400-01	44	83	44	86	PF00141.26	peroxidase	1	40	229	42.28	7.5e-11	3.8e-15	1	0	CL0617
OsPRX62	Os05t0135400	Os05t0135400-01	84	120	81	124	PF00141.26	peroxidase	188	224	229	28.81	9.8e-07	5e-11	1	0	CL0617
OsPRX63	Os05t0135500	Os05t0135500-01	57	306	57	307	PF00141.26	peroxidase	1	228	229	246.78	2.3e-73	1.2e-77	1	0	CL0617
OsPRX64	Os05t0162000	Os05t0162000-01	43	295	42	295	PF00141.26	peroxidase	2	229	229	259.15	3.9e-77	2e-81	1	0	CL0617
OsPRX65	Os05t0499300	Os05t0499300-01	40	286	37	288	PF00141.26	peroxidase	1	227	229	241.87	7.4e-72	3.8e-76	1	0	CL0617
OsPRX66	Os05t0499400	Os05t0499400-01	56	309	53	310	PF00141.26	peroxidase	4	228	229	225.01	1.1e-66	5.4e-71	1	0	CL0617
OsPRX67	Os06t0237600	Os06t0237600-00	46	286	34	286	PF00141.26	peroxidase	11	229	229	238.83	6.3e-71	3.2e-75	1	0	CL0617
OsPRX68	Os06t0274800	Os06t0274800-01	49	296	49	299	PF00141.26	peroxidase	1	226	229	225.67	6.6e-67	3.4e-71	1	0	CL0617
OsPRX69	Os06t0306300	Os06t0306300-01	125	346	97	348	PF00141.26	peroxidase	24	227	229	207.46	2.4e-61	1.2e-65	1	0	CL0617
OsPRX70	Os06t0472900	Os06t0472900-01	64	315	59	316	PF00141.26	peroxidase	2	228	229	224.92	1.1e-66	5.7e-71	1	0	CL0617
OsPRX71	Os06t0490400	Os06t0490400-00	40	284	40	286	PF00141.26	peroxidase	1	227	229	240.24	2.3e-71	1.2e-75	1	0	CL0617
OsPRX72	Os06t0521200	Os06t0521200-00	43	219	42	240	PF00141.26	peroxidase	2	162	229	183.2	6.3e-54	3.2e-58	1	0	CL0617
OsPRX73	Os06t0521400	Os06t0521400-00	50	292	50	292	PF00141.26	peroxidase	1	229	229	233.23	3.2e-69	1.6e-73	1	0	CL0617
OsPRX74	Os06t0521500	Os06t0521500-01	50	282	50	295	PF00141.26	peroxidase	1	217	229	221.8	1e-65	5.1e-70	1	0	CL0617
OsPRX75	Os06t0521900	Os06t0521900-00	86	155	83	156	PF00141.26	peroxidase	166	228	229	42.99	4.6e-11	2.3e-15	1	0	CL0617
OsPRX76	Os06t0522300	Os06t0522300-01	53	297	50	298	PF00141.26	peroxidase	1	228	229	241.97	6.9e-72	3.5e-76	1	0	CL0617
OsPRX77	Os06t0546500	Os06t0546500-01	43	281	42	282	PF00141.26	peroxidase	2	228	229	265.61	4.1e-79	2.1e-83	1	0	CL0617
OsPRX78	Os06t0547100	Os06t0547100-00	50	290	50	291	PF00141.26	peroxidase	1	228	229	263.41	1.9e-78	9.8e-83	1	0	CL0617
OsPRX79	Os06t0547400	Os06t0547400-01	49	287	48	288	PF00141.26	peroxidase	2	228	229	267.16	1.4e-79	7e-84	1	0	CL0617
OsPRX80	Os06t0681600	Os06t0681600-01	49	290	42	296	PF00141.26	peroxidase	4	223	229	241.49	9.6e-72	4.9e-76	1	0	CL0617
OsPRX81	Os06t0695200	Os06t0695200-00	41	277	41	277	PF00141.26	peroxidase	1	229	229	215.04	1.2e-63	6e-68	1	0	CL0617
OsPRX82	Os06t0695300	Os06t0695300-01	41	277	41	277	PF00141.26	peroxidase	1	229	229	215.39	9.2e-64	4.7e-68	1	0	CL0617
OsPRX83	Os06t0695400	Os06t0695400-01	44	280	44	282	PF00141.26	peroxidase	1	227	229	210.89	2.2e-62	1.1e-66	1	0	CL0617
OsPRX84	Os06t0695500	Os06t0695500-01	52	299	51	299	PF00141.26	peroxidase	2	229	229	223.84	2.4e-66	1.2e-70	1	0	CL0617
OsPRX85	Os07t0104500	Os07t0104500-01	47	289	46	290	PF00141.26	peroxidase	2	228	229	232.57	5.1e-69	2.6e-73	1	0	CL0617
OsPRX86	Os07t0115300	Os07t0115300-01	53	294	44	294	PF00141.26	peroxidase	6	229	229	227.35	2e-67	1e-71	1	0	CL0617
OsPRX87	Os07t0156200	Os07t0156200-00	46	308	46	308	PF00141.26	peroxidase	1	229	229	222.5	6.1e-66	3.1e-70	1	0	CL0617
OsPRX88	Os07t0157000	Os07t0157000-00	47	281	43	284	PF00141.26	peroxidase	5	226	229	229.06	6.1e-68	3.1e-72	1	0	CL0617
OsPRX89	Os07t0157600	Os07t0157600-00	25	276	9	276	PF00141.26	peroxidase	12	229	229	218.66	9.2e-65	4.7e-69	1	0	CL0617
OsPRX90	Os07t0499500	Os07t0499500-01	66	306	66	308	PF00141.26	peroxidase	1	227	229	217.97	1.5e-64	7.6e-69	1	0	CL0617
OsPRX91	Os07t0531400	Os07t0531400-01	49	302	49	302	PF00141.26	peroxidase	1	229	229	247.31	1.6e-73	8.2e-78	1	0	CL0617
OsPRX92	Os07t0638600	Os07t0638600-00	140	405	140	405	PF00141.26	peroxidase	1	229	229	231.44	1.1e-68	5.8e-73	1	0	CL0617
OsPRX93	Os07t0639000	Os07t0639000-01	45	288	45	290	PF00141.26	peroxidase	1	227	229	235.73	5.6e-70	2.8e-74	1	0	CL0617
OsPRX94	Os07t0639400	Os07t0639400-01	58	301	58	306	PF00141.26	peroxidase	1	222	229	222.3	7.1e-66	3.6e-70	1	0	CL0617
OsPRX95	Os07t0676900	Os07t0676900-01	41	281	40	282	PF00141.26	peroxidase	2	228	229	267.48	1.1e-79	5.6e-84	1	0	CL0617
OsPRX96	Os07t0677100	Os07t0677100-01	38	279	37	279	PF00141.26	peroxidase	2	229	229	271.19	8.1e-81	4.1e-85	1	0	CL0617
OsPRX97	Os07t0677200	Os07t0677200-01	44	280	43	280	PF00141.26	peroxidase	2	229	229	270.51	1.3e-80	6.6e-85	1	0	CL0617
OsPRX98	Os07t0677300	Os07t0677300-01	42	277	41	278	PF00141.26	peroxidase	2	228	229	275.78	3.2e-82	1.6e-86	1	0	CL0617
OsPRX99	Os07t0677400	Os07t0677400-00	41	277	40	277	PF00141.26	peroxidase	2	229	229	266.63	2e-79	1e-83	1	0	CL0617
OsPRX100	Os07t0677500	Os07t0677500-00	40	274	39	274	PF00141.26	peroxidase	2	229	229	281.93	4.2e-84	2.1e-88	1	0	CL0617
OsPRX101	Os07t0677600	Os07t0677600-01	44	281	40	284	PF00141.26	peroxidase	5	226	229	234.85	1e-69	5.3e-74	1	0	CL0617
OsPRX102	Os07t0694300	Os07t0694300-01	10	257	10	257	PF00141.26	peroxidase	1	229	229	199.38	7.2e-59	3.7e-63	1	0	CL0617
OsPRX103	Os07t0694700	Os07t0694700-01	27	228	16	228	PF00141.26	peroxidase	8	229	229	157.55	4.4e-46	2.2e-50	1	0	CL0617
OsPRX104	Os08t0113000	Os08t0113000-01	43	279	43	280	PF00141.26	peroxidase	1	228	229	257.7	1.1e-76	5.5e-81	1	0	CL0617
OsPRX105	Os08t0302000	Os08t0302000-01	76	320	76	322	PF00141.26	peroxidase	1	226	229	259.98	2.2e-77	1.1e-81	1	0	CL0617
OsPRX106	Os08t0522400	Os08t0522400-01	112	303	100	303	PF00141.26	peroxidase	15	229	229	141.96	2.6e-41	1.3e-45	1	0	CL0617
OsPRX107	Os08t0532700	Os08t0532700-01	56	301	55	302	PF00141.26	peroxidase	2	228	229	245.51	5.7e-73	2.9e-77	1	0	CL0617
OsPRX108	Os08t0549100	Os08t0549100-01	18	224	17	224	PF00141.26	peroxidase	2	229	229	166.88	6.2e-49	3.1e-53	1	0	CL0617
OsPRX109	Os09t0323700	Os09t0323700-00	49	293	47	293	PF00141.26	peroxidase	3	229	229	215.27	1e-63	5.1e-68	1	0	CL0617
OsPRX110	Os09t0471100	Os09t0471100-01	57	302	52	303	PF00141.26	peroxidase	2	228	229	233.34	3e-69	1.5e-73	1	0	CL0617
OsPRX111	Os09t0507500	Os09t0507500-01	49	295	49	295	PF00141.26	peroxidase	1	229	229	235.67	5.8e-70	2.9e-74	1	0	CL0617
OsPRX112	Os10t0107000	Os10t0107000-00	62	299	58	300	PF00141.26	peroxidase	5	228	229	200.08	4.4e-59	2.2e-63	1	0	CL0617
OsPRX113	Os10t0109300	Os10t0109300-01	51	298	49	299	PF00141.26	peroxidase	3	228	229	241.72	8.2e-72	4.2e-76	1	0	CL0617
OsPRX114	Os10t0109600	Os10t0109600-01	45	290	45	290	PF00141.26	peroxidase	1	229	229	247.05	1.9e-73	9.8e-78	1	0	CL0617
OsPRX115	Os10t0536700	Os10t0536700-01	49	303	49	303	PF00141.26	peroxidase	1	229	229	266.52	2.2e-79	1.1e-83	1	0	CL0617
OsPRX116	Os10t0566800	Os10t0566800-01	64	300	57	304	PF00141.26	peroxidase	4	224	229	224.69	1.3e-66	6.7e-71	1	0	CL0617
OsPRX117	Os11t0112200	Os11t0112200-01	42	280	41	281	PF00141.26	peroxidase	2	228	229	262.87	2.8e-78	1.4e-82	1	0	CL0617
OsPRX118	Os11t0112400	Os11t0112400-01	50	287	46	288	PF00141.26	peroxidase	5	228	229	252.24	5e-75	2.5e-79	1	0	CL0617
OsPRX119	Os11t0210100	Os11t0210100-01	48	291	46	293	PF00141.26	peroxidase	2	227	229	210.77	2.4e-62	1.2e-66	1	0	CL0617
OsPRX120	Os11t0661600	Os11t0661600-01	48	295	45	297	PF00141.26	peroxidase	2	227	229	244	1.7e-72	8.4e-77	1	0	CL0617
OsPRX121	Os12t0111800	Os12t0111800-00	44	280	41	281	PF00141.26	peroxidase	4	228	229	259.73	2.6e-77	1.3e-81	1	0	CL0617
OsPRX122	Os12t0112000	Os12t0112000-01	50	290	49	291	PF00141.26	peroxidase	2	228	229	251.37	9.2e-75	4.7e-79	1	0	CL0617
OsPRX123	Os12t0178100	Os12t0178100-01	47	278	46	278	PF00141.26	peroxidase	2	229	229	152.76	1.3e-44	6.5e-49	1	0	CL0617
OsPRX124	Os12t0178200	Os12t0178200-01	58	289	57	289	PF00141.26	peroxidase	2	229	229	146.56	1e-42	5.1e-47	1	0	CL0617
OsPRX125	Os12t0191500	Os12t0191500-01	43	286	39	288	PF00141.26	peroxidase	2	227	229	206.81	3.8e-61	2e-65	1	0	CL0617
OsPRX126	Os12t0530100	Os12t0530100-01	57	305	53	310	PF00141.26	peroxidase	2	224	229	236.91	2.4e-70	1.2e-74	1	0	CL0617
SbPRX1	SORBI_3001G045100	OQU90787	59	302	56	304	PF00141.26	peroxidase	4	227	229	219.45	5.3e-65	2.7e-69	1	0	CL0617
SbPRX2	SORBI_3001G080200	EER93405	43	289	40	289	PF00141.26	peroxidase	1	229	229	229.44	4.6e-68	2.4e-72	1	0	CL0617
SbPRX3	SORBI_3001G080300	EER93406	52	298	51	298	PF00141.26	peroxidase	2	229	229	249.77	2.8e-74	1.4e-78	1	0	CL0617
SbPRX4	SORBI_3001G189000	KXG38160	104	359	104	361	PF00141.26	peroxidase	1	227	229	240.03	2.7e-71	1.4e-75	1	0	CL0617
SbPRX5	SORBI_3001G189200	EER93914	45	300	42	301	PF00141.26	peroxidase	1	228	229	215.4	9.1e-64	4.6e-68	1	0	CL0617
SbPRX6	SORBI_3001G235800	EER91558	45	290	44	291	PF00141.26	peroxidase	2	228	229	245.57	5.5e-73	2.8e-77	1	0	CL0617
SbPRX7	SORBI_3001G277000	EER91824	50	301	49	301	PF00141.26	peroxidase	2	229	229	235.07	8.8e-70	4.5e-74	1	0	CL0617
SbPRX8	SORBI_3001G293000	EER94465	51	294	49	295	PF00141.26	peroxidase	3	228	229	218.39	1.1e-64	5.7e-69	1	0	CL0617
SbPRX9	SORBI_3001G293100	KXG38891	50	289	44	292	PF00141.26	peroxidase	3	226	229	213.12	4.5e-63	2.3e-67	1	0	CL0617
SbPRX10	SORBI_3001G293200	OQU92118	55	293	44	294	PF00141.26	peroxidase	8	228	229	224.01	2.1e-66	1.1e-70	1	0	CL0617
SbPRX11	SORBI_3001G314000	EER94583	45	290	45	290	PF00141.26	peroxidase	1	229	229	268.77	4.4e-80	2.3e-84	1	0	CL0617
SbPRX12	SORBI_3001G314100	EER94584	53	275	49	285	PF00141.26	peroxidase	5	217	229	236.36	3.6e-70	1.8e-74	1	0	CL0617
SbPRX13	SORBI_3001G328100	EER94654	65	308	64	308	PF00141.26	peroxidase	2	229	229	260.3	1.7e-77	8.8e-82	1	0	CL0617
SbPRX14	SORBI_3001G360400	EER94803	50	294	50	295	PF00141.26	peroxidase	1	227	229	236.19	4e-70	2e-74	1	0	CL0617
SbPRX15	SORBI_3001G360500	KXG39299	50	295	50	298	PF00141.26	peroxidase	1	225	229	234.02	1.9e-69	9.5e-74	1	0	CL0617
SbPRX16	SORBI_3001G379300	KXG39419	55	294	54	294	PF00141.26	peroxidase	2	229	229	268.66	4.8e-80	2.4e-84	1	0	CL0617
SbPRX17	SORBI_3001G379400	OQU92637	50	336	49	337	PF00141.26	peroxidase	2	228	229	239.11	5.2e-71	2.6e-75	1	0	CL0617
SbPRX18	SORBI_3001G410200	EER95051	20	227	17	227	PF00141.26	peroxidase	2	229	229	157.45	4.7e-46	2.4e-50	1	0	CL0617
SbPRX19	SORBI_3001G444400	EER92588	48	295	48	296	PF00141.26	peroxidase	1	228	229	254.86	7.9e-76	4e-80	1	0	CL0617
SbPRX20	SORBI_3001G444500	EER92589	51	298	51	299	PF00141.26	peroxidase	1	228	229	244.03	1.6e-72	8.2e-77	1	0	CL0617
SbPRX21	SORBI_3001G444700	EER95209	42	295	38	295	PF00141.26	peroxidase	1	229	229	252.48	4.2e-75	2.1e-79	1	0	CL0617
SbPRX22	SORBI_3001G500900	EER95489	47	276	44	277	PF00141.26	peroxidase	5	228	229	221.01	1.8e-65	8.9e-70	1	0	CL0617
SbPRX23	SORBI_3001G528100	EER92966	50	296	50	297	PF00141.26	peroxidase	1	228	229	269.68	2.3e-80	1.2e-84	1	0	CL0617
SbPRX24	SORBI_3002G003200	EER95723	50	296	50	298	PF00141.26	peroxidase	1	227	229	251.15	1.1e-74	5.5e-79	1	0	CL0617
SbPRX25	SORBI_3002G003400	EER95724	58	304	58	306	PF00141.26	peroxidase	1	227	229	244.03	1.6e-72	8.2e-77	1	0	CL0617
SbPRX26	SORBI_3002G003500	EER95725	47	291	45	292	PF00141.26	peroxidase	3	228	229	224.8	1.2e-66	6.2e-71	1	0	CL0617
SbPRX27	SORBI_3002G003700	EER95727	55	297	53	298	PF00141.26	peroxidase	2	228	229	224.68	1.3e-66	6.8e-71	1	0	CL0617
SbPRX28	SORBI_3002G010700	EER95759	52	295	51	295	PF00141.26	peroxidase	2	229	229	227.11	2.4e-67	1.2e-71	1	0	CL0617
SbPRX29	SORBI_3002G234200	EER99044	49	294	46	295	PF00141.26	peroxidase	2	228	229	233.58	2.5e-69	1.3e-73	1	0	CL0617
SbPRX30	SORBI_3002G258300	OQU89751	49	342	47	343	PF00141.26	peroxidase	1	228	229	228.29	1e-67	5.3e-72	1	0	CL0617
SbPRX31	SORBI_3002G307900	EER99405	80	322	77	323	PF00141.26	peroxidase	4	228	229	210.96	2.1e-62	1.1e-66	1	0	CL0617
SbPRX32	SORBI_3002G357000	EER97460	50	289	49	289	PF00141.26	peroxidase	2	229	229	263.55	1.7e-78	8.9e-83	1	0	CL0617
SbPRX33	SORBI_3002G391200	EER97620	131	371	128	374	PF00141.26	peroxidase	4	225	229	227.44	1.9e-67	9.7e-72	1	0	CL0617
SbPRX34	SORBI_3002G391300	EER99776	82	327	77	328	PF00141.26	peroxidase	3	227	229	225.81	6e-67	3.1e-71	1	0	CL0617
SbPRX35	SORBI_3002G391400	EER99777	77	323	75	324	PF00141.26	peroxidase	2	227	229	235.09	8.7e-70	4.5e-74	1	0	CL0617
SbPRX36	SORBI_3002G391501	EER99782	157	382	151	383	PF00141.26	peroxidase	5	227	229	195.21	1.3e-57	6.9e-62	1	0	CL0617
SbPRX37	SORBI_3002G391700	EER99780	86	327	86	328	PF00141.26	peroxidase	1	228	229	210.46	2.9e-62	1.5e-66	1	0	CL0617
SbPRX38	SORBI_3002G391800	EER99781	109	342	105	343	PF00141.26	peroxidase	5	228	229	209.28	6.8e-62	3.4e-66	1	0	CL0617
SbPRX39	SORBI_3002G391900	OQU90342	275	513	275	516	PF00141.26	peroxidase	1	225	229	231.74	9.3e-69	4.7e-73	1	0	CL0617
SbPRX40	SORBI_3002G392000	KXG36791	98	339	98	342	PF00141.26	peroxidase	1	225	229	224.37	1.7e-66	8.4e-71	1	0	CL0617
SbPRX41	SORBI_3002G392100	EER99783	83	324	83	327	PF00141.26	peroxidase	1	225	229	221.95	9e-66	4.6e-70	1	0	CL0617
SbPRX42	SORBI_3002G392200	EER99784	97	191	55	210	PF00141.26	peroxidase	65	169	229	50.4	2.5e-13	1.3e-17	1	0	CL0617
SbPRX43	SORBI_3002G392300	KXG36792	68	309	68	312	PF00141.26	peroxidase	1	224	229	238.61	7.3e-71	3.7e-75	1	0	CL0617
SbPRX44	SORBI_3002G416500	EER97728	40	281	39	282	PF00141.26	peroxidase	2	228	229	250.37	1.9e-74	9.5e-79	1	0	CL0617
SbPRX45	SORBI_3002G416600	OQU90468	40	283	39	283	PF00141.26	peroxidase	2	229	229	264.15	1.1e-78	5.8e-83	1	0	CL0617
SbPRX46	SORBI_3002G416700	EER97731	42	275	40	275	PF00141.26	peroxidase	3	229	229	274.22	9.5e-82	4.9e-86	1	0	CL0617
SbPRX47	SORBI_3002G416800	KXG36940	43	285	42	285	PF00141.26	peroxidase	2	229	229	263.37	2e-78	1e-82	1	0	CL0617
SbPRX48	SORBI_3002G416900	EER99906	52	285	42	286	PF00141.26	peroxidase	9	228	229	233.88	2e-69	1e-73	1	0	CL0617
SbPRX49	SORBI_3002G431100	EER99972	24	227	13	227	PF00141.26	peroxidase	6	229	229	155.78	1.5e-45	7.8e-50	1	0	CL0617
SbPRX50	SORBI_3003G024700	EES00088	121	366	121	366	PF00141.26	peroxidase	1	229	229	248.6	6.5e-74	3.3e-78	1	0	CL0617
SbPRX51	SORBI_3003G050300	EES02383	45	289	45	290	PF00141.26	peroxidase	1	228	229	254.22	1.2e-75	6.3e-80	1	0	CL0617
SbPRX52	SORBI_3003G120900	EES02729	63	308	60	308	PF00141.26	peroxidase	5	229	229	246.22	3.4e-73	1.8e-77	1	0	CL0617
SbPRX53	SORBI_3003G121000	EES00525	48	296	48	296	PF00141.26	peroxidase	1	229	229	257.13	1.6e-76	8.2e-81	1	0	CL0617
SbPRX54	SORBI_3003G121100	EES00526	47	295	47	295	PF00141.26	peroxidase	1	229	229	258.53	6e-77	3.1e-81	1	0	CL0617
SbPRX55	SORBI_3003G127100	OQU86683	66	304	65	306	PF00141.26	peroxidase	2	226	229	234.6	1.2e-69	6.3e-74	1	0	CL0617
SbPRX56	SORBI_3003G140200	KXG32338	54	299	53	299	PF00141.26	peroxidase	2	229	229	241.58	9e-72	4.6e-76	1	0	CL0617
SbPRX57	SORBI_3003G140400	EES02828	49	291	47	293	PF00141.26	peroxidase	3	227	229	250.17	2.1e-74	1.1e-78	1	0	CL0617
SbPRX58	SORBI_3003G140600	EES02829	47	308	47	308	PF00141.26	peroxidase	1	229	229	220.6	2.3e-65	1.2e-69	1	0	CL0617
SbPRX59	SORBI_3003G140700	EES00616	48	309	48	309	PF00141.26	peroxidase	1	229	229	222.48	6.2e-66	3.2e-70	1	0	CL0617
SbPRX60	SORBI_3003G151900	EES00685	53	305	53	305	PF00141.26	peroxidase	1	229	229	236.96	2.3e-70	1.2e-74	1	0	CL0617
SbPRX61	SORBI_3003G152000	EES00686	56	303	56	303	PF00141.26	peroxidase	1	229	229	236.71	2.8e-70	1.4e-74	1	0	CL0617
SbPRX62	SORBI_3003G152100	EES00687	51	297	51	297	PF00141.26	peroxidase	1	229	229	230.77	1.8e-68	9.3e-73	1	0	CL0617
SbPRX63	SORBI_3003G152200	EES00688	46	304	46	305	PF00141.26	peroxidase	1	228	229	260.03	2.1e-77	1.1e-81	1	0	CL0617
SbPRX64	SORBI_3003G167300	EES00768	41	285	41	286	PF00141.26	peroxidase	1	227	229	229.29	5.2e-68	2.6e-72	1	0	CL0617
SbPRX65	SORBI_3003G183300	EES00880	61	305	57	305	PF00141.26	peroxidase	5	229	229	243.6	2.2e-72	1.1e-76	1	0	CL0617
SbPRX66	SORBI_3003G250000	EES01229	81	330	76	331	PF00141.26	peroxidase	6	228	229	216.41	4.5e-64	2.3e-68	1	0	CL0617
SbPRX67	SORBI_3003G320800	EES03738	63	307	61	308	PF00141.26	peroxidase	3	228	229	230.13	2.9e-68	1.5e-72	1	0	CL0617
SbPRX68	SORBI_3003G436800	EES02102	68	310	68	311	PF00141.26	peroxidase	1	228	229	239.34	4.4e-71	2.2e-75	1	0	CL0617
SbPRX69	SORBI_3003G437400	EES02106	57	301	57	301	PF00141.26	peroxidase	1	229	229	246.36	3.1e-73	1.6e-77	1	0	CL0617
SbPRX70	SORBI_3004G049800	EES06321	61	310	59	312	PF00141.26	peroxidase	3	226	229	252.73	3.5e-75	1.8e-79	1	0	CL0617
SbPRX71	SORBI_3004G105100	EES04822	47	289	47	289	PF00141.26	peroxidase	1	229	229	262.93	2.7e-78	1.4e-82	1	0	CL0617
SbPRX72	SORBI_3004G105200	KXG29892	41	283	41	284	PF00141.26	peroxidase	1	228	229	243.71	2e-72	1e-76	1	0	CL0617
SbPRX73	SORBI_3004G105300	OQU84691	50	300	50	300	PF00141.26	peroxidase	1	229	229	240.02	2.7e-71	1.4e-75	1	0	CL0617
SbPRX74	SORBI_3004G105700	KXG29896	46	287	45	288	PF00141.26	peroxidase	2	228	229	241.31	1.1e-71	5.6e-76	1	0	CL0617
SbPRX75	SORBI_3004G105800	EES06568	42	282	42	283	PF00141.26	peroxidase	1	228	229	251.93	6.2e-75	3.2e-79	1	0	CL0617
SbPRX76	SORBI_3004G106000	OQU84693	76	311	72	312	PF00141.26	peroxidase	2	228	229	208.86	9.1e-62	4.6e-66	1	0	CL0617
SbPRX77	SORBI_3004G106100	KXG29898	45	289	45	290	PF00141.26	peroxidase	1	228	229	256.88	1.9e-76	9.7e-81	1	0	CL0617
SbPRX78	SORBI_3004G146700	OQU84947	90	346	88	348	PF00141.26	peroxidase	3	227	229	207.1	3.1e-61	1.6e-65	1	0	CL0617
SbPRX79	SORBI_3004G156100	OQU85004	40	299	40	310	PF00141.26	peroxidase	1	217	229	193.81	3.6e-57	1.8e-61	1	0	CL0617
SbPRX80	SORBI_3004G175500	KXG30398	82	321	81	321	PF00141.26	peroxidase	2	229	229	152.93	1.1e-44	5.8e-49	1	0	CL0617
SbPRX81	SORBI_3004G242600	EES07282	60	308	52	308	PF00141.26	peroxidase	6	229	229	221.91	9.3e-66	4.7e-70	1	0	CL0617
SbPRX82	SORBI_3004G273900	OQU85577	46	293	46	297	PF00141.26	peroxidase	1	224	229	246.21	3.5e-73	1.8e-77	1	0	CL0617
SbPRX83	SORBI_3004G359300	EES06085	51	296	50	296	PF00141.26	peroxidase	2	229	229	261.2	9.1e-78	4.6e-82	1	0	CL0617
SbPRX84	SORBI_3005G011200	EES09120	53	303	53	304	PF00141.26	peroxidase	1	228	229	246.22	3.5e-73	1.8e-77	1	0	CL0617
SbPRX85	SORBI_3005G011300	EES09121	50	291	50	292	PF00141.26	peroxidase	1	228	229	262.74	3.1e-78	1.6e-82	1	0	CL0617
SbPRX86	SORBI_3005G011500	EES09122	42	280	41	281	PF00141.26	peroxidase	2	228	229	263.26	2.1e-78	1.1e-82	1	0	CL0617
SbPRX87	SORBI_3005G051500	EES09348	48	296	48	300	PF00141.26	peroxidase	1	224	229	254.26	1.2e-75	6.1e-80	1	0	CL0617
SbPRX88	SORBI_3005G104100	EES08383	52	297	48	298	PF00141.26	peroxidase	2	227	229	198.57	1.3e-58	6.4e-63	1	0	CL0617
SbPRX89	SORBI_3006G003200	EES10339	54	300	48	300	PF00141.26	peroxidase	3	229	229	212.54	6.8e-63	3.5e-67	1	0	CL0617
SbPRX90	SORBI_3006G021100	OQU81175	196	402	195	402	PF00141.26	peroxidase	2	229	229	163.55	6.4e-48	3.3e-52	1	0	CL0617
SbPRX91	SORBI_3006G079300	EES10805	64	311	61	311	PF00141.26	peroxidase	4	229	229	253.92	1.5e-75	7.8e-80	1	0	CL0617
SbPRX92	SORBI_3006G084400	EES12190	81	312	79	312	PF00141.26	peroxidase	2	229	229	158.98	1.6e-46	8.2e-51	1	0	CL0617
SbPRX93	SORBI_3006G110700	KXG26495	56	308	49	309	PF00141.26	peroxidase	4	228	229	222.61	5.7e-66	2.9e-70	1	0	CL0617
SbPRX94	SORBI_3006G135800	OQU81880	92	339	92	339	PF00141.26	peroxidase	1	229	229	267.89	8.3e-80	4.2e-84	1	0	CL0617
SbPRX95	SORBI_3006G204000	KXG26982	105	275	102	280	PF00141.26	peroxidase	4	143	229	77.11	1.7e-21	8.7e-26	1	0	CL0617
SbPRX96	SORBI_3006G224500	EES12895	57	303	57	305	PF00141.26	peroxidase	1	227	229	232.34	6.1e-69	3.1e-73	1	0	CL0617
SbPRX97	SORBI_3006G243600	OQU82465	43	285	42	285	PF00141.26	peroxidase	2	229	229	263.12	2.4e-78	1.2e-82	1	0	CL0617
SbPRX98	SORBI_3006G247800	EES13003	52	301	52	301	PF00141.26	peroxidase	1	229	229	224.99	1.1e-66	5.4e-71	1	0	CL0617
SbPRX99	SORBI_3006G277500	EES13148	63	302	62	304	PF00141.26	peroxidase	2	227	229	229.95	3.2e-68	1.7e-72	1	0	CL0617
SbPRX100	SORBI_3006G277600	EES13151	62	299	62	299	PF00141.26	peroxidase	1	229	229	200.25	3.9e-59	2e-63	1	0	CL0617
SbPRX101	SORBI_3006G277700	EES13152	65	304	65	304	PF00141.26	peroxidase	1	229	229	196.06	7.4e-58	3.8e-62	1	0	CL0617
SbPRX102	SORBI_3006G277800	EES13153	55	280	51	280	PF00141.26	peroxidase	2	229	229	195.97	7.9e-58	4e-62	1	0	CL0617
SbPRX103	SORBI_3007G014200	EES13242	40	276	40	277	PF00141.26	peroxidase	1	228	229	251.28	9.8e-75	5e-79	1	0	CL0617
SbPRX104	SORBI_3007G098600	EES13656	77	321	76	325	PF00141.26	peroxidase	1	225	229	251.26	9.9e-75	5.1e-79	1	0	CL0617
SbPRX105	SORBI_3007G177000	EES14115	18	224	17	224	PF00141.26	peroxidase	2	229	229	165.2	2e-48	1e-52	1	0	CL0617
SbPRX106	SORBI_3007G192300	EES14190	63	299	51	299	PF00141.26	peroxidase	13	229	229	246.86	2.2e-73	1.1e-77	1	0	CL0617
SbPRX107	SORBI_3007G205600	EES15371	113	308	103	308	PF00141.26	peroxidase	9	229	229	140.35	7.9e-41	4e-45	1	0	CL0617
SbPRX108	SORBI_3008G010400	KXG22808	43	283	42	284	PF00141.26	peroxidase	2	228	229	257.62	1.1e-76	5.8e-81	1	0	CL0617
SbPRX109	SORBI_3008G010500	EES15541	50	291	50	292	PF00141.26	peroxidase	1	228	229	255.6	4.7e-76	2.4e-80	1	0	CL0617
SbPRX110	SORBI_3008G057900	EES15758	51	282	50	282	PF00141.26	peroxidase	2	229	229	156.81	7.4e-46	3.8e-50	1	0	CL0617
SbPRX111	SORBI_3008G066700	EES16804	55	298	51	300	PF00141.26	peroxidase	2	227	229	213.19	4.3e-63	2.2e-67	1	0	CL0617
SbPRX112	SORBI_3008G114700	EES17115	63	311	57	313	PF00141.26	peroxidase	5	227	229	238.44	8.2e-71	4.2e-75	1	0	CL0617
SbPRX113	SORBI_3009G032600	EES17661	45	305	44	305	PF00141.26	peroxidase	2	229	229	221.36	1.4e-65	7e-70	1	0	CL0617
SbPRX114	SORBI_3009G032700	KXG21227	46	285	46	286	PF00141.26	peroxidase	1	228	229	218.44	1.1e-64	5.5e-69	1	0	CL0617
SbPRX115	SORBI_3009G032800	EES18970	54	292	53	296	PF00141.26	peroxidase	2	225	229	223.84	2.4e-66	1.2e-70	1	0	CL0617
SbPRX116	SORBI_3009G032900	KXG21228	47	286	47	287	PF00141.26	peroxidase	1	228	229	219.94	3.7e-65	1.9e-69	1	0	CL0617
SbPRX117	SORBI_3009G033300	OQU77354	41	289	41	293	PF00141.26	peroxidase	1	224	229	250.7	1.5e-74	7.5e-79	1	0	CL0617
SbPRX118	SORBI_3009G033400	EES18974	57	302	54	302	PF00141.26	peroxidase	4	229	229	238.67	7e-71	3.6e-75	1	0	CL0617
SbPRX119	SORBI_3009G033500	EES17664	52	300	52	304	PF00141.26	peroxidase	1	224	229	241.24	1.2e-71	5.9e-76	1	0	CL0617
SbPRX120	SORBI_3009G055100	EES19082	41	297	41	298	PF00141.26	peroxidase	1	228	229	259.54	2.9e-77	1.5e-81	1	0	CL0617
SbPRX121	SORBI_3009G055300	EES19083	46	303	46	303	PF00141.26	peroxidase	1	229	229	256.57	2.4e-76	1.2e-80	1	0	CL0617
SbPRX122	SORBI_3009G086100	EES19262	61	301	59	301	PF00141.26	peroxidase	3	229	229	186.52	6.1e-55	3.1e-59	1	0	CL0617
SbPRX123	SORBI_3009G113700	EES18091	50	301	50	301	PF00141.26	peroxidase	1	229	229	201.94	1.2e-59	6e-64	1	0	CL0617
SbPRX124	SORBI_3009G144600	EES18266	57	282	53	283	PF00141.26	peroxidase	5	228	229	215.75	7.1e-64	3.6e-68	1	0	CL0617
SbPRX125	SORBI_3009G144700	EES18267	57	283	53	283	PF00141.26	peroxidase	5	229	229	219.19	6.3e-65	3.2e-69	1	0	CL0617
SbPRX126	SORBI_3009G144800	EES18268	63	288	56	288	PF00141.26	peroxidase	4	229	229	227.5	1.8e-67	9.3e-72	1	0	CL0617
SbPRX127	SORBI_3009G144900	EES18269	61	286	57	287	PF00141.26	peroxidase	5	228	229	226.11	4.8e-67	2.5e-71	1	0	CL0617
SbPRX128	SORBI_3009G145500	EES19563	55	280	50	280	PF00141.26	peroxidase	2	229	229	220.18	3.1e-65	1.6e-69	1	0	CL0617
SbPRX129	SORBI_3009G145600	EES19564	58	283	57	283	PF00141.26	peroxidase	2	229	229	223.76	2.5e-66	1.3e-70	1	0	CL0617
SbPRX130	SORBI_3009G145700	EES18270	55	280	50	280	PF00141.26	peroxidase	2	229	229	224.51	1.5e-66	7.6e-71	1	0	CL0617
SbPRX131	SORBI_3009G186500	EES18450	41	286	36	288	PF00141.26	peroxidase	2	227	229	244.65	1e-72	5.3e-77	1	0	CL0617
SbPRX132	SORBI_3009G186600	EES18451	56	307	52	308	PF00141.26	peroxidase	5	228	229	219.86	3.9e-65	2e-69	1	0	CL0617
SbPRX133	SORBI_3010G002201	OQU75673	17	88	3	99	PF00141.26	peroxidase	29	85	229	47.85	1.5e-12	7.6e-17	1	0	CL0617
SbPRX134	SORBI_3010G115700	EER89600	59	306	59	309	PF00141.26	peroxidase	1	226	229	228.3	1e-67	5.3e-72	1	0	CL0617
SbPRX135	SORBI_3010G128300	EER89667	48	292	48	294	PF00141.26	peroxidase	1	227	229	244.61	1.1e-72	5.5e-77	1	0	CL0617
SbPRX136	SORBI_3010G128400	EER88299	55	299	55	301	PF00141.26	peroxidase	1	227	229	252.59	3.9e-75	2e-79	1	0	CL0617
SbPRX137	SORBI_3010G128700	EER88301	47	291	47	293	PF00141.26	peroxidase	1	227	229	246.12	3.7e-73	1.9e-77	1	0	CL0617
SbPRX138	SORBI_3010G140700	EER89756	49	299	42	299	PF00141.26	peroxidase	8	229	229	220.64	2.3e-65	1.2e-69	1	0	CL0617
SbPRX139	SORBI_3010G149700	EER89835	49	291	45	292	PF00141.26	peroxidase	3	228	229	241.73	8.1e-72	4.1e-76	1	0	CL0617
SbPRX140	SORBI_3010G161600	EER88495	41	276	40	277	PF00141.26	peroxidase	2	228	229	272.53	3.1e-81	1.6e-85	1	0	CL0617
SbPRX141	SORBI_3010G161700	EER88496	40	276	40	276	PF00141.26	peroxidase	1	229	229	262.39	3.9e-78	2e-82	1	0	CL0617
SbPRX142	SORBI_3010G161800	EER89897	50	292	49	293	PF00141.26	peroxidase	2	228	229	263.76	1.5e-78	7.7e-83	1	0	CL0617
SbPRX143	SORBI_3010G161900	OQU76535	42	281	42	282	PF00141.26	peroxidase	1	228	229	267.35	1.2e-79	6.1e-84	1	0	CL0617
SbPRX144	SORBI_3010G162000	EER89901	49	288	49	289	PF00141.26	peroxidase	1	228	229	267.58	1e-79	5.2e-84	1	0	CL0617
SbPRX145	SORBI_3010G232500	EER88826	43	284	43	291	PF00141.26	peroxidase	1	221	229	244.76	9.6e-73	4.9e-77	1	0	CL0617
SbPRX146	SORBI_3010G245300	EER90297	42	281	40	281	PF00141.26	peroxidase	2	229	229	202.79	6.5e-60	3.3e-64	1	0	CL0617
SbPRX147	SORBI_3010G245400	EER88880	46	283	46	283	PF00141.26	peroxidase	1	229	229	214.24	2.1e-63	1e-67	1	0	CL0617
SbPRX148	SORBI_3010G245500	EER88881	44	281	44	282	PF00141.26	peroxidase	1	228	229	212.37	7.7e-63	3.9e-67	1	0	CL0617
SbPRX149	SORBI_3010G245800	EER88883	54	300	52	300	PF00141.26	peroxidase	3	229	229	221.85	9.7e-66	5e-70	1	0	CL0617
SbPRX150	SORBI_3K026900	OQU75580	45	289	45	291	PF00141.26	peroxidase	1	227	229	244.92	8.7e-73	4.4e-77	1	0	CL0617
ShtPRX1	c101735.graph_c0	Gene.4205::c101735.graph_c0::g.4205::m.4205	25	227	12	227	PF00141.26	peroxidase	11	229	229	150.13	8.1e-44	4.1e-48	1	0	CL0617
ShtPRX2	c106746.graph_c0	Gene.20933::c106746.graph_c0::g.20933::m.20933	3	243	1	244	PF00141.26	peroxidase	7	228	229	223.27	3.6e-66	1.8e-70	1	0	CL0617
ShtPRX3	c108507.graph_c0	Gene.28755::c108507.graph_c0::g.28755::m.28755	57	304	57	304	PF00141.26	peroxidase	1	229	229	256.27	2.9e-76	1.5e-80	1	0	CL0617
ShtPRX4	c109181.graph_c2	Gene.32019::c109181.graph_c2::g.32019::m.32019	46	292	46	292	PF00141.26	peroxidase	1	229	229	228.54	8.7e-68	4.5e-72	1	0	CL0617
ShtPRX5	c110176.graph_c0	Gene.37277::c110176.graph_c0::g.37277::m.37277	51	282	50	282	PF00141.26	peroxidase	2	229	229	155.46	1.9e-45	9.8e-50	1	0	CL0617
ShtPRX6	c112814.graph_c0	Gene.53645::c112814.graph_c0::g.53645::m.53645	43	284	43	285	PF00141.26	peroxidase	1	228	229	239.48	4e-71	2e-75	1	0	CL0617
ShtPRX7	c114621.graph_c1	Gene.66602::c114621.graph_c1::g.66602::m.66602	40	276	38	276	PF00141.26	peroxidase	1	229	229	272.05	4.4e-81	2.2e-85	1	0	CL0617
ShtPRX8	c116037.graph_c0	Gene.77397::c116037.graph_c0::g.77397::m.77397	49	295	46	295	PF00141.26	peroxidase	2	229	229	234.25	1.6e-69	8e-74	1	0	CL0617
ShtPRX9	c116104.graph_c0	Gene.77975::c116104.graph_c0::g.77975::m.77975	43	278	40	279	PF00141.26	peroxidase	4	228	229	259.38	3.3e-77	1.7e-81	1	0	CL0617
ShtPRX10	c119251.graph_c0	Gene.105905::c119251.graph_c0::g.105905::m.105905	57	301	55	302	PF00141.26	peroxidase	3	228	229	235.18	8.2e-70	4.2e-74	1	0	CL0617
ShtPRX11	c119829.graph_c0	Gene.111919::c119829.graph_c0::g.111919::m.111919	43	199	42	219	PF00141.26	peroxidase	2	157	229	199.49	6.7e-59	3.4e-63	1	0	CL0617
ShtPRX12	c124956.graph_c0	Gene.161572::c124956.graph_c0::g.161572::m.161572	22	226	8	227	PF00141.26	peroxidase	11	228	229	152.78	1.3e-44	6.4e-49	1	0	CL0617
ShtPRX13	c128290.graph_c0	Gene.166008::c128290.graph_c0::g.166008::m.166008	20	224	16	224	PF00141.26	peroxidase	4	229	229	166.72	6.9e-49	3.5e-53	1	0	CL0617
ShtPRX14	c66651.graph_c0	Gene.184540::c66651.graph_c0::g.184540::m.184540	52	295	51	295	PF00141.26	peroxidase	2	229	229	209.13	7.5e-62	3.8e-66	1	0	CL0617
ShtPRX15	c82887.graph_c0	Gene.194387::c82887.graph_c0::g.194387::m.194387	48	291	47	292	PF00141.26	peroxidase	2	228	229	241.31	1.1e-71	5.6e-76	1	0	CL0617
ShtPRX16	c91136.graph_c0	Gene.202252::c91136.graph_c0::g.202252::m.202252	19	225	17	225	PF00141.26	peroxidase	2	229	229	170.06	6.6e-50	3.4e-54	1	0	CL0617
Notes: the conserved motifs were identified using the pfam web service tool (https://pfam-legacy.xfam.org/search#tabview=tab1).
Class III peroxidase genes were named based on their locations on the chromosomes or contigs.

## Sheet: Table S2-2 NCBI CDD
Table S2. Conserved domains of ShPRX family proteins identified by NCBI CDD.
Gene name	Gene id	Query	Hit type	PSSM-ID	From	To	E-Value	Bitscore	Accession	Short name	Incomplete	Superfamily
ShPRX1	Sh01_g003210	Sh01_p003210	specific	173827	32	326	4.87948e-146	413.063	cd00693	secretory_peroxidase	-	cl00196
ShPRX1	Sh01_g003210	Sh01_p003210	specific	395089	49	201	2.30096e-55	178.524	pfam00141	peroxidase	-	cl00196
ShPRX2	Sh01_g015080	Sh01_p015080	specific	173827	36	349	3.08033e-163	457.746	cd00693	secretory_peroxidase	-	cl00196
ShPRX2	Sh01_g015080	Sh01_p015080	specific	395089	53	220	1.35889e-65	205.488	pfam00141	peroxidase	-	cl00196
ShPRX3	Sh01_g015100	Sh01_p015100	specific	173827	25	330	8.23283e-134	382.247	cd00693	secretory_peroxidase	-	cl00196
ShPRX3	Sh01_g015100	Sh01_p015100	specific	395089	52	202	1.38017e-53	173.901	pfam00141	peroxidase	-	cl00196
ShPRX4	Sh01_g018600	Sh01_p018600	specific	173827	27	318	1.68638e-162	454.664	cd00693	secretory_peroxidase	-	cl00196
ShPRX4	Sh01_g018600	Sh01_p018600	specific	395089	44	285	5.65867e-78	235.919	pfam00141	peroxidase	-	cl00196
ShPRX5	Sh01_g020990	Sh01_p020990	specific	173827	34	378	9.90975e-154	435.019	cd00693	secretory_peroxidase	-	cl00196
ShPRX6	Sh01_g021010	Sh01_p021010	specific	173827	30	333	5.57269e-168	468.917	cd00693	secretory_peroxidase	-	cl00196
ShPRX6	Sh01_g021010	Sh01_p021010	specific	395089	47	297	1.46571e-71	220.125	pfam00141	peroxidase	-	cl00196
ShPRX7	Sh01_g021030	Sh01_p021030	specific	173827	33	336	7.71304e-168	468.917	cd00693	secretory_peroxidase	-	cl00196
ShPRX7	Sh01_g021030	Sh01_p021030	specific	395089	50	300	9.33106e-70	215.503	pfam00141	peroxidase	-	cl00196
ShPRX8	Sh01_g022170	Sh01_p022170	specific	173827	31	331	1.44327e-132	379.165	cd00693	secretory_peroxidase	-	cl00196
ShPRX8	Sh01_g022170	Sh01_p022170	specific	395089	50	296	1.09478e-54	176.983	pfam00141	peroxidase	-	cl00196
ShPRX9	Sh01_g022180	Sh01_p022180	specific	173827	27	324	2.68656e-147	416.144	cd00693	secretory_peroxidase	-	cl00196
ShPRX9	Sh01_g022180	Sh01_p022180	specific	395089	46	198	5.01819e-69	213.192	pfam00141	peroxidase	-	cl00196
ShPRX10	Sh01_g022190	Sh01_p022190	specific	173827	32	270	6.88413e-104	304.051	cd00693	secretory_peroxidase	-	cl00196
ShPRX10	Sh01_g022190	Sh01_p022190	specific	395089	51	235	4.67333e-52	168.123	pfam00141	peroxidase	-	cl00196
ShPRX11	Sh01_g023980	Sh01_p023980	specific	173827	28	327	0	508.592	cd00693	secretory_peroxidase	-	cl00196
ShPRX11	Sh01_g023980	Sh01_p023980	specific	395089	45	293	3.84975e-80	241.697	pfam00141	peroxidase	-	cl00196
ShPRX12	Sh01_g025130	Sh01_p025130	specific	173827	47	344	4.25054e-166	464.679	cd00693	secretory_peroxidase	-	cl00196
ShPRX12	Sh01_g025130	Sh01_p025130	specific	395089	65	309	1.52042e-76	233.222	pfam00141	peroxidase	-	cl00196
ShPRX13	Sh01_g036120	Sh01_p036120	specific	173827	32	331	9.51326e-172	478.547	cd00693	secretory_peroxidase	-	cl00196
ShPRX13	Sh01_g036120	Sh01_p036120	specific	395089	49	296	1.0169e-79	240.926	pfam00141	peroxidase	-	cl00196
ShPRX14	Sh01_g036130	Sh01_p036130	specific	173827	34	353	9.30137e-169	471.998	cd00693	secretory_peroxidase	-	cl00196
ShPRX14	Sh01_g036130	Sh01_p036130	specific	395089	51	226	6.90915e-67	208.955	pfam00141	peroxidase	-	cl00196
ShPRX15	Sh01_g036170	Sh01_p036170	specific	173827	32	336	2.37691e-175	487.791	cd00693	secretory_peroxidase	-	cl00196
ShPRX15	Sh01_g036170	Sh01_p036170	specific	395089	49	301	3.03023e-72	222.051	pfam00141	peroxidase	-	cl00196
ShPRX16	Sh01_g041050	Sh01_p041050	specific	173827	26	310	3.49132e-138	399.196	cd00693	secretory_peroxidase	-	cl00196
ShPRX16	Sh01_g041050	Sh01_p041050	specific	395089	46	199	3.9116e-70	220.896	pfam00141	peroxidase	-	cl00196
ShPRX17	Sh02_g000190	Sh02_p000190	specific	395089	45	207	1.88122e-74	228.215	pfam00141	peroxidase	-	cl00196
ShPRX18	Sh02_g000220	Sh02_p000220	specific	173827	36	332	1.15605e-152	431.552	cd00693	secretory_peroxidase	-	cl00196
ShPRX18	Sh02_g000220	Sh02_p000220	specific	395089	47	293	5.83029e-64	201.636	pfam00141	peroxidase	-	cl00196
ShPRX19	Sh02_g000240	Sh02_p000240	specific	173827	34	330	3.66521e-144	408.826	cd00693	secretory_peroxidase	-	cl00196
ShPRX19	Sh02_g000240	Sh02_p000240	specific	395089	51	206	2.01723e-65	204.332	pfam00141	peroxidase	-	cl00196
ShPRX20	Sh02_g015490	Sh02_p015490	specific	173827	31	327	2.44606e-152	429.626	cd00693	secretory_peroxidase	-	cl00196
ShPRX20	Sh02_g015490	Sh02_p015490	specific	395089	48	295	1.28037e-63	200.095	pfam00141	peroxidase	-	cl00196
ShPRX21	Sh02_g017310	Sh02_p017310	specific	173827	31	383	6.55074e-162	455.82	cd00693	secretory_peroxidase	-	cl00196
ShPRX21	Sh02_g017310	Sh02_p017310	specific	395089	48	348	3.56661e-59	190.08	pfam00141	peroxidase	-	cl00196
ShPRX22	Sh02_g021860	Sh02_p021860	specific	173827	114	409	1.83227e-123	359.135	cd00693	secretory_peroxidase	-	cl00196
ShPRX22	Sh02_g021860	Sh02_p021860	specific	395089	131	372	6.66784e-53	174.672	pfam00141	peroxidase	-	cl00196
ShPRX23	Sh02_g026340	Sh02_p026340	specific	173827	32	372	3.45013e-153	433.093	cd00693	secretory_peroxidase	-	cl00196
ShPRX23	Sh02_g026340	Sh02_p026340	specific	395089	49	337	5.21981e-68	212.421	pfam00141	peroxidase	-	cl00196
ShPRX24	Sh02_g029110	Sh02_p029110	specific	173827	12	265	2.20925e-127	363.372	cd00693	secretory_peroxidase	-	cl00196
ShPRX24	Sh02_g029110	Sh02_p029110	specific	395089	12	228	7.03593e-56	177.753	pfam00141	peroxidase	-	cl00196
ShPRX25	Sh02_g029120	Sh02_p029120	non-specific	173827	34	285	9.28136e-92	273.62	cd00693	secretory_peroxidase	-	cl00196
ShPRX25	Sh02_g029120	Sh02_p029120	specific	395089	34	254	4.55107e-43	145.397	pfam00141	peroxidase	-	cl00196
ShPRX26	Sh02_g029160	Sh02_p029160	specific	173827	65	347	1.14566e-124	359.905	cd00693	secretory_peroxidase	-	cl00196
ShPRX26	Sh02_g029160	Sh02_p029160	specific	395089	85	309	1.8402e-50	166.583	pfam00141	peroxidase	-	cl00196
ShPRX27	Sh02_g029170	Sh02_p029170	specific	173827	14	256	3.03986e-117	337.178	cd00693	secretory_peroxidase	-	cl00196
ShPRX27	Sh02_g029170	Sh02_p029170	specific	395089	13	219	3.49894e-49	160.034	pfam00141	peroxidase	-	cl00196
ShPRX28	Sh02_g029180	Sh02_p029180	specific	395089	76	236	2.85334e-68	210.11	pfam00141	peroxidase	-	cl00196
ShPRX29	Sh03_g001660	Sh03_p001660	specific	173827	37	335	3.31014e-151	426.545	cd00693	secretory_peroxidase	-	cl00196
ShPRX29	Sh03_g001660	Sh03_p001660	specific	395089	53	297	1.60711e-76	232.837	pfam00141	peroxidase	-	cl00196
ShPRX30	Sh03_g004000	Sh03_p004000	specific	173827	89	380	1.05679e-152	432.323	cd00693	secretory_peroxidase	-	cl00196
ShPRX30	Sh03_g004000	Sh03_p004000	specific	395089	106	345	7.14316e-65	204.717	pfam00141	peroxidase	-	cl00196
ShPRX31	Sh03_g008370	Sh03_p008370	specific	173827	42	343	1.98213e-167	468.146	cd00693	secretory_peroxidase	-	cl00196
ShPRX31	Sh03_g008370	Sh03_p008370	specific	395089	63	308	2.55231e-78	237.845	pfam00141	peroxidase	-	cl00196
ShPRX32	Sh03_g008380	Sh03_p008380	specific	173827	30	332	1.27151e-180	501.273	cd00693	secretory_peroxidase	-	cl00196
ShPRX32	Sh03_g008380	Sh03_p008380	specific	395089	47	295	8.85687e-76	230.911	pfam00141	peroxidase	-	cl00196
ShPRX33	Sh03_g008390	Sh03_p008390	specific	173827	30	329	0	516.296	cd00693	secretory_peroxidase	-	cl00196
ShPRX33	Sh03_g008390	Sh03_p008390	specific	395089	47	295	1.26547e-79	240.541	pfam00141	peroxidase	-	cl00196
ShPRX34	Sh03_g008920	Sh03_p008920	specific	173827	50	343	4.69256e-156	439.256	cd00693	secretory_peroxidase	-	cl00196
ShPRX34	Sh03_g008920	Sh03_p008920	specific	395089	67	219	7.63653e-68	210.881	pfam00141	peroxidase	-	cl00196
ShPRX35	Sh03_g009910	Sh03_p009910	specific	173827	33	330	2.00993e-156	439.642	cd00693	secretory_peroxidase	-	cl00196
ShPRX35	Sh03_g009910	Sh03_p009910	specific	395089	49	295	5.95837e-71	218.585	pfam00141	peroxidase	-	cl00196
ShPRX36	Sh03_g009930	Sh03_p009930	specific	173827	21	328	2.55762e-143	406.514	cd00693	secretory_peroxidase	-	cl00196
ShPRX36	Sh03_g009930	Sh03_p009930	specific	395089	40	279	1.98837e-72	222.051	pfam00141	peroxidase	-	cl00196
ShPRX37	Sh03_g009940	Sh03_p009940	specific	173827	30	343	2.61089e-129	371.461	cd00693	secretory_peroxidase	-	cl00196
ShPRX37	Sh03_g009940	Sh03_p009940	specific	395089	47	206	8.71465e-67	208.184	pfam00141	peroxidase	-	cl00196
ShPRX38	Sh03_g010780	Sh03_p010780	specific	173827	8	287	9.48781e-126	361.831	cd00693	secretory_peroxidase	-	cl00196
ShPRX38	Sh03_g010780	Sh03_p010780	specific	395089	8	133	4.28667e-57	182.761	pfam00141	peroxidase	-	cl00196
ShPRX39	Sh03_g010790	Sh03_p010790	specific	173827	60	353	4.30406e-143	407.67	cd00693	secretory_peroxidase	-	cl00196
ShPRX39	Sh03_g010790	Sh03_p010790	specific	395089	72	230	1.35653e-71	221.666	pfam00141	peroxidase	-	cl00196
ShPRX40	Sh03_g017340	Sh03_p017340	specific	173827	8	264	1.9172e-126	361.061	cd00693	secretory_peroxidase	-	cl00196
ShPRX40	Sh03_g017340	Sh03_p017340	specific	395089	1	231	3.56653e-54	173.516	pfam00141	peroxidase	-	cl00196
ShPRX41	Sh03_g023440	Sh03_p023440	specific	173827	38	339	2.50045e-163	457.746	cd00693	secretory_peroxidase	-	cl00196
ShPRX41	Sh03_g023440	Sh03_p023440	specific	395089	55	301	6.05159e-68	211.266	pfam00141	peroxidase	-	cl00196
ShPRX42	Sh03_g025030	Sh03_p025030	non-specific	173827	26	263	1.15144e-81	247.042	cd00693	secretory_peroxidase	-	cl00196
ShPRX42	Sh03_g025030	Sh03_p025030	specific	395089	43	244	5.08555e-25	98.0171	pfam00141	peroxidase	-	cl00196
ShPRX43	Sh03_g033490	Sh03_p033490	specific	173827	43	310	6.36304e-108	316.763	cd00693	secretory_peroxidase	-	cl00196
ShPRX43	Sh03_g033490	Sh03_p033490	specific	395089	60	276	1.69387e-43	148.093	pfam00141	peroxidase	-	cl00196
ShPRX44	Sh04_g003410	Sh04_p003410	specific	173827	41	291	4.72074e-113	330.245	cd00693	secretory_peroxidase	-	cl00196
ShPRX44	Sh04_g003410	Sh04_p003410	specific	395089	58	215	4.80683e-53	173.131	pfam00141	peroxidase	-	cl00196
ShPRX45	Sh04_g007800	Sh04_p007800	specific	173827	29	322	1.4424e-157	442.338	cd00693	secretory_peroxidase	-	cl00196
ShPRX45	Sh04_g007800	Sh04_p007800	specific	395089	46	288	2.37381e-70	216.659	pfam00141	peroxidase	-	cl00196
ShPRX46	Sh04_g007810	Sh04_p007810	specific	173827	28	321	2.21418e-149	421.537	cd00693	secretory_peroxidase	-	cl00196
ShPRX46	Sh04_g007810	Sh04_p007810	specific	395089	43	286	3.66403e-71	218.585	pfam00141	peroxidase	-	cl00196
ShPRX47	Sh04_g007830	Sh04_p007830	specific	395089	7	149	1.64127e-40	137.307	pfam00141	peroxidase	-	cl00196
ShPRX48	Sh04_g007880	Sh04_p007880	specific	173827	26	320	1.21283e-163	457.361	cd00693	secretory_peroxidase	-	cl00196
ShPRX48	Sh04_g007880	Sh04_p007880	specific	395089	43	285	8.62734e-79	238.23	pfam00141	peroxidase	-	cl00196
ShPRX49	Sh04_g007890	Sh04_p007890	specific	173827	25	317	6.84708e-164	458.131	cd00693	secretory_peroxidase	-	cl00196
ShPRX49	Sh04_g007890	Sh04_p007890	specific	395089	42	282	9.85075e-78	235.148	pfam00141	peroxidase	-	cl00196
ShPRX50	Sh04_g007900	Sh04_p007900	specific	173827	2	234	2.60247e-110	318.689	cd00693	secretory_peroxidase	-	cl00196
ShPRX50	Sh04_g007900	Sh04_p007900	specific	395089	2	199	2.20629e-58	182.761	pfam00141	peroxidase	-	cl00196
ShPRX51	Sh04_g007910	Sh04_p007910	specific	173827	26	339	1.02979e-157	443.108	cd00693	secretory_peroxidase	-	cl00196
ShPRX51	Sh04_g007910	Sh04_p007910	specific	395089	43	304	4.27405e-76	231.681	pfam00141	peroxidase	-	cl00196
ShPRX52	Sh04_g020090	Sh04_p020090	specific	173827	28	334	4.46567e-178	494.725	cd00693	secretory_peroxidase	-	cl00196
ShPRX52	Sh04_g020090	Sh04_p020090	specific	395089	44	204	1.56233e-72	222.822	pfam00141	peroxidase	-	cl00196
ShPRX53	Sh04_g020100	Sh04_p020100	specific	173827	28	334	4.52351e-179	497.036	cd00693	secretory_peroxidase	-	cl00196
ShPRX53	Sh04_g020100	Sh04_p020100	specific	395089	44	204	8.23148e-73	223.207	pfam00141	peroxidase	-	cl00196
ShPRX54	Sh04_g027870	Sh04_p027870	specific	173827	29	328	2.02161e-152	429.626	cd00693	secretory_peroxidase	-	cl00196
ShPRX54	Sh04_g027870	Sh04_p027870	specific	395089	50	297	4.79206e-70	216.273	pfam00141	peroxidase	-	cl00196
ShPRX55	Sh06_g001030	Sh06_p001030	specific	173827	64	405	8.06707e-137	393.032	cd00693	secretory_peroxidase	-	cl00196
ShPRX55	Sh06_g001030	Sh06_p001030	specific	395089	81	273	4.75644e-59	190.465	pfam00141	peroxidase	-	cl00196
ShPRX56	Sh06_g004250	Sh06_p004250	specific	173827	37	338	2.77575e-180	500.503	cd00693	secretory_peroxidase	-	cl00196
ShPRX56	Sh06_g004250	Sh06_p004250	specific	395089	53	303	7.68489e-76	231.296	pfam00141	peroxidase	-	cl00196
ShPRX57	Sh06_g004510	Sh06_p004510	specific	395089	79	311	7.8936e-51	167.353	pfam00141	peroxidase	-	cl00196
ShPRX58	Sh06_g006630	Sh06_p006630	specific	173827	36	337	1.62854e-144	409.596	cd00693	secretory_peroxidase	-	cl00196
ShPRX58	Sh06_g006630	Sh06_p006630	specific	395089	49	303	4.07136e-64	201.251	pfam00141	peroxidase	-	cl00196
ShPRX59	Sh06_g016270	Sh06_p016270	specific	173827	40	346	2.26908e-172	480.473	cd00693	secretory_peroxidase	-	cl00196
ShPRX59	Sh06_g016270	Sh06_p016270	specific	395089	57	301	1.35144e-69	215.503	pfam00141	peroxidase	-	cl00196
ShPRX60	Sh06_g018000	Sh06_p018000	specific	173827	35	336	5.41059e-152	428.471	cd00693	secretory_peroxidase	-	cl00196
ShPRX60	Sh06_g018000	Sh06_p018000	specific	395089	52	301	1.482e-67	210.11	pfam00141	peroxidase	-	cl00196
ShPRX61	Sh06_g020660	Sh06_p020660	specific	173827	37	312	7.22449e-123	354.898	cd00693	secretory_peroxidase	-	cl00196
ShPRX61	Sh06_g020660	Sh06_p020660	specific	395089	54	280	9.0934e-58	185.072	pfam00141	peroxidase	-	cl00196
ShPRX62	Sh07_g001070	Sh07_p001070	specific	173827	36	324	3.96156e-169	471.613	cd00693	secretory_peroxidase	-	cl00196
ShPRX62	Sh07_g001070	Sh07_p001070	specific	395089	52	289	2.72654e-87	259.801	pfam00141	peroxidase	-	cl00196
ShPRX63	Sh07_g007380	Sh07_p007380	specific	173827	44	334	5.21843e-150	424.619	cd00693	secretory_peroxidase	-	cl00196
ShPRX63	Sh07_g007380	Sh07_p007380	specific	395089	61	300	1.73216e-67	210.495	pfam00141	peroxidase	-	cl00196
ShPRX64	Sh07_g013850	Sh07_p013850	specific	395089	17	224	3.8757e-59	186.613	pfam00141	peroxidase	-	cl00196
ShPRX64	Sh07_g013850	Sh07_p013850	non-specific	173827	22	243	1.01301e-30	116.459	cd00693	secretory_peroxidase	-	cl00196
ShPRX65	Sh07_g015180	Sh07_p015180	specific	173827	34	389	4.06864e-156	441.182	cd00693	secretory_peroxidase	-	cl00196
ShPRX65	Sh07_g015180	Sh07_p015180	specific	395089	50	354	2.19592e-62	198.554	pfam00141	peroxidase	-	cl00196
ShPRX66	Sh08_g000650	Sh08_p000650	specific	173827	34	314	4.49901e-150	422.693	cd00693	secretory_peroxidase	-	cl00196
ShPRX66	Sh08_g000650	Sh08_p000650	specific	395089	51	279	8.6338e-72	220.125	pfam00141	peroxidase	-	cl00196
ShPRX67	Sh08_g004350	Sh08_p004350	specific	395089	64	296	1.65037e-49	163.501	pfam00141	peroxidase	-	cl00196
ShPRX68	Sh08_g012430	Sh08_p012430	specific	173827	42	337	1.13425e-170	477.006	cd00693	secretory_peroxidase	-	cl00196
ShPRX68	Sh08_g012430	Sh08_p012430	specific	395089	59	303	4.74397e-73	224.748	pfam00141	peroxidase	-	cl00196
ShPRX69	Sh09_g003020	Sh09_p003020	specific	173827	28	339	4.91554e-140	398.81	cd00693	secretory_peroxidase	-	cl00196
ShPRX69	Sh09_g003020	Sh09_p003020	specific	395089	45	204	2.2018e-68	212.421	pfam00141	peroxidase	-	cl00196
ShPRX70	Sh09_g003040	Sh09_p003040	specific	173827	33	327	1.1967e-142	404.588	cd00693	secretory_peroxidase	-	cl00196
ShPRX70	Sh09_g003040	Sh09_p003040	specific	395089	49	286	2.63501e-65	203.947	pfam00141	peroxidase	-	cl00196
ShPRX71	Sh09_g004840	Sh09_p004840	specific	173827	24	332	1.86225e-179	498.962	cd00693	secretory_peroxidase	-	cl00196
ShPRX71	Sh09_g004840	Sh09_p004840	specific	395089	40	297	5.62563e-77	234.763	pfam00141	peroxidase	-	cl00196
ShPRX72	Sh09_g004860	Sh09_p004860	specific	173827	25	333	1.99498e-180	501.659	cd00693	secretory_peroxidase	-	cl00196
ShPRX72	Sh09_g004860	Sh09_p004860	specific	395089	41	198	1.12539e-78	239	pfam00141	peroxidase	-	cl00196
ShPRX73	Sh09_g006820	Sh09_p006820	specific	173827	40	335	1.15938e-116	339.104	cd00693	secretory_peroxidase	-	cl00196
ShPRX73	Sh09_g006820	Sh09_p006820	specific	395089	58	300	4.24598e-57	183.146	pfam00141	peroxidase	-	cl00196
ShPRX74	Sh09_g011330	Sh09_p011330	specific	173827	40	317	7.20969e-137	389.566	cd00693	secretory_peroxidase	-	cl00196
ShPRX74	Sh09_g011330	Sh09_p011330	specific	395089	56	282	6.52483e-70	215.503	pfam00141	peroxidase	-	cl00196
ShPRX75	Sh09_g011340	Sh09_p011340	specific	173827	38	355	1.57865e-143	408.055	cd00693	secretory_peroxidase	-	cl00196
ShPRX75	Sh09_g011340	Sh09_p011340	specific	395089	54	320	3.63082e-71	219.74	pfam00141	peroxidase	-	cl00196
ShPRX76	Sh09_g011400	Sh09_p011400	specific	173827	38	355	9.95524e-139	396.114	cd00693	secretory_peroxidase	-	cl00196
ShPRX76	Sh09_g011400	Sh09_p011400	specific	395089	54	320	1.1834e-68	213.577	pfam00141	peroxidase	-	cl00196
ShPRX77	Sh09_g011460	Sh09_p011460	specific	173827	34	311	2.03927e-143	406.129	cd00693	secretory_peroxidase	-	cl00196
ShPRX77	Sh09_g011460	Sh09_p011460	specific	395089	50	276	1.54508e-73	224.363	pfam00141	peroxidase	-	cl00196
ShPRX78	Sh09_g011470	Sh09_p011470	specific	173827	39	340	2.09117e-139	397.27	cd00693	secretory_peroxidase	-	cl00196
ShPRX78	Sh09_g011470	Sh09_p011470	specific	395089	55	305	1.56397e-67	210.11	pfam00141	peroxidase	-	cl00196
ShPRX79	Sh_011C11_g000010	Sh_011C11_p000010	specific	173827	38	315	3.82012e-145	410.366	cd00693	secretory_peroxidase	-	cl00196
ShPRX79	Sh_011C11_g000010	Sh_011C11_p000010	specific	395089	54	280	2.80444e-74	226.289	pfam00141	peroxidase	-	cl00196
ShPRX80	Sh_011C11_g000020	Sh_011C11_p000020	specific	173827	40	317	7.65998e-138	392.262	cd00693	secretory_peroxidase	-	cl00196
ShPRX80	Sh_011C11_g000020	Sh_011C11_p000020	specific	395089	56	282	1.22455e-70	217.429	pfam00141	peroxidase	-	cl00196
ShPRX81	Sh_025L09_g000070	Sh_025L09_p000070	specific	173827	28	333	1.61775e-155	437.716	cd00693	secretory_peroxidase	-	cl00196
ShPRX81	Sh_025L09_g000070	Sh_025L09_p000070	specific	395089	45	201	9.27637e-74	225.903	pfam00141	peroxidase	-	cl00196
ShPRX82	Sh_232D06_g000040	Sh_232D06_p000040	specific	173827	39	316	1.13915e-146	414.604	cd00693	secretory_peroxidase	-	cl00196
ShPRX82	Sh_232D06_g000040	Sh_232D06_p000040	specific	395089	55	281	2.23333e-74	226.674	pfam00141	peroxidase	-	cl00196
ShBAC.PRX1	Sh_002H17_g000010	Sh_002H17_p000010	specific	173827	37	338	1.26659e-179	498.962	cd00693	secretory_peroxidase	-	cl00196
ShBAC.PRX1	Sh_002H17_g000010	Sh_002H17_p000010	specific	395089	53	303	1.77384e-75	230.526	pfam00141	peroxidase	-	cl00196
ShBAC.PRX2	Sh_004A15_g000100	Sh_004A15_p000100	specific	173827	32	324	1.73382e-163	457.361	cd00693	secretory_peroxidase	-	cl00196
ShBAC.PRX2	Sh_004A15_g000100	Sh_004A15_p000100	specific	395089	49	289	1.2793e-78	237.845	pfam00141	peroxidase	-	cl00196
ShBAC.PRX3	Sh_010E21_g000050	Sh_010E21_p000050	specific	173827	30	343	1.72668e-130	374.543	cd00693	secretory_peroxidase	-	cl00196
ShBAC.PRX3	Sh_010E21_g000050	Sh_010E21_p000050	specific	395089	47	206	9.96436e-68	210.881	pfam00141	peroxidase	-	cl00196
ShBAC.PRX4	Sh_010E21_g000080	Sh_010E21_p000080	specific	173827	30	343	1.17084e-128	369.92	cd00693	secretory_peroxidase	-	cl00196
ShBAC.PRX4	Sh_010E21_g000080	Sh_010E21_p000080	specific	395089	47	206	2.31997e-67	209.725	pfam00141	peroxidase	-	cl00196
ShBAC.PRX5	Sh_010E21_g000090	Sh_010E21_p000090	specific	173827	21	318	4.30127e-147	415.759	cd00693	secretory_peroxidase	-	cl00196
ShBAC.PRX5	Sh_010E21_g000090	Sh_010E21_p000090	specific	395089	40	284	5.06275e-73	223.207	pfam00141	peroxidase	-	cl00196
ShBAC.PRX6	Sh_010E21_g000100	Sh_010E21_p000100	specific	173827	33	311	4.46482e-141	425.004	cd00693	secretory_peroxidase	-	cl00196
ShBAC.PRX6	Sh_010E21_g000100	Sh_010E21_p000100	specific	395089	49	295	2.55294e-70	232.067	pfam00141	peroxidase	-	cl00196
ShBAC.PRX7	Sh_011C11_g000010	Sh_011C11_p000010	specific	173827	38	315	3.9691e-145	410.366	cd00693	secretory_peroxidase	-	cl00196
ShBAC.PRX7	Sh_011C11_g000010	Sh_011C11_p000010	specific	395089	54	280	2.89849e-74	226.289	pfam00141	peroxidase	-	cl00196
ShBAC.PRX8	Sh_011C11_g000020	Sh_011C11_p000020	specific	173827	40	317	7.95593e-138	392.262	cd00693	secretory_peroxidase	-	cl00196
ShBAC.PRX8	Sh_011C11_g000020	Sh_011C11_p000020	specific	395089	56	282	1.26487e-70	217.429	pfam00141	peroxidase	-	cl00196
ShBAC.PRX9	Sh_025L09_g000100	Sh_025L09_p000100	specific	173827	28	333	1.68091e-155	437.716	cd00693	secretory_peroxidase	-	cl00196
ShBAC.PRX9	Sh_025L09_g000100	Sh_025L09_p000100	specific	395089	45	201	9.58046e-74	225.903	pfam00141	peroxidase	-	cl00196
ShBAC.PRX10	Sh_082D23_g000030	Sh_082D23_p000030	specific	173827	31	335	4.76232e-170	474.309	cd00693	secretory_peroxidase	-	cl00196
ShBAC.PRX10	Sh_082D23_g000030	Sh_082D23_p000030	specific	395089	48	300	5.61643e-67	208.569	pfam00141	peroxidase	-	cl00196
ShBAC.PRX11	Sh_098K18_g000010	Sh_098K18_p000010	specific	173827	30	343	9.30841e-129	370.306	cd00693	secretory_peroxidase	-	cl00196
ShBAC.PRX11	Sh_098K18_g000010	Sh_098K18_p000010	specific	395089	47	206	3.90233e-67	209.34	pfam00141	peroxidase	-	cl00196
ShBAC.PRX12	Sh_098K18_g000020	Sh_098K18_p000020	specific	173827	21	318	1.00351e-147	417.3	cd00693	secretory_peroxidase	-	cl00196
ShBAC.PRX12	Sh_098K18_g000020	Sh_098K18_p000020	specific	395089	40	284	3.60569e-74	226.289	pfam00141	peroxidase	-	cl00196
ShBAC.PRX13	Sh_098K18_g000030	Sh_098K18_p000030	specific	173827	33	330	1.53731e-156	440.027	cd00693	secretory_peroxidase	-	cl00196
ShBAC.PRX13	Sh_098K18_g000030	Sh_098K18_p000030	specific	395089	49	295	5.8859e-70	215.888	pfam00141	peroxidase	-	cl00196
ShBAC.PRX14	Sh_103P16_g000010	Sh_103P16_p000010	specific	173827	30	343	2.70894e-129	371.461	cd00693	secretory_peroxidase	-	cl00196
ShBAC.PRX14	Sh_103P16_g000010	Sh_103P16_p000010	specific	395089	47	206	8.98616e-67	208.184	pfam00141	peroxidase	-	cl00196
ShBAC.PRX15	Sh_103P16_g000020	Sh_103P16_p000020	specific	173827	21	328	2.65641e-143	406.514	cd00693	secretory_peroxidase	-	cl00196
ShBAC.PRX15	Sh_103P16_g000020	Sh_103P16_p000020	specific	395089	40	279	2.05348e-72	222.051	pfam00141	peroxidase	-	cl00196
ShBAC.PRX16	Sh_103P16_g000040	Sh_103P16_p000040	specific	173827	33	330	2.08868e-156	439.642	cd00693	secretory_peroxidase	-	cl00196
ShBAC.PRX16	Sh_103P16_g000040	Sh_103P16_p000040	specific	395089	49	295	6.1524e-71	218.585	pfam00141	peroxidase	-	cl00196
ShBAC.PRX17	Sh_107F11_contig-1_g000100	Sh_107F11_contig-1_p000100	specific	173827	38	339	2.59848e-163	457.746	cd00693	secretory_peroxidase	-	cl00196
ShBAC.PRX17	Sh_107F11_contig-1_g000100	Sh_107F11_contig-1_p000100	specific	395089	55	301	6.24291e-68	211.266	pfam00141	peroxidase	-	cl00196
ShBAC.PRX18	Sh_201H11_g000040	Sh_201H11_p000040	specific	173827	27	318	1.7532e-162	454.664	cd00693	secretory_peroxidase	-	cl00196
ShBAC.PRX18	Sh_201H11_g000040	Sh_201H11_p000040	specific	395089	44	285	5.85097e-78	235.919	pfam00141	peroxidase	-	cl00196
ShBAC.PRX19	Sh_202G06_contig-1_g000020	Sh_202G06_contig-1_p000020	specific	173827	47	344	4.41735e-166	464.679	cd00693	secretory_peroxidase	-	cl00196
ShBAC.PRX19	Sh_202G06_contig-1_g000020	Sh_202G06_contig-1_p000020	specific	395089	65	309	1.57033e-76	233.222	pfam00141	peroxidase	-	cl00196
ShBAC.PRX20	Sh_204G07_g000100	Sh_204G07_p000100	specific	173827	37	312	7.49403e-123	354.898	cd00693	secretory_peroxidase	-	cl00196
ShBAC.PRX20	Sh_204G07_g000100	Sh_204G07_p000100	specific	395089	54	280	9.3624e-58	185.072	pfam00141	peroxidase	-	cl00196
ShBAC.PRX21	Sh_205K10_g000040	Sh_205K10_p000040	specific	173827	89	380	1.0968e-152	432.323	cd00693	secretory_peroxidase	-	cl00196
ShBAC.PRX21	Sh_205K10_g000040	Sh_205K10_p000040	specific	395089	106	345	7.35138e-65	204.717	pfam00141	peroxidase	-	cl00196
ShBAC.PRX22	Sh_206A09_g000040	Sh_206A09_p000040	specific	173827	26	321	1.02318e-161	452.738	cd00693	secretory_peroxidase	-	cl00196
ShBAC.PRX22	Sh_206A09_g000040	Sh_206A09_p000040	specific	395089	43	286	2.53465e-80	242.082	pfam00141	peroxidase	-	cl00196
ShBAC.PRX23	Sh_206A09_g000050	Sh_206A09_p000050	specific	173827	2	234	2.7055e-110	318.689	cd00693	secretory_peroxidase	-	cl00196
ShBAC.PRX23	Sh_206A09_g000050	Sh_206A09_p000050	specific	395089	2	199	2.28351e-58	182.761	pfam00141	peroxidase	-	cl00196
ShBAC.PRX24	Sh_206A09_g000070	Sh_206A09_p000070	specific	173827	25	319	8.30211e-168	468.146	cd00693	secretory_peroxidase	-	cl00196
ShBAC.PRX24	Sh_206A09_g000070	Sh_206A09_p000070	specific	395089	42	284	4.33815e-81	244.008	pfam00141	peroxidase	-	cl00196
ShBAC.PRX25	Sh_206A09_g000080	Sh_206A09_p000080	specific	173827	26	320	1.26086e-163	457.361	cd00693	secretory_peroxidase	-	cl00196
ShBAC.PRX25	Sh_206A09_g000080	Sh_206A09_p000080	specific	395089	43	285	8.92043e-79	238.23	pfam00141	peroxidase	-	cl00196
ShBAC.PRX26	Sh_206E07_g000080	Sh_206E07_p000080	specific	173827	32	326	5.06907e-146	413.063	cd00693	secretory_peroxidase	-	cl00196
ShBAC.PRX26	Sh_206E07_g000080	Sh_206E07_p000080	specific	395089	49	201	2.36959e-55	178.524	pfam00141	peroxidase	-	cl00196
ShBAC.PRX27	Sh_206I06_contig-1_g000010	Sh_206I06_contig-1_p000010	specific	173827	71	361	1.28091e-150	427.315	cd00693	secretory_peroxidase	-	cl00196
ShBAC.PRX27	Sh_206I06_contig-1_g000010	Sh_206I06_contig-1_p000010	specific	395089	88	327	2.52895e-67	210.881	pfam00141	peroxidase	-	cl00196
ShBAC.PRX28	Sh_207A01_g000130	Sh_207A01_p000130	specific	173827	41	291	4.89348e-113	330.245	cd00693	secretory_peroxidase	-	cl00196
ShBAC.PRX28	Sh_207A01_g000130	Sh_207A01_p000130	specific	395089	58	215	4.94288e-53	173.131	pfam00141	peroxidase	-	cl00196
ShBAC.PRX29	Sh_209A16_g000010	Sh_209A16_p000010	specific	173827	47	350	4.02669e-163	457.746	cd00693	secretory_peroxidase	-	cl00196
ShBAC.PRX29	Sh_209A16_g000010	Sh_209A16_p000010	specific	395089	63	228	7.59229e-65	203.562	pfam00141	peroxidase	-	cl00196
ShBAC.PRX30	Sh_209G16_g000040	Sh_209G16_p000040	specific	173827	40	346	2.35852e-172	480.473	cd00693	secretory_peroxidase	-	cl00196
ShBAC.PRX30	Sh_209G16_g000040	Sh_209G16_p000040	specific	395089	57	301	1.39426e-69	215.503	pfam00141	peroxidase	-	cl00196
ShBAC.PRX31	Sh_209G22_g000030	Sh_209G22_p000030	specific	173827	123	425	7.44324e-180	503.199	cd00693	secretory_peroxidase	-	cl00196
ShBAC.PRX31	Sh_209G22_g000030	Sh_209G22_p000030	specific	395089	140	388	1.27486e-75	233.607	pfam00141	peroxidase	-	cl00196
ShBAC.PRX32	Sh_209G22_g000060	Sh_209G22_p000060	specific	173827	30	329	0	516.296	cd00693	secretory_peroxidase	-	cl00196
ShBAC.PRX32	Sh_209G22_g000060	Sh_209G22_p000060	specific	395089	47	295	1.30806e-79	240.541	pfam00141	peroxidase	-	cl00196
ShBAC.PRX33	Sh_210I03_g000060	Sh_210I03_p000060	specific	173827	28	327	0	508.592	cd00693	secretory_peroxidase	-	cl00196
ShBAC.PRX33	Sh_210I03_g000060	Sh_210I03_p000060	specific	395089	45	293	3.98046e-80	241.697	pfam00141	peroxidase	-	cl00196
ShBAC.PRX34	Sh_210O01_g000070	Sh_210O01_p000070	specific	395089	79	311	8.11361e-51	167.353	pfam00141	peroxidase	-	cl00196
ShBAC.PRX35	Sh_212F09_g000080	Sh_212F09_p000080	specific	173827	26	310	3.61409e-138	399.196	cd00693	secretory_peroxidase	-	cl00196
ShBAC.PRX35	Sh_212F09_g000080	Sh_212F09_p000080	specific	395089	46	199	4.01611e-70	220.896	pfam00141	peroxidase	-	cl00196
ShBAC.PRX36	Sh_212O12_g000010	Sh_212O12_p000010	specific	395089	7	149	1.69225e-40	137.307	pfam00141	peroxidase	-	cl00196
ShBAC.PRX37	Sh_212O12_g000060	Sh_212O12_p000060	specific	173827	28	321	2.30066e-149	421.537	cd00693	secretory_peroxidase	-	cl00196
ShBAC.PRX37	Sh_212O12_g000060	Sh_212O12_p000060	specific	395089	43	286	3.78452e-71	218.585	pfam00141	peroxidase	-	cl00196
ShBAC.PRX38	Sh_212O12_g000070	Sh_212O12_p000070	specific	173827	29	322	1.49918e-157	442.338	cd00693	secretory_peroxidase	-	cl00196
ShBAC.PRX38	Sh_212O12_g000070	Sh_212O12_p000070	specific	395089	46	288	2.45158e-70	216.659	pfam00141	peroxidase	-	cl00196
ShBAC.PRX39	Sh_214A13_g000030	Sh_214A13_p000030	specific	173827	38	367	2.59948e-157	443.494	cd00693	secretory_peroxidase	-	cl00196
ShBAC.PRX39	Sh_214A13_g000030	Sh_214A13_p000030	specific	395089	55	329	1.09903e-61	195.858	pfam00141	peroxidase	-	cl00196
ShBAC.PRX40	Sh_215K01_g000050	Sh_215K01_p000050	specific	173827	64	405	8.36153e-137	393.032	cd00693	secretory_peroxidase	-	cl00196
ShBAC.PRX40	Sh_215K01_g000050	Sh_215K01_p000050	specific	395089	81	273	4.88366e-59	190.465	pfam00141	peroxidase	-	cl00196
ShBAC.PRX41	Sh_217C17_g000010	Sh_217C17_p000010	specific	173827	34	338	7.7367e-162	453.894	cd00693	secretory_peroxidase	-	cl00196
ShBAC.PRX41	Sh_217C17_g000010	Sh_217C17_p000010	specific	395089	51	303	5.65332e-67	208.569	pfam00141	peroxidase	-	cl00196
ShBAC.PRX42	Sh_217C17_g000030	Sh_217C17_p000030	specific	173827	30	333	5.79295e-168	468.917	cd00693	secretory_peroxidase	-	cl00196
ShBAC.PRX42	Sh_217C17_g000030	Sh_217C17_p000030	specific	395089	47	297	1.5134e-71	220.125	pfam00141	peroxidase	-	cl00196
ShBAC.PRX43	Sh_217C17_g000050	Sh_217C17_p000050	specific	173827	33	336	8.0171e-168	468.917	cd00693	secretory_peroxidase	-	cl00196
ShBAC.PRX43	Sh_217C17_g000050	Sh_217C17_p000050	specific	395089	50	300	9.63005e-70	215.503	pfam00141	peroxidase	-	cl00196
ShBAC.PRX44	Sh_217G08_g000050	Sh_217G08_p000050	specific	173827	32	322	3.91519e-115	334.482	cd00693	secretory_peroxidase	-	cl00196
ShBAC.PRX44	Sh_217G08_g000050	Sh_217G08_p000050	specific	395089	84	287	2.71028e-50	165.427	pfam00141	peroxidase	-	cl00196
ShBAC.PRX45	Sh_217G08_g000060	Sh_217G08_p000060	specific	173827	27	324	8.90256e-147	414.989	cd00693	secretory_peroxidase	-	cl00196
ShBAC.PRX45	Sh_217G08_g000060	Sh_217G08_p000060	specific	395089	46	198	1.22153e-68	212.421	pfam00141	peroxidase	-	cl00196
ShBAC.PRX46	Sh_217G08_g000070	Sh_217G08_p000070	specific	173827	31	331	5.60218e-133	380.321	cd00693	secretory_peroxidase	-	cl00196
ShBAC.PRX46	Sh_217G08_g000070	Sh_217G08_p000070	specific	395089	50	296	1.66949e-55	178.909	pfam00141	peroxidase	-	cl00196
ShBAC.PRX47	Sh_217H07_g000010	Sh_217H07_p000010	specific	173827	37	338	2.88616e-180	500.503	cd00693	secretory_peroxidase	-	cl00196
ShBAC.PRX47	Sh_217H07_g000010	Sh_217H07_p000010	specific	395089	53	303	7.9376e-76	231.296	pfam00141	peroxidase	-	cl00196
ShBAC.PRX48	Sh_221C16_g000030	Sh_221C16_p000030	specific	173827	35	336	5.62095e-152	428.471	cd00693	secretory_peroxidase	-	cl00196
ShBAC.PRX48	Sh_221C16_g000030	Sh_221C16_p000030	specific	395089	52	301	1.52907e-67	210.11	pfam00141	peroxidase	-	cl00196
ShBAC.PRX49	Sh_221F14_g000010	Sh_221F14_p000010	specific	173827	36	349	3.20058e-163	457.746	cd00693	secretory_peroxidase	-	cl00196
ShBAC.PRX49	Sh_221F14_g000010	Sh_221F14_p000010	specific	395089	53	220	1.40081e-65	205.488	pfam00141	peroxidase	-	cl00196
ShBAC.PRX50	Sh_221F14_g000030	Sh_221F14_p000030	specific	173827	25	330	8.54717e-134	382.247	cd00693	secretory_peroxidase	-	cl00196
ShBAC.PRX50	Sh_221F14_g000030	Sh_221F14_p000030	specific	395089	52	202	1.4204e-53	173.901	pfam00141	peroxidase	-	cl00196
ShBAC.PRX51	Sh_222M09_g000010	Sh_222M09_p000010	specific	173827	34	326	3.9073e-167	466.605	cd00693	secretory_peroxidase	-	cl00196
ShBAC.PRX51	Sh_222M09_g000010	Sh_222M09_p000010	specific	395089	51	293	1.06648e-82	248.245	pfam00141	peroxidase	-	cl00196
ShBAC.PRX52	Sh_222M09_g000080	Sh_222M09_p000080	specific	173827	11	305	6.84739e-163	455.049	cd00693	secretory_peroxidase	-	cl00196
ShBAC.PRX52	Sh_222M09_g000080	Sh_222M09_p000080	specific	395089	27	270	7.12617e-79	237.845	pfam00141	peroxidase	-	cl00196
ShBAC.PRX53	Sh_223N21_g000060	Sh_223N21_p000060	specific	173827	25	333	2.07368e-180	501.659	cd00693	secretory_peroxidase	-	cl00196
ShBAC.PRX53	Sh_223N21_g000060	Sh_223N21_p000060	specific	395089	41	198	1.16207e-78	239	pfam00141	peroxidase	-	cl00196
ShBAC.PRX54	Sh_223N21_g000090	Sh_223N21_p000090	specific	173827	24	332	1.93573e-179	498.962	cd00693	secretory_peroxidase	-	cl00196
ShBAC.PRX54	Sh_223N21_g000090	Sh_223N21_p000090	specific	395089	40	297	5.80805e-77	234.763	pfam00141	peroxidase	-	cl00196
ShBAC.PRX55	Sh_223N24_g000010	Sh_223N24_p000010	specific	173827	36	351	2.93433e-147	417.3	cd00693	secretory_peroxidase	-	cl00196
ShBAC.PRX55	Sh_223N24_g000010	Sh_223N24_p000010	specific	395089	53	316	2.95372e-62	197.013	pfam00141	peroxidase	-	cl00196
ShBAC.PRX56	Sh_224F11_g000070	Sh_224F11_p000070	specific	173827	114	409	1.89751e-123	359.135	cd00693	secretory_peroxidase	-	cl00196
ShBAC.PRX56	Sh_224F11_g000070	Sh_224F11_p000070	specific	395089	131	372	6.83454e-53	174.672	pfam00141	peroxidase	-	cl00196
ShBAC.PRX57	Sh_224K04_contig-1_g000010	Sh_224K04_contig-1_p000010	specific	173827	50	343	4.87487e-156	439.256	cd00693	secretory_peroxidase	-	cl00196
ShBAC.PRX57	Sh_224K04_contig-1_g000010	Sh_224K04_contig-1_p000010	specific	395089	67	219	7.87652e-68	210.881	pfam00141	peroxidase	-	cl00196
ShBAC.PRX58	Sh_226P09_g000110	Sh_226P09_p000110	specific	173827	42	337	1.95034e-170	476.235	cd00693	secretory_peroxidase	-	cl00196
ShBAC.PRX58	Sh_226P09_g000110	Sh_226P09_p000110	specific	395089	59	303	7.47191e-73	224.363	pfam00141	peroxidase	-	cl00196
ShBAC.PRX59	Sh_227B20_contig-2_g000030	Sh_227B20_contig-2_p000030	specific	173827	29	322	6.10892e-158	443.108	cd00693	secretory_peroxidase	-	cl00196
ShBAC.PRX59	Sh_227B20_contig-2_g000030	Sh_227B20_contig-2_p000030	specific	395089	46	288	2.61666e-70	216.659	pfam00141	peroxidase	-	cl00196
ShBAC.PRX60	Sh_227B20_contig-2_g000040	Sh_227B20_contig-2_p000040	specific	173827	26	321	2.22109e-151	426.545	cd00693	secretory_peroxidase	-	cl00196
ShBAC.PRX60	Sh_227B20_contig-2_g000040	Sh_227B20_contig-2_p000040	specific	395089	43	286	3.11231e-71	218.97	pfam00141	peroxidase	-	cl00196
ShBAC.PRX61	Sh_227B20_contig-2_g000070	Sh_227B20_contig-2_p000070	specific	395089	27	178	3.18119e-48	157.723	pfam00141	peroxidase	-	cl00196
ShBAC.PRX62	Sh_227K15_contig-1_g000010	Sh_227K15_contig-1_p000010	specific	173827	28	334	4.70362e-179	497.036	cd00693	secretory_peroxidase	-	cl00196
ShBAC.PRX62	Sh_227K15_contig-1_g000010	Sh_227K15_contig-1_p000010	specific	395089	44	204	8.49983e-73	223.207	pfam00141	peroxidase	-	cl00196
ShBAC.PRX63	Sh_227K15_contig-1_g000020	Sh_227K15_contig-1_p000020	specific	173827	28	334	4.64334e-178	494.725	cd00693	secretory_peroxidase	-	cl00196
ShBAC.PRX63	Sh_227K15_contig-1_g000020	Sh_227K15_contig-1_p000020	specific	395089	44	204	1.61319e-72	222.822	pfam00141	peroxidase	-	cl00196
ShBAC.PRX64	Sh_228F13_g000010	Sh_228F13_p000010	specific	173827	32	270	7.1468e-104	304.051	cd00693	secretory_peroxidase	-	cl00196
ShBAC.PRX64	Sh_228F13_g000010	Sh_228F13_p000010	specific	395089	51	235	4.82286e-52	168.123	pfam00141	peroxidase	-	cl00196
ShBAC.PRX65	Sh_231I09_g000120	Sh_231I09_p000120	specific	173827	37	335	3.43881e-151	426.545	cd00693	secretory_peroxidase	-	cl00196
ShBAC.PRX65	Sh_231I09_g000120	Sh_231I09_p000120	specific	395089	53	297	1.66043e-76	232.837	pfam00141	peroxidase	-	cl00196
ShBAC.PRX66	Sh_232D06_g000050	Sh_232D06_p000050	specific	173827	39	316	1.1836e-146	414.604	cd00693	secretory_peroxidase	-	cl00196
ShBAC.PRX66	Sh_232D06_g000050	Sh_232D06_p000050	specific	395089	55	281	2.30808e-74	226.674	pfam00141	peroxidase	-	cl00196
ShBAC.PRX67	Sh_233J13_g000030	Sh_233J13_p000030	specific	173827	31	327	2.54104e-152	429.626	cd00693	secretory_peroxidase	-	cl00196
ShBAC.PRX67	Sh_233J13_g000030	Sh_233J13_p000030	specific	395089	48	295	1.31997e-63	200.095	pfam00141	peroxidase	-	cl00196
ShBAC.PRX68	Sh_234D13_g000010	Sh_234D13_p000010	specific	395089	76	236	2.94969e-68	210.11	pfam00141	peroxidase	-	cl00196
ShBAC.PRX69	Sh_234D13_g000030	Sh_234D13_p000030	specific	173827	244	534	1.88075e-135	394.573	cd00693	secretory_peroxidase	-	cl00196
ShBAC.PRX69	Sh_234D13_g000030	Sh_234D13_p000030	specific	395089	258	497	2.06333e-62	202.791	pfam00141	peroxidase	-	cl00196
ShBAC.PRX70	Sh_234D13_g000040	Sh_234D13_p000040	specific	173827	14	256	3.15932e-117	337.178	cd00693	secretory_peroxidase	-	cl00196
ShBAC.PRX70	Sh_234D13_g000040	Sh_234D13_p000040	specific	395089	13	219	3.61144e-49	160.034	pfam00141	peroxidase	-	cl00196
ShBAC.PRX71	Sh_234D13_g000050	Sh_234D13_p000050	specific	173827	65	347	1.18832e-124	359.905	cd00693	secretory_peroxidase	-	cl00196
ShBAC.PRX71	Sh_234D13_g000050	Sh_234D13_p000050	specific	395089	85	309	1.89062e-50	166.583	pfam00141	peroxidase	-	cl00196
ShBAC.PRX72	Sh_234D13_g000090	Sh_234D13_p000090	non-specific	173827	34	285	9.62226e-92	273.62	cd00693	secretory_peroxidase	-	cl00196
ShBAC.PRX72	Sh_234D13_g000090	Sh_234D13_p000090	specific	395089	34	254	4.68198e-43	145.397	pfam00141	peroxidase	-	cl00196
ShBAC.PRX73	Sh_234D13_g000100	Sh_234D13_p000100	specific	173827	153	451	3.25324e-146	418.841	cd00693	secretory_peroxidase	-	cl00196
ShBAC.PRX73	Sh_234D13_g000100	Sh_234D13_p000100	specific	395089	164	414	1.0643e-65	208.955	pfam00141	peroxidase	-	cl00196
ShBAC.PRX74	Sh_235N13_g000090	Sh_235N13_p000090	specific	173827	38	339	8.53945e-162	453.894	cd00693	secretory_peroxidase	-	cl00196
ShBAC.PRX74	Sh_235N13_g000090	Sh_235N13_p000090	specific	395089	55	301	4.34526e-67	208.955	pfam00141	peroxidase	-	cl00196
ShBAC.PRX75	Sh_236I20_contig-1_g000030	Sh_236I20_contig-1_p000030	specific	173827	32	336	2.47128e-175	487.791	cd00693	secretory_peroxidase	-	cl00196
ShBAC.PRX75	Sh_236I20_contig-1_g000030	Sh_236I20_contig-1_p000030	specific	395089	49	301	3.12876e-72	222.051	pfam00141	peroxidase	-	cl00196
ShBAC.PRX76	Sh_236I20_contig-1_g000060	Sh_236I20_contig-1_p000060	specific	173827	34	353	9.66523e-169	471.998	cd00693	secretory_peroxidase	-	cl00196
ShBAC.PRX76	Sh_236I20_contig-1_g000060	Sh_236I20_contig-1_p000060	specific	395089	51	226	7.12217e-67	208.955	pfam00141	peroxidase	-	cl00196
ShBAC.PRX77	Sh_236I20_contig-1_g000070	Sh_236I20_contig-1_p000070	specific	173827	32	327	4.17064e-174	484.325	cd00693	secretory_peroxidase	-	cl00196
ShBAC.PRX77	Sh_236I20_contig-1_g000070	Sh_236I20_contig-1_p000070	specific	395089	49	292	4.89408e-82	246.704	pfam00141	peroxidase	-	cl00196
ShBAC.PRX78	Sh_237P04_g000080	Sh_237P04_p000080	specific	395089	50	282	1.9561e-49	162.731	pfam00141	peroxidase	-	cl00196
ShBAC.PRX79	Sh_238C07_g000090	Sh_238C07_p000090	specific	173827	37	333	1.11111e-165	464.679	cd00693	secretory_peroxidase	-	cl00196
ShBAC.PRX79	Sh_238C07_g000090	Sh_238C07_p000090	specific	395089	54	209	2.11432e-74	228.6	pfam00141	peroxidase	-	cl00196
ShBAC.PRX80	Sh_238C07_g000100	Sh_238C07_p000100	specific	173827	60	353	4.46598e-143	407.67	cd00693	secretory_peroxidase	-	cl00196
ShBAC.PRX80	Sh_238C07_g000100	Sh_238C07_p000100	specific	395089	72	230	1.39836e-71	221.666	pfam00141	peroxidase	-	cl00196
ShBAC.PRX81	Sh_241N24_g000040	Sh_241N24_p000040	specific	395089	17	224	4.00151e-59	186.613	pfam00141	peroxidase	-	cl00196
ShBAC.PRX81	Sh_241N24_g000040	Sh_241N24_p000040	non-specific	173827	22	243	1.03793e-30	116.459	cd00693	secretory_peroxidase	-	cl00196
ShBAC.PRX82	Sh_243H23_g000040	Sh_243H23_p000040	specific	173827	28	339	5.10332e-140	398.81	cd00693	secretory_peroxidase	-	cl00196
ShBAC.PRX82	Sh_243H23_g000040	Sh_243H23_p000040	specific	395089	45	204	2.27139e-68	212.421	pfam00141	peroxidase	-	cl00196
ShBAC.PRX83	Sh_243H23_g000070	Sh_243H23_p000070	specific	173827	33	327	1.24294e-142	404.588	cd00693	secretory_peroxidase	-	cl00196
ShBAC.PRX83	Sh_243H23_g000070	Sh_243H23_p000070	specific	395089	49	286	2.71848e-65	203.947	pfam00141	peroxidase	-	cl00196
ShBAC.PRX84	Sh_246J07_g000100	Sh_246J07_p000100	specific	173827	42	337	1.17863e-170	477.006	cd00693	secretory_peroxidase	-	cl00196
ShBAC.PRX84	Sh_246J07_g000100	Sh_246J07_p000100	specific	395089	59	303	4.89461e-73	224.748	pfam00141	peroxidase	-	cl00196
ShBAC.PRX85	Sh_247A02_g000010	Sh_247A02_p000010	specific	173827	38	315	4.78053e-145	410.366	cd00693	secretory_peroxidase	-	cl00196
ShBAC.PRX85	Sh_247A02_g000010	Sh_247A02_p000010	specific	395089	54	280	3.52526e-74	226.289	pfam00141	peroxidase	-	cl00196
ShBAC.PRX86	Sh_247A02_g000070	Sh_247A02_p000070	specific	173827	34	311	2.11879e-143	406.129	cd00693	secretory_peroxidase	-	cl00196
ShBAC.PRX86	Sh_247A02_g000070	Sh_247A02_p000070	specific	395089	50	276	1.59692e-73	224.363	pfam00141	peroxidase	-	cl00196
ShBAC.PRX87	Sh_247A02_g000080	Sh_247A02_p000080	specific	173827	114	415	4.62152e-139	399.196	cd00693	secretory_peroxidase	-	cl00196
ShBAC.PRX87	Sh_247A02_g000080	Sh_247A02_p000080	specific	395089	130	380	1.97609e-67	212.421	pfam00141	peroxidase	-	cl00196
ShBAC.PRX88	Sh_247N01_g000090	Sh_247N01_p000090	specific	173827	175	477	2.48265e-147	422.693	cd00693	secretory_peroxidase	-	cl00196
ShBAC.PRX88	Sh_247N01_g000090	Sh_247N01_p000090	specific	395089	192	444	9.3144e-63	202.021	pfam00141	peroxidase	-	cl00196
ShBAC.PRX89	Sh_248J12_g000090	Sh_248J12_p000090	specific	173827	40	317	7.48791e-137	389.566	cd00693	secretory_peroxidase	-	cl00196
ShBAC.PRX89	Sh_248J12_g000090	Sh_248J12_p000090	specific	395089	56	282	6.73897e-70	215.503	pfam00141	peroxidase	-	cl00196
ShBAC.PRX90	Sh_248J12_g000100	Sh_248J12_p000100	specific	173827	38	355	1.63868e-143	408.055	cd00693	secretory_peroxidase	-	cl00196
ShBAC.PRX90	Sh_248J12_g000100	Sh_248J12_p000100	specific	395089	54	320	3.745e-71	219.74	pfam00141	peroxidase	-	cl00196
ShBAC.PRX91	Sh_248K13_g000030	Sh_248K13_p000030	specific	173827	40	335	1.20237e-116	339.104	cd00693	secretory_peroxidase	-	cl00196
ShBAC.PRX91	Sh_248K13_g000030	Sh_248K13_p000030	specific	395089	58	300	4.37218e-57	183.146	pfam00141	peroxidase	-	cl00196
ShBAC.PRX92	Sh_249C09_g000050	Sh_249C09_p000050	specific	173827	29	328	2.1005e-152	429.626	cd00693	secretory_peroxidase	-	cl00196
ShBAC.PRX92	Sh_249C09_g000050	Sh_249C09_p000050	specific	395089	50	297	4.94743e-70	216.273	pfam00141	peroxidase	-	cl00196
ShBAC.PRX93	Sh_249G23_g000070	Sh_249G23_p000070	specific	395089	48	210	2.3287e-74	227.829	pfam00141	peroxidase	-	cl00196
ShBAC.PRX94	Sh_249G23_g000100	Sh_249G23_p000100	specific	173827	40	345	3.00492e-167	467.761	cd00693	secretory_peroxidase	-	cl00196
ShBAC.PRX94	Sh_249G23_g000100	Sh_249G23_p000100	specific	395089	57	212	4.92928e-70	216.659	pfam00141	peroxidase	-	cl00196
ShBAC.PRX95	Sh_249G23_g000110	Sh_249G23_p000110	specific	173827	36	332	6.57695e-153	432.323	cd00693	secretory_peroxidase	-	cl00196
ShBAC.PRX95	Sh_249G23_g000110	Sh_249G23_p000110	specific	395089	47	293	1.2394e-64	203.562	pfam00141	peroxidase	-	cl00196
ShBAC.PRX96	Sh_249G23_g000130	Sh_249G23_p000130	specific	173827	34	330	3.80667e-144	408.826	cd00693	secretory_peroxidase	-	cl00196
ShBAC.PRX96	Sh_249G23_g000130	Sh_249G23_p000130	specific	395089	51	206	2.08072e-65	204.332	pfam00141	peroxidase	-	cl00196
ShBAC.PRX97	Sh_250D18_g000170	Sh_250D18_p000170	specific	173827	7	306	3.69396e-145	409.981	cd00693	secretory_peroxidase	-	cl00196
ShBAC.PRX97	Sh_250D18_g000170	Sh_250D18_p000170	specific	395089	24	271	1.2297e-72	222.051	pfam00141	peroxidase	-	cl00196
ShBAC.PRX98	Sh_251B10_g000080	Sh_251B10_p000080	specific	173827	7	306	2.53503e-144	408.055	cd00693	secretory_peroxidase	-	cl00196
ShBAC.PRX98	Sh_251B10_g000080	Sh_251B10_p000080	specific	395089	24	271	2.05039e-72	221.281	pfam00141	peroxidase	-	cl00196
ShBAC.PRX99	Sh_254P15_g000010	Sh_254P15_p000010	specific	173827	27	324	2.79121e-147	416.144	cd00693	secretory_peroxidase	-	cl00196
ShBAC.PRX99	Sh_254P15_g000010	Sh_254P15_p000010	specific	395089	46	198	5.18134e-69	213.192	pfam00141	peroxidase	-	cl00196
ShBAC.PRX100	Sh_254P15_g000030	Sh_254P15_p000030	specific	173827	31	331	1.49828e-132	379.165	cd00693	secretory_peroxidase	-	cl00196
ShBAC.PRX100	Sh_254P15_g000030	Sh_254P15_p000030	specific	395089	50	296	1.12698e-54	176.983	pfam00141	peroxidase	-	cl00196
SsPRX1	Sspon.01G0009210-1A	Sspon.01G0009210-1A-mRNA-1:cds	specific	173827	26	350	6.48449e-152	429.241	cd00693	secretory_peroxidase	-	cl00196
SsPRX1	Sspon.01G0009210-1A	Sspon.01G0009210-1A-mRNA-1:cds	specific	395089	43	315	1.14019e-63	200.48	pfam00141	peroxidase	-	cl00196
SsPRX2	Sspon.01G0014950-1A	Sspon.01G0014950-1A-mRNA-1:cds	non-specific	173827	32	195	4.84471e-31	114.148	cd00693	secretory_peroxidase	-	cl00196
SsPRX3	Sspon.01G0021060-1A	Sspon.01G0021060-1A-mRNA-1	specific	173827	30	342	8.96681e-128	367.609	cd00693	secretory_peroxidase	-	cl00196
SsPRX3	Sspon.01G0021060-1A	Sspon.01G0021060-1A-mRNA-1	specific	395089	47	206	2.89931e-66	206.643	pfam00141	peroxidase	-	cl00196
SsPRX4	Sspon.01G0021980-1A	Sspon.01G0021980-1A-mRNA-1.cds1	specific	173827	25	343	1.3209e-115	336.793	cd00693	secretory_peroxidase	-	cl00196
SsPRX4	Sspon.01G0021980-1A	Sspon.01G0021980-1A-mRNA-1.cds1	specific	395089	52	216	2.16875e-38	134.996	pfam00141	peroxidase	-	cl00196
SsPRX5	Sspon.01G0028320-1A	Sspon.01G0028320-1A-mRNA-1:cds	specific	173827	34	330	3.06048e-170	474.695	cd00693	secretory_peroxidase	-	cl00196
SsPRX5	Sspon.01G0028320-1A	Sspon.01G0028320-1A-mRNA-1:cds	specific	395089	50	297	2.38703e-74	227.059	pfam00141	peroxidase	-	cl00196
SsPRX6	Sspon.01G0039610-2P	Sspon.01G0039610-2P-mRNA-1:cds	specific	173827	35	334	8.5123e-153	430.782	cd00693	secretory_peroxidase	-	cl00196
SsPRX6	Sspon.01G0039610-2P	Sspon.01G0039610-2P-mRNA-1:cds	specific	395089	51	298	2.21028e-71	219.74	pfam00141	peroxidase	-	cl00196
SsPRX7	Sspon.01G0039950-1B	Sspon.01G0039950-1B-mRNA-1.cds1	specific	173827	10	264	1.45541e-133	378.78	cd00693	secretory_peroxidase	-	cl00196
SsPRX7	Sspon.01G0039950-1B	Sspon.01G0039950-1B-mRNA-1.cds1	specific	395089	10	230	3.70676e-60	188.539	pfam00141	peroxidase	-	cl00196
SsPRX8	Sspon.01G0030890-2B	Sspon.01G0030890-2B-mRNA-1:cds	specific	173827	33	327	3.25607e-145	411.137	cd00693	secretory_peroxidase	-	cl00196
SsPRX8	Sspon.01G0030890-2B	Sspon.01G0030890-2B-mRNA-1:cds	specific	395089	50	202	1.17774e-53	173.901	pfam00141	peroxidase	-	cl00196
SsPRX9	Sspon.01G0049380-1P	Sspon.01G0049380-1P-mRNA-1:cds	specific	173827	34	345	1.01519e-165	463.909	cd00693	secretory_peroxidase	-	cl00196
SsPRX9	Sspon.01G0049380-1P	Sspon.01G0049380-1P-mRNA-1:cds	specific	395089	50	310	7.11012e-69	213.577	pfam00141	peroxidase	-	cl00196
SsPRX10	Sspon.01G0010500-3C	Sspon.01G0010500-3C-mRNA-1:cds	specific	173827	294	545	8.85571e-126	376.854	cd00693	secretory_peroxidase	-	cl00196
SsPRX10	Sspon.01G0010500-3C	Sspon.01G0010500-3C-mRNA-1:cds	specific	395089	286	509	3.54867e-53	181.991	pfam00141	peroxidase	-	cl00196
SsPRX11	Sspon.01G0012950-3C	Sspon.01G0012950-3C-mRNA-1:cds	specific	173827	47	278	3.73376e-112	326.008	cd00693	secretory_peroxidase	-	cl00196
SsPRX11	Sspon.01G0012950-3C	Sspon.01G0012950-3C-mRNA-1:cds	specific	395089	65	244	2.74932e-36	128.063	pfam00141	peroxidase	-	cl00196
SsPRX12	Sspon.01G0040920-2C	Sspon.01G0040920-2C-mRNA-1:cds	specific	173827	240	476	1.60047e-118	349.12	cd00693	secretory_peroxidase	-	cl00196
SsPRX12	Sspon.01G0040920-2C	Sspon.01G0040920-2C-mRNA-1:cds	non-specific	173827	6	224	4.91227e-88	271.309	cd00693	secretory_peroxidase	-	cl00196
SsPRX12	Sspon.01G0040920-2C	Sspon.01G0040920-2C-mRNA-1:cds	specific	395089	6	137	7.41868e-34	125.751	pfam00141	peroxidase	-	cl00196
SsPRX12	Sspon.01G0040920-2C	Sspon.01G0040920-2C-mRNA-1:cds	specific	395089	257	442	1.22302e-32	122.285	pfam00141	peroxidase	-	cl00196
SsPRX13	Sspon.01G0053880-1C	Sspon.01G0053880-1C-mRNA-1:cds	specific	173827	33	348	8.90281e-104	306.748	cd00693	secretory_peroxidase	-	cl00196
SsPRX13	Sspon.01G0053880-1C	Sspon.01G0053880-1C-mRNA-1:cds	specific	395089	103	319	1.34696e-50	166.583	pfam00141	peroxidase	-	cl00196
SsPRX14	Sspon.01G0018670-2C	Sspon.01G0018670-2C-mRNA-1	specific	173827	27	356	1.55036e-154	435.79	cd00693	secretory_peroxidase	-	cl00196
SsPRX14	Sspon.01G0018670-2C	Sspon.01G0018670-2C-mRNA-1	specific	395089	44	322	2.51518e-71	220.125	pfam00141	peroxidase	-	cl00196
SsPRX15	Sspon.01G0022000-3C	Sspon.01G0022000-3C-mRNA-1:cds	non-specific	173827	36	301	5.42343e-98	300.199	cd00693	secretory_peroxidase	-	cl00196
SsPRX15	Sspon.01G0022000-3C	Sspon.01G0022000-3C-mRNA-1:cds	non-specific	173827	331	588	4.54393e-87	272.08	cd00693	secretory_peroxidase	-	cl00196
SsPRX15	Sspon.01G0022000-3C	Sspon.01G0022000-3C-mRNA-1:cds	specific	395089	348	550	4.63585e-23	96.4763	pfam00141	peroxidase	-	cl00196
SsPRX15	Sspon.01G0022000-3C	Sspon.01G0022000-3C-mRNA-1:cds	specific	395089	53	172	3.93061e-22	94.1651	pfam00141	peroxidase	-	cl00196
SsPRX16	Sspon.01G0039620-2D	Sspon.01G0039620-2D-mRNA-1:cds	non-specific	173827	35	198	8.81832e-64	198.892	cd00693	secretory_peroxidase	-	cl00196
SsPRX16	Sspon.01G0039620-2D	Sspon.01G0039620-2D-mRNA-1:cds	non-specific	395089	52	191	2.5462e-12	62.5787	pfam00141	peroxidase	-	cl00196
SsPRX17	Sspon.08G0002660-4D	Sspon.08G0002660-4D-mRNA-1:cds	specific	173827	34	333	7.87495e-148	418.07	cd00693	secretory_peroxidase	-	cl00196
SsPRX17	Sspon.08G0002660-4D	Sspon.08G0002660-4D-mRNA-1:cds	specific	395089	51	299	5.57777e-67	208.569	pfam00141	peroxidase	-	cl00196
SsPRX18	Sspon.02G0002620-3D	Sspon.02G0002620-3D-mRNA-1:cds	specific	173827	157	446	4.84381e-141	405.359	cd00693	secretory_peroxidase	-	cl00196
SsPRX18	Sspon.02G0002620-3D	Sspon.02G0002620-3D-mRNA-1:cds	specific	395089	183	409	4.49761e-62	199.325	pfam00141	peroxidase	-	cl00196
SsPRX19	Sspon.01G0049390-2D	Sspon.01G0049390-2D-mRNA-1:cds	specific	173827	34	331	3.25978e-164	468.531	cd00693	secretory_peroxidase	-	cl00196
SsPRX19	Sspon.01G0049390-2D	Sspon.01G0049390-2D-mRNA-1:cds	specific	173827	337	556	5.97978e-100	304.436	cd00693	secretory_peroxidase	-	cl00196
SsPRX19	Sspon.01G0049390-2D	Sspon.01G0049390-2D-mRNA-1:cds	specific	395089	50	298	5.7153e-69	220.125	pfam00141	peroxidase	-	cl00196
SsPRX19	Sspon.01G0049390-2D	Sspon.01G0049390-2D-mRNA-1:cds	specific	395089	336	534	1.49378e-42	150.404	pfam00141	peroxidase	-	cl00196
SsPRX20	Sspon.02G0001040-1A	Sspon.02G0001040-1A-mRNA-1:cds	specific	173827	26	288	7.3119e-114	329.86	cd00693	secretory_peroxidase	-	cl00196
SsPRX20	Sspon.02G0001040-1A	Sspon.02G0001040-1A-mRNA-1:cds	specific	395089	39	253	5.67448e-36	127.292	pfam00141	peroxidase	-	cl00196
SsPRX21	Sspon.01G0009220-1P	Sspon.01G0009220-1P-mRNA-1:cds	specific	173827	326	603	1.31166e-155	448.501	cd00693	secretory_peroxidase	-	cl00196
SsPRX21	Sspon.01G0009220-1P	Sspon.01G0009220-1P-mRNA-1:cds	specific	173827	29	305	9.33417e-154	443.879	cd00693	secretory_peroxidase	-	cl00196
SsPRX21	Sspon.01G0009220-1P	Sspon.01G0009220-1P-mRNA-1:cds	specific	395089	339	571	6.39653e-72	229.37	pfam00141	peroxidase	-	cl00196
SsPRX21	Sspon.01G0009220-1P	Sspon.01G0009220-1P-mRNA-1:cds	specific	395089	42	277	1.60874e-66	215.118	pfam00141	peroxidase	-	cl00196
SsPRX22	Sspon.02G0002490-1A	Sspon.02G0002490-1A-mRNA-1:cds	non-specific	173827	72	278	3.9285e-77	236.256	cd00693	secretory_peroxidase	-	cl00196
SsPRX22	Sspon.02G0002490-1A	Sspon.02G0002490-1A-mRNA-1:cds	non-specific	395089	93	246	1.67787e-15	72.5939	pfam00141	peroxidase	-	cl00196
SsPRX23	Sspon.02G0002600-1A	Sspon.02G0002600-1A-mRNA-1:cds	specific	173827	78	379	2.45565e-146	416.144	cd00693	secretory_peroxidase	-	cl00196
SsPRX23	Sspon.02G0002600-1A	Sspon.02G0002600-1A-mRNA-1:cds	specific	395089	94	342	3.16782e-64	202.791	pfam00141	peroxidase	-	cl00196
SsPRX24	Sspon.02G0002610-1A	Sspon.02G0002610-1A-mRNA-1:cds	specific	173827	55	356	3.8101e-147	421.152	cd00693	secretory_peroxidase	-	cl00196
SsPRX24	Sspon.02G0002610-1A	Sspon.02G0002610-1A-mRNA-1:cds	specific	395089	71	319	1.52558e-64	205.873	pfam00141	peroxidase	-	cl00196
SsPRX25	Sspon.02G0002640-1A	Sspon.02G0002640-1A-mRNA-1:cds	specific	173827	75	359	7.00383e-134	383.788	cd00693	secretory_peroxidase	-	cl00196
SsPRX25	Sspon.02G0002640-1A	Sspon.02G0002640-1A-mRNA-1:cds	specific	395089	96	322	2.74765e-56	181.991	pfam00141	peroxidase	-	cl00196
SsPRX26	Sspon.02G0002470-1P	Sspon.02G0002470-1P-mRNA-1	specific	173827	63	358	9.10451e-157	441.568	cd00693	secretory_peroxidase	-	cl00196
SsPRX26	Sspon.02G0002470-1P	Sspon.02G0002470-1P-mRNA-1	specific	395089	80	324	1.99031e-68	212.807	pfam00141	peroxidase	-	cl00196
SsPRX27	Sspon.02G0007210-1A	Sspon.02G0007210-1A-mRNA-1:cds	specific	173827	107	402	1.11286e-122	356.824	cd00693	secretory_peroxidase	-	cl00196
SsPRX27	Sspon.02G0007210-1A	Sspon.02G0007210-1A-mRNA-1:cds	specific	395089	124	365	1.2296e-51	171.205	pfam00141	peroxidase	-	cl00196
SsPRX28	Sspon.02G0008010-1A	Sspon.02G0008010-1A-mRNA-1:cds	specific	173827	32	322	1.38172e-159	447.346	cd00693	secretory_peroxidase	-	cl00196
SsPRX28	Sspon.02G0008010-1A	Sspon.02G0008010-1A-mRNA-1:cds	specific	395089	49	287	2.9238e-75	228.985	pfam00141	peroxidase	-	cl00196
SsPRX29	Sspon.02G0010730-1A	Sspon.02G0010730-1A-mRNA-1:cds	specific	173827	55	359	1.22978e-168	471.613	cd00693	secretory_peroxidase	-	cl00196
SsPRX29	Sspon.02G0010730-1A	Sspon.02G0010730-1A-mRNA-1:cds	specific	395089	72	324	1.07665e-66	208.569	pfam00141	peroxidase	-	cl00196
SsPRX30	Sspon.02G0012680-1A	Sspon.02G0012680-1A-mRNA-1:cds	specific	173827	31	332	2.63613e-141	401.892	cd00693	secretory_peroxidase	-	cl00196
SsPRX30	Sspon.02G0012680-1A	Sspon.02G0012680-1A-mRNA-1:cds	specific	395089	48	300	7.50333e-52	170.049	pfam00141	peroxidase	-	cl00196
SsPRX31	Sspon.02G0021880-1T	Sspon.02G0021880-1T-mRNA-1	specific	173827	40	345	1.5709e-168	470.843	cd00693	secretory_peroxidase	-	cl00196
SsPRX31	Sspon.02G0021880-1T	Sspon.02G0021880-1T-mRNA-1	specific	395089	57	212	3.27704e-71	219.74	pfam00141	peroxidase	-	cl00196
SsPRX32	Sspon.02G0021930-1A	Sspon.02G0021930-1A-mRNA-1:cds	specific	173827	107	403	2.02967e-143	409.981	cd00693	secretory_peroxidase	-	cl00196
SsPRX32	Sspon.02G0021930-1A	Sspon.02G0021930-1A-mRNA-1:cds	specific	395089	124	279	1.96046e-64	204.332	pfam00141	peroxidase	-	cl00196
SsPRX33	Sspon.02G0001010-2B	Sspon.02G0001010-2B-mRNA-1:cds	specific	173827	240	549	2.27823e-143	414.989	cd00693	secretory_peroxidase	-	cl00196
SsPRX33	Sspon.02G0001010-2B	Sspon.02G0001010-2B-mRNA-1:cds	non-specific	173827	26	219	1.24445e-87	272.465	cd00693	secretory_peroxidase	-	cl00196
SsPRX33	Sspon.02G0001010-2B	Sspon.02G0001010-2B-mRNA-1:cds	specific	395089	253	509	6.31818e-65	209.725	pfam00141	peroxidase	-	cl00196
SsPRX33	Sspon.02G0001010-2B	Sspon.02G0001010-2B-mRNA-1:cds	specific	395089	39	211	3.98406e-30	116.507	pfam00141	peroxidase	-	cl00196
SsPRX34	Sspon.02G0033130-1B	Sspon.02G0033130-1B-mRNA-1:cds	specific	395089	42	252	1.21991e-27	107.647	pfam00141	peroxidase	-	cl00196
SsPRX34	Sspon.02G0033130-1B	Sspon.02G0033130-1B-mRNA-1:cds	specific	395089	165	391	1.7763e-24	99.1727	pfam00141	peroxidase	-	cl00196
SsPRX35	Sspon.02G0002650-2B	Sspon.02G0002650-2B-mRNA-1:cds	non-specific	173827	49	268	2.23744e-97	287.488	cd00693	secretory_peroxidase	-	cl00196
SsPRX35	Sspon.02G0002650-2B	Sspon.02G0002650-2B-mRNA-1:cds	specific	395089	66	234	1.21254e-26	102.254	pfam00141	peroxidase	-	cl00196
SsPRX36	Sspon.02G0033400-1B	Sspon.02G0033400-1B-mRNA-1	specific	173827	63	358	8.19918e-158	444.264	cd00693	secretory_peroxidase	-	cl00196
SsPRX36	Sspon.02G0033400-1B	Sspon.02G0033400-1B-mRNA-1	specific	395089	80	324	2.77141e-69	215.118	pfam00141	peroxidase	-	cl00196
SsPRX37	Sspon.02G0025700-2P	Sspon.02G0025700-2P-mRNA-1	specific	173827	92	385	6.30855e-150	425.389	cd00693	secretory_peroxidase	-	cl00196
SsPRX37	Sspon.02G0025700-2P	Sspon.02G0025700-2P-mRNA-1	specific	395089	109	356	4.53752e-62	197.399	pfam00141	peroxidase	-	cl00196
SsPRX38	Sspon.02G0044070-1B	Sspon.02G0044070-1B-mRNA-1:cds	specific	173827	40	364	1.65374e-157	443.879	cd00693	secretory_peroxidase	-	cl00196
SsPRX38	Sspon.02G0044070-1B	Sspon.02G0044070-1B-mRNA-1:cds	specific	395089	56	241	8.44585e-61	193.547	pfam00141	peroxidase	-	cl00196
SsPRX39	Sspon.02G0046810-1C	Sspon.02G0046810-1C-mRNA-1	non-specific	173827	55	316	3.88604e-79	242.805	cd00693	secretory_peroxidase	-	cl00196
SsPRX40	Sspon.02G0021920-2C	Sspon.02G0021920-2C-mRNA-1	specific	173827	36	334	8.40628e-153	431.938	cd00693	secretory_peroxidase	-	cl00196
SsPRX40	Sspon.02G0021920-2C	Sspon.02G0021920-2C-mRNA-1	specific	395089	47	293	1.20587e-62	198.554	pfam00141	peroxidase	-	cl00196
SsPRX41	Sspon.02G0053200-1C	Sspon.02G0053200-1C-mRNA-1:cds	specific	173827	31	314	4.60101e-155	436.56	cd00693	secretory_peroxidase	-	cl00196
SsPRX41	Sspon.02G0053200-1C	Sspon.02G0053200-1C-mRNA-1:cds	specific	395089	37	280	5.10174e-74	226.289	pfam00141	peroxidase	-	cl00196
SsPRX42	Sspon.02G0000380-3D	Sspon.02G0000380-3D-mRNA-1:cds	specific	395089	26	227	1.92072e-53	170.82	pfam00141	peroxidase	-	cl00196
SsPRX42	Sspon.02G0000380-3D	Sspon.02G0000380-3D-mRNA-1:cds	non-specific	173827	58	246	1.98886e-32	119.926	cd00693	secretory_peroxidase	-	cl00196
SsPRX43	Sspon.02G0025690-4P	Sspon.02G0025690-4P-mRNA-1:cds	specific	173827	33	336	1.07202e-151	428.086	cd00693	secretory_peroxidase	-	cl00196
SsPRX43	Sspon.02G0025690-4P	Sspon.02G0025690-4P-mRNA-1:cds	specific	395089	50	301	2.29856e-66	207.029	pfam00141	peroxidase	-	cl00196
SsPRX44	Sspon.03G0004500-1A	Sspon.03G0004500-1A-mRNA-1:cds	specific	173827	38	339	1.75533e-162	455.435	cd00693	secretory_peroxidase	-	cl00196
SsPRX44	Sspon.03G0004500-1A	Sspon.03G0004500-1A-mRNA-1:cds	specific	395089	55	301	1.03346e-68	213.192	pfam00141	peroxidase	-	cl00196
SsPRX45	Sspon.03G0015740-1A	Sspon.03G0015740-1A-mRNA-1:cds	specific	173827	147	459	6.34939e-124	373.002	cd00693	secretory_peroxidase	-	cl00196
SsPRX45	Sspon.03G0015740-1A	Sspon.03G0015740-1A-mRNA-1:cds	specific	173827	474	782	2.90037e-120	363.757	cd00693	secretory_peroxidase	-	cl00196
SsPRX45	Sspon.03G0015740-1A	Sspon.03G0015740-1A-mRNA-1:cds	specific	395089	164	323	1.58496e-63	210.495	pfam00141	peroxidase	-	cl00196
SsPRX45	Sspon.03G0015740-1A	Sspon.03G0015740-1A-mRNA-1:cds	specific	395089	491	650	4.04108e-63	209.34	pfam00141	peroxidase	-	cl00196
SsPRX46	Sspon.03G0015760-1A	Sspon.03G0015760-1A-mRNA-1	specific	173827	33	332	1.99444e-154	434.634	cd00693	secretory_peroxidase	-	cl00196
SsPRX46	Sspon.03G0015760-1A	Sspon.03G0015760-1A-mRNA-1	specific	395089	52	297	1.29905e-69	215.118	pfam00141	peroxidase	-	cl00196
SsPRX47	Sspon.03G0021920-1A	Sspon.03G0021920-1A-mRNA-1:cds	specific	173827	22	291	1.37998e-132	381.862	cd00693	secretory_peroxidase	-	cl00196
SsPRX48	Sspon.03G0034150-1B	Sspon.03G0034150-1B-mRNA-1:cds	specific	173827	7	264	7.72778e-132	375.698	cd00693	secretory_peroxidase	-	cl00196
SsPRX48	Sspon.03G0034150-1B	Sspon.03G0034150-1B-mRNA-1:cds	specific	395089	7	133	1.07922e-54	175.442	pfam00141	peroxidase	-	cl00196
SsPRX49	Sspon.03G0034470-1B	Sspon.03G0034470-1B-mRNA-1:cds	specific	173827	11	255	1.13193e-118	341.03	cd00693	secretory_peroxidase	-	cl00196
SsPRX49	Sspon.03G0034470-1B	Sspon.03G0034470-1B-mRNA-1:cds	specific	395089	11	221	3.20055e-53	170.435	pfam00141	peroxidase	-	cl00196
SsPRX50	Sspon.03G0034480-1B	Sspon.03G0034480-1B-mRNA-1:cds	specific	173827	30	343	2.69787e-129	371.461	cd00693	secretory_peroxidase	-	cl00196
SsPRX50	Sspon.03G0034480-1B	Sspon.03G0034480-1B-mRNA-1:cds	specific	395089	47	206	9.29988e-67	208.184	pfam00141	peroxidase	-	cl00196
SsPRX51	Sspon.03G0037780-1C	Sspon.03G0037780-1C-mRNA-1	specific	395089	19	167	3.94149e-57	178.139	pfam00141	peroxidase	-	cl00196
SsPRX52	Sspon.03G0025980-2C	Sspon.03G0025980-2C-mRNA-1:cds	specific	173827	44	338	1.06242e-167	469.687	cd00693	secretory_peroxidase	-	cl00196
SsPRX52	Sspon.03G0025980-2C	Sspon.03G0025980-2C-mRNA-1:cds	specific	395089	61	304	6.92229e-72	222.051	pfam00141	peroxidase	-	cl00196
SsPRX53	Sspon.03G0034490-2C	Sspon.03G0034490-2C-mRNA-1	specific	173827	28	318	1.8366e-144	408.826	cd00693	secretory_peroxidase	-	cl00196
SsPRX53	Sspon.03G0034490-2C	Sspon.03G0034490-2C-mRNA-1	specific	395089	47	291	4.82907e-74	225.903	pfam00141	peroxidase	-	cl00196
SsPRX54	Sspon.03G0014070-2C	Sspon.03G0014070-2C-mRNA-1:cds	non-specific	173827	26	240	7.01666e-88	262.065	cd00693	secretory_peroxidase	-	cl00196
SsPRX54	Sspon.03G0014070-2C	Sspon.03G0014070-2C-mRNA-1:cds	specific	395089	43	208	4.2855e-19	81.4535	pfam00141	peroxidase	-	cl00196
SsPRX55	Sspon.03G0015030-2P	Sspon.03G0015030-2P-mRNA-1	specific	173827	36	332	9.75004e-166	465.065	cd00693	secretory_peroxidase	-	cl00196
SsPRX55	Sspon.03G0015030-2P	Sspon.03G0015030-2P-mRNA-1	specific	395089	53	208	1.88236e-74	228.6	pfam00141	peroxidase	-	cl00196
SsPRX56	Sspon.03G0042530-1C	Sspon.03G0042530-1C-mRNA-1:cds	specific	173827	23	336	1.65741e-127	366.839	cd00693	secretory_peroxidase	-	cl00196
SsPRX56	Sspon.03G0042530-1C	Sspon.03G0042530-1C-mRNA-1:cds	specific	395089	40	199	2.66708e-66	206.643	pfam00141	peroxidase	-	cl00196
SsPRX57	Sspon.03G0036960-2C	Sspon.03G0036960-2C-mRNA-1:cds	non-specific	173827	40	272	1.6069e-95	282.865	cd00693	secretory_peroxidase	-	cl00196
SsPRX57	Sspon.03G0036960-2C	Sspon.03G0036960-2C-mRNA-1:cds	specific	395089	56	235	2.26419e-34	122.67	pfam00141	peroxidase	-	cl00196
SsPRX58	Sspon.03G0038090-2D	Sspon.03G0038090-2D-mRNA-1:cds	specific	173827	42	266	1.47879e-110	326.008	cd00693	secretory_peroxidase	-	cl00196
SsPRX58	Sspon.03G0038090-2D	Sspon.03G0038090-2D-mRNA-1:cds	specific	395089	59	232	2.14938e-45	154.641	pfam00141	peroxidase	-	cl00196
SsPRX59	Sspon.03G0017120-2D	Sspon.03G0017120-2D-mRNA-1:cds	non-specific	173827	30	229	2.10216e-92	273.235	cd00693	secretory_peroxidase	-	cl00196
SsPRX59	Sspon.03G0017120-2D	Sspon.03G0017120-2D-mRNA-1:cds	specific	395089	47	140	3.02511e-31	113.425	pfam00141	peroxidase	-	cl00196
SsPRX60	Sspon.03G0046580-1D	Sspon.03G0046580-1D-mRNA-1	specific	173827	42	343	1.48391e-169	473.539	cd00693	secretory_peroxidase	-	cl00196
SsPRX60	Sspon.03G0046580-1D	Sspon.03G0046580-1D-mRNA-1	specific	395089	63	308	5.31952e-80	242.082	pfam00141	peroxidase	-	cl00196
SsPRX61	Sspon.04G0005810-1A	Sspon.04G0005810-1A-mRNA-1:cds	specific	173827	214	445	1.25746e-115	340.645	cd00693	secretory_peroxidase	-	cl00196
SsPRX62	Sspon.04G0010390-1A	Sspon.04G0010390-1A-mRNA-1:cds	specific	395089	79	285	2.24033e-46	159.264	pfam00141	peroxidase	-	cl00196
SsPRX62	Sspon.04G0010390-1A	Sspon.04G0010390-1A-mRNA-1:cds	non-specific	173827	119	304	6.60701e-19	86.7987	cd00693	secretory_peroxidase	-	cl00196
SsPRX63	Sspon.04G0014420-1A	Sspon.04G0014420-1A-mRNA-1:cds	specific	173827	26	320	8.06482e-163	455.435	cd00693	secretory_peroxidase	-	cl00196
SsPRX63	Sspon.04G0014420-1A	Sspon.04G0014420-1A-mRNA-1:cds	specific	395089	43	285	2.63074e-77	234.378	pfam00141	peroxidase	-	cl00196
SsPRX64	Sspon.04G0003770-2B	Sspon.04G0003770-2B-mRNA-1:cds	specific	173827	36	340	8.87278e-165	461.983	cd00693	secretory_peroxidase	-	cl00196
SsPRX64	Sspon.04G0003770-2B	Sspon.04G0003770-2B-mRNA-1:cds	specific	395089	52	305	2.80667e-69	215.118	pfam00141	peroxidase	-	cl00196
SsPRX65	Sspon.04G0017740-2B	Sspon.04G0017740-2B-mRNA-1:cds	specific	173827	41	345	4.61114e-151	426.545	cd00693	secretory_peroxidase	-	cl00196
SsPRX65	Sspon.04G0017740-2B	Sspon.04G0017740-2B-mRNA-1:cds	specific	395089	58	214	4.81119e-73	224.363	pfam00141	peroxidase	-	cl00196
SsPRX66	Sspon.04G0000120-3C	Sspon.04G0000120-3C-mRNA-1:cds	non-specific	173827	29	255	9.47883e-96	282.865	cd00693	secretory_peroxidase	-	cl00196
SsPRX66	Sspon.04G0000120-3C	Sspon.04G0000120-3C-mRNA-1:cds	specific	395089	50	224	8.67027e-30	110.343	pfam00141	peroxidase	-	cl00196
SsPRX67	Sspon.04G0031720-1C	Sspon.04G0031720-1C-mRNA-1:cds	specific	173827	382	672	1.30727e-160	463.524	cd00693	secretory_peroxidase	-	cl00196
SsPRX67	Sspon.04G0031720-1C	Sspon.04G0031720-1C-mRNA-1:cds	specific	173827	28	322	4.4218e-159	459.672	cd00693	secretory_peroxidase	-	cl00196
SsPRX67	Sspon.04G0031720-1C	Sspon.04G0031720-1C-mRNA-1:cds	specific	395089	44	204	6.28339e-68	220.125	pfam00141	peroxidase	-	cl00196
SsPRX67	Sspon.04G0031720-1C	Sspon.04G0031720-1C-mRNA-1:cds	specific	395089	398	558	6.28339e-68	220.125	pfam00141	peroxidase	-	cl00196
SsPRX68	Sspon.04G0035800-1D	Sspon.04G0035800-1D-mRNA-1:cds	specific	173827	111	397	2.86307e-162	457.361	cd00693	secretory_peroxidase	-	cl00196
SsPRX68	Sspon.04G0035800-1D	Sspon.04G0035800-1D-mRNA-1:cds	specific	395089	127	276	5.45198e-65	205.488	pfam00141	peroxidase	-	cl00196
SsPRX69	Sspon.04G0014450-4D	Sspon.04G0014450-4D-mRNA-1	specific	173827	24	315	3.80529e-149	425.389	cd00693	secretory_peroxidase	-	cl00196
SsPRX69	Sspon.04G0014450-4D	Sspon.04G0014450-4D-mRNA-1	specific	395089	39	282	2.37458e-69	217.814	pfam00141	peroxidase	-	cl00196
SsPRX70	Sspon.05G0011490-1A	Sspon.05G0011490-1A-mRNA-1:cds	specific	173827	36	336	1.72932e-176	495.11	cd00693	secretory_peroxidase	-	cl00196
SsPRX70	Sspon.05G0011490-1A	Sspon.05G0011490-1A-mRNA-1:cds	specific	395089	52	302	7.04187e-75	232.067	pfam00141	peroxidase	-	cl00196
SsPRX71	Sspon.05G0014310-1A	Sspon.05G0014310-1A-mRNA-1:cds	specific	395089	17	250	1.15345e-55	179.679	pfam00141	peroxidase	-	cl00196
SsPRX72	Sspon.05G0027910-1B	Sspon.05G0027910-1B-mRNA-1.cds1	specific	173827	36	327	1.54033e-143	406.9	cd00693	secretory_peroxidase	-	cl00196
SsPRX72	Sspon.05G0027910-1B	Sspon.05G0027910-1B-mRNA-1.cds1	specific	395089	52	294	2.42518e-65	203.947	pfam00141	peroxidase	-	cl00196
SsPRX73	Sspon.05G0014910-2C	Sspon.05G0014910-2C-mRNA-1:cds	specific	173827	73	400	5.54351e-129	373.002	cd00693	secretory_peroxidase	-	cl00196
SsPRX73	Sspon.05G0014910-2C	Sspon.05G0014910-2C-mRNA-1:cds	specific	395089	90	283	1.82154e-59	191.235	pfam00141	peroxidase	-	cl00196
SsPRX74	Sspon.05G0028190-2C	Sspon.05G0028190-2C-mRNA-1:cds	specific	173827	37	360	1.3055e-130	375.313	cd00693	secretory_peroxidase	-	cl00196
SsPRX75	Sspon.05G0036460-1C	Sspon.05G0036460-1C-mRNA-1:cds	specific	173827	34	290	3.254e-129	369.15	cd00693	secretory_peroxidase	-	cl00196
SsPRX75	Sspon.05G0036460-1C	Sspon.05G0036460-1C-mRNA-1:cds	specific	395089	51	252	1.49528e-65	203.177	pfam00141	peroxidase	-	cl00196
SsPRX76	Sspon.05G0022060-1P	Sspon.05G0022060-1P-mRNA-1:cds	specific	173827	36	351	3.86036e-148	419.611	cd00693	secretory_peroxidase	-	cl00196
SsPRX76	Sspon.05G0022060-1P	Sspon.05G0022060-1P-mRNA-1:cds	specific	395089	53	316	5.0238e-64	201.251	pfam00141	peroxidase	-	cl00196
SsPRX77	Sspon.05G0031580-2D	Sspon.05G0031580-2D-mRNA-1:cds	specific	173827	24	308	1.72467e-155	436.175	cd00693	secretory_peroxidase	-	cl00196
SsPRX77	Sspon.05G0031580-2D	Sspon.05G0031580-2D-mRNA-1:cds	specific	395089	41	273	1.19022e-72	222.051	pfam00141	peroxidase	-	cl00196
SsPRX78	Sspon.05G0003300-2D	Sspon.05G0003300-2D-mRNA-1:cds	specific	173827	40	269	3.24289e-105	307.133	cd00693	secretory_peroxidase	-	cl00196
SsPRX78	Sspon.05G0003300-2D	Sspon.05G0003300-2D-mRNA-1:cds	specific	395089	57	237	2.3693e-25	98.7875	pfam00141	peroxidase	-	cl00196
SsPRX79	Sspon.05G0023420-3D	Sspon.05G0023420-3D-mRNA-1:cds	specific	395089	99	288	2.18371e-19	84.1499	pfam00141	peroxidase	-	cl00196
SsPRX80	Sspon.05G0007800-2D	Sspon.05G0007800-2D-mRNA-1:cds	specific	173827	148	441	8.07926e-130	378.395	cd00693	secretory_peroxidase	-	cl00196
SsPRX80	Sspon.05G0007800-2D	Sspon.05G0007800-2D-mRNA-1:cds	specific	395089	165	419	1.79627e-68	217.044	pfam00141	peroxidase	-	cl00196
SsPRX81	Sspon.06G0002810-1A	Sspon.06G0002810-1A-mRNA-1:cds	specific	173827	1	228	9.57466e-124	352.586	cd00693	secretory_peroxidase	-	cl00196
SsPRX82	Sspon.06G0012950-1A	Sspon.06G0012950-1A-mRNA-1:cds	specific	173827	36	318	7.82806e-164	458.516	cd00693	secretory_peroxidase	-	cl00196
SsPRX82	Sspon.06G0012950-1A	Sspon.06G0012950-1A-mRNA-1:cds	specific	395089	52	289	3.29369e-84	252.482	pfam00141	peroxidase	-	cl00196
SsPRX83	Sspon.06G0003940-2B	Sspon.06G0003940-2B-mRNA-1	specific	395089	63	299	3.04902e-52	171.59	pfam00141	peroxidase	-	cl00196
SsPRX84	Sspon.06G0029850-1C	Sspon.06G0029850-1C-mRNA-1:cds	specific	173827	62	346	1.52503e-122	354.512	cd00693	secretory_peroxidase	-	cl00196
SsPRX85	Sspon.06G0035830-1D	Sspon.06G0035830-1D-mRNA-1:cds	non-specific	173827	28	235	3.76821e-12	65.2275	cd00693	secretory_peroxidase	-	cl00196
SsPRX86	Sspon.07G0010780-1A	Sspon.07G0010780-1A-mRNA-1:cds	specific	173827	40	335	2.23153e-116	338.334	cd00693	secretory_peroxidase	-	cl00196
SsPRX86	Sspon.07G0010780-1A	Sspon.07G0010780-1A-mRNA-1:cds	specific	395089	58	300	1.02902e-56	181.991	pfam00141	peroxidase	-	cl00196
SsPRX87	Sspon.07G0012330-1A	Sspon.07G0012330-1A-mRNA-1:cds	specific	173827	44	352	4.46922e-175	510.903	cd00693	secretory_peroxidase	-	cl00196
SsPRX87	Sspon.07G0012330-1A	Sspon.07G0012330-1A-mRNA-1:cds	specific	173827	648	956	1.03135e-173	507.051	cd00693	secretory_peroxidase	-	cl00196
SsPRX87	Sspon.07G0012330-1A	Sspon.07G0012330-1A-mRNA-1:cds	specific	395089	60	217	3.83053e-75	244.393	pfam00141	peroxidase	-	cl00196
SsPRX87	Sspon.07G0012330-1A	Sspon.07G0012330-1A-mRNA-1:cds	specific	395089	664	921	2.88924e-73	239.385	pfam00141	peroxidase	-	cl00196
SsPRX88	Sspon.07G0013950-1A	Sspon.07G0013950-1A-mRNA-1	specific	173827	1	249	3.81246e-149	417.685	cd00693	secretory_peroxidase	-	cl00196
SsPRX88	Sspon.07G0013950-1A	Sspon.07G0013950-1A-mRNA-1	specific	395089	1	208	9.0062e-56	176.983	pfam00141	peroxidase	-	cl00196
SsPRX89	Sspon.07G0014000-1A	Sspon.07G0014000-1A-mRNA-1.cds1	specific	395089	1	133	7.9525e-27	99.1727	pfam00141	peroxidase	-	cl00196
SsPRX90	Sspon.07G0020150-1A	Sspon.07G0020150-1A-mRNA-1:cds	specific	395089	52	205	1.48073e-59	189.309	pfam00141	peroxidase	-	cl00196
SsPRX91	Sspon.07G0020160-1A	Sspon.07G0020160-1A-mRNA-1:cds	specific	173827	25	317	4.37515e-103	304.051	cd00693	secretory_peroxidase	-	cl00196
SsPRX92	Sspon.07G0007520-2B	Sspon.07G0007520-2B-mRNA-1	non-specific	173827	39	283	3.69353e-102	300.199	cd00693	secretory_peroxidase	-	cl00196
SsPRX92	Sspon.07G0007520-2B	Sspon.07G0007520-2B-mRNA-1	specific	395089	55	236	3.85274e-62	194.317	pfam00141	peroxidase	-	cl00196
SsPRX93	Sspon.07G0014010-2B	Sspon.07G0014010-2B-mRNA-1:cds	non-specific	173827	30	231	3.81943e-60	190.803	cd00693	secretory_peroxidase	-	cl00196
SsPRX94	Sspon.07G0019530-2B	Sspon.07G0019530-2B-mRNA-1:cds	specific	395089	294	511	3.86531e-41	146.552	pfam00141	peroxidase	-	cl00196
SsPRX94	Sspon.07G0019530-2B	Sspon.07G0019530-2B-mRNA-1:cds	specific	395089	50	270	5.07256e-35	129.989	pfam00141	peroxidase	-	cl00196
SsPRX95	Sspon.07G0004880-3C	Sspon.07G0004880-3C-mRNA-1:cds	specific	173827	270	565	2.37719e-169	482.013	cd00693	secretory_peroxidase	-	cl00196
SsPRX95	Sspon.07G0004880-3C	Sspon.07G0004880-3C-mRNA-1:cds	specific	395089	282	526	1.91408e-67	216.659	pfam00141	peroxidase	-	cl00196
SsPRX96	Sspon.07G0032970-1C	Sspon.07G0032970-1C-mRNA-1:cds	specific	173827	44	318	1.43175e-126	363.372	cd00693	secretory_peroxidase	-	cl00196
SsPRX96	Sspon.07G0032970-1C	Sspon.07G0032970-1C-mRNA-1:cds	specific	395089	44	277	6.96882e-59	187.383	pfam00141	peroxidase	-	cl00196
SsPRX97	Sspon.07G0016910-1P	Sspon.07G0016910-1P-mRNA-1:cds	specific	173827	31	307	1.73513e-149	421.152	cd00693	secretory_peroxidase	-	cl00196
SsPRX97	Sspon.07G0016910-1P	Sspon.07G0016910-1P-mRNA-1:cds	specific	395089	44	272	2.64736e-70	215.888	pfam00141	peroxidase	-	cl00196
SsPRX98	Sspon.07G0016920-2C	Sspon.07G0016920-2C-mRNA-1	specific	173827	33	308	2.95436e-154	433.093	cd00693	secretory_peroxidase	-	cl00196
SsPRX98	Sspon.07G0016920-2C	Sspon.07G0016920-2C-mRNA-1	specific	395089	50	293	8.43464e-80	240.156	pfam00141	peroxidase	-	cl00196
SsPRX99	Sspon.07G0009530-3D	Sspon.07G0009530-3D-mRNA-1	specific	173827	43	339	1.89482e-134	384.558	cd00693	secretory_peroxidase	-	cl00196
SsPRX99	Sspon.07G0009530-3D	Sspon.07G0009530-3D-mRNA-1	specific	395089	55	304	1.30556e-60	192.391	pfam00141	peroxidase	-	cl00196
SsPRX100	Sspon.07G0012340-2D	Sspon.07G0012340-2D-mRNA-1	specific	173827	48	312	1.46371e-147	417.685	cd00693	secretory_peroxidase	-	cl00196
SsPRX100	Sspon.07G0012340-2D	Sspon.07G0012340-2D-mRNA-1	specific	395089	48	174	1.68969e-55	179.294	pfam00141	peroxidase	-	cl00196
SsPRX101	Sspon.03G0015020-2P	Sspon.03G0015020-2P-mRNA-1	specific	173827	25	333	3.48773e-180	500.888	cd00693	secretory_peroxidase	-	cl00196
SsPRX101	Sspon.03G0015020-2P	Sspon.03G0015020-2P-mRNA-1	specific	395089	41	198	1.79552e-78	238.615	pfam00141	peroxidase	-	cl00196
SsPRX102	Sspon.07G0037190-1D	Sspon.07G0037190-1D-mRNA-1:cds	specific	173827	23	327	2.54153e-180	509.748	cd00693	secretory_peroxidase	-	cl00196
SsPRX102	Sspon.07G0037190-1D	Sspon.07G0037190-1D-mRNA-1:cds	specific	173827	325	568	2.04851e-131	385.328	cd00693	secretory_peroxidase	-	cl00196
SsPRX102	Sspon.07G0037190-1D	Sspon.07G0037190-1D-mRNA-1:cds	specific	395089	40	198	7.26796e-72	228.215	pfam00141	peroxidase	-	cl00196
SsPRX103	Sspon.07G0032980-2D	Sspon.07G0032980-2D-mRNA-1:cds	non-specific	173827	30	251	5.31045e-73	225.856	cd00693	secretory_peroxidase	-	cl00196
SsPRX103	Sspon.07G0032980-2D	Sspon.07G0032980-2D-mRNA-1:cds	non-specific	395089	47	116	2.13353e-15	72.5939	pfam00141	peroxidase	-	cl00196
SsPRX104	Sspon.08G0007750-1A	Sspon.08G0007750-1A-mRNA-1:cds	specific	173827	34	343	1.0115e-164	461.213	cd00693	secretory_peroxidase	-	cl00196
SsPRX104	Sspon.08G0007750-1A	Sspon.08G0007750-1A-mRNA-1:cds	specific	395089	49	308	1.7734e-74	227.829	pfam00141	peroxidase	-	cl00196
SsPRX105	Sspon.08G0008080-1A	Sspon.08G0008080-1A-mRNA-1:cds	non-specific	173827	27	246	1.95829e-86	258.598	cd00693	secretory_peroxidase	-	cl00196
SsPRX105	Sspon.08G0008080-1A	Sspon.08G0008080-1A-mRNA-1:cds	specific	395089	44	211	1.49801e-19	82.9943	pfam00141	peroxidase	-	cl00196
SsPRX106	Sspon.08G0009200-1A	Sspon.08G0009200-1A-mRNA-1:cds	specific	173827	28	328	6.02194e-177	491.643	cd00693	secretory_peroxidase	-	cl00196
SsPRX106	Sspon.08G0009200-1A	Sspon.08G0009200-1A-mRNA-1:cds	specific	395089	45	289	5.4271e-76	231.296	pfam00141	peroxidase	-	cl00196
SsPRX107	Sspon.08G0021260-1B	Sspon.08G0021260-1B-mRNA-1:cds	specific	173827	27	324	2.48171e-175	487.406	cd00693	secretory_peroxidase	-	cl00196
SsPRX107	Sspon.08G0021260-1B	Sspon.08G0021260-1B-mRNA-1:cds	specific	395089	44	289	1.51985e-76	232.452	pfam00141	peroxidase	-	cl00196
SsPRX108	Sspon.08G0009190-1P	Sspon.08G0009190-1P-mRNA-1:cds	specific	173827	31	328	1.1559e-170	475.85	cd00693	secretory_peroxidase	-	cl00196
SsPRX108	Sspon.08G0009190-1P	Sspon.08G0009190-1P-mRNA-1:cds	specific	395089	48	204	6.47628e-75	228.6	pfam00141	peroxidase	-	cl00196
SsPRX109	Sspon.08G0002670-3C	Sspon.08G0002670-3C-mRNA-1:cds	specific	173827	84	373	6.98804e-131	376.854	cd00693	secretory_peroxidase	-	cl00196
SsPRX109	Sspon.08G0002670-3C	Sspon.08G0002670-3C-mRNA-1:cds	specific	395089	101	339	1.15601e-58	188.539	pfam00141	peroxidase	-	cl00196
SsPRX110	Sspon.08G0002680-3C	Sspon.08G0002680-3C-mRNA-1:cds	specific	173827	29	317	1.08773e-137	391.492	cd00693	secretory_peroxidase	-	cl00196
SsPRX110	Sspon.08G0002680-3C	Sspon.08G0002680-3C-mRNA-1:cds	specific	395089	46	282	8.1769e-63	197.013	pfam00141	peroxidase	-	cl00196
SsPRX111	Sspon.08G0008090-2C	Sspon.08G0008090-2C-mRNA-1:cds	specific	173827	27	309	9.13435e-155	434.634	cd00693	secretory_peroxidase	-	cl00196
SsPRX111	Sspon.08G0008090-2C	Sspon.08G0008090-2C-mRNA-1:cds	specific	395089	44	288	1.4672e-75	229.755	pfam00141	peroxidase	-	cl00196
SsPRX112	Sspon.08G0020090-3D	Sspon.08G0020090-3D-mRNA-1:cds	specific	173827	27	255	9.8627e-106	307.903	cd00693	secretory_peroxidase	-	cl00196
SsPRX112	Sspon.08G0020090-3D	Sspon.08G0020090-3D-mRNA-1:cds	specific	395089	44	220	5.47908e-34	121.129	pfam00141	peroxidase	-	cl00196
SsPRX113	Sspon.08G0029390-1D	Sspon.08G0029390-1D-mRNA-1:cds	specific	173827	48	291	1.57927e-138	402.277	cd00693	secretory_peroxidase	-	cl00196
SsPRX113	Sspon.08G0029390-1D	Sspon.08G0029390-1D-mRNA-1:cds	specific	173827	296	537	1.69266e-137	399.581	cd00693	secretory_peroxidase	-	cl00196
SsPRX113	Sspon.08G0029390-1D	Sspon.08G0029390-1D-mRNA-1:cds	specific	395089	65	221	2.82638e-70	223.207	pfam00141	peroxidase	-	cl00196
SsPRX113	Sspon.08G0029390-1D	Sspon.08G0029390-1D-mRNA-1:cds	specific	395089	313	469	6.64186e-70	222.051	pfam00141	peroxidase	-	cl00196
AtPRX1	AT1G05240	AT1G05240.1	specific	173827	26	323	2.85197e-167	466.991	cd00693	secretory_peroxidase	-	cl00196
AtPRX1	AT1G05240	AT1G05240.1	specific	395089	42	204	3.73451e-73	223.977	pfam00141	peroxidase	-	cl00196
AtPRX2	AT1G05260	AT1G05260.1	specific	173827	25	323	2.4408e-179	497.421	cd00693	secretory_peroxidase	-	cl00196
AtPRX2	AT1G05260	AT1G05260.1	specific	395089	42	197	2.31251e-77	234.378	pfam00141	peroxidase	-	cl00196
AtPRX3	AT1G07890	AT1G07890.1	specific	395089	20	227	2.00595e-53	170.82	pfam00141	peroxidase	-	cl00196
AtPRX3	AT1G07890	AT1G07890.1	non-specific	395089	20	227	2.00595e-53	170.82	pfam00141	peroxidase	-	cl00196
AtPRX3	AT1G07890	AT1G07890.1	non-specific	173827	58	246	6.86893e-31	115.689	cd00693	secretory_peroxidase	-	cl00196
AtPRX3	AT1G07890	AT1G07890.1	non-specific	173827	58	246	6.86893e-31	115.689	cd00693	secretory_peroxidase	-	cl00196
AtPRX4	AT1G14540	AT1G14540.1	specific	173827	20	314	1.66306e-160	449.272	cd00693	secretory_peroxidase	-	cl00196
AtPRX4	AT1G14540	AT1G14540.1	specific	395089	37	279	3.56853e-73	223.592	pfam00141	peroxidase	-	cl00196
AtPRX5	AT1G14550	AT1G14550.1	specific	173827	25	320	2.52192e-167	466.605	cd00693	secretory_peroxidase	-	cl00196
AtPRX5	AT1G14550	AT1G14550.1	specific	395089	42	285	2.48169e-75	229.37	pfam00141	peroxidase	-	cl00196
AtPRX6	AT1G24110	AT1G24110.1	specific	173827	21	319	3.98922e-151	426.16	cd00693	secretory_peroxidase	-	cl00196
AtPRX6	AT1G24110	AT1G24110.1	specific	395089	40	286	2.58047e-64	201.251	pfam00141	peroxidase	-	cl00196
AtPRX7	AT1G30870	AT1G30870.1	specific	173827	51	343	9.60362e-156	438.486	cd00693	secretory_peroxidase	-	cl00196
AtPRX7	AT1G30870	AT1G30870.1	specific	395089	71	305	8.14594e-72	221.281	pfam00141	peroxidase	-	cl00196
AtPRX8	AT1G34510	AT1G34510.1	specific	173827	21	308	1.29692e-150	423.848	cd00693	secretory_peroxidase	-	cl00196
AtPRX8	AT1G34510	AT1G34510.1	specific	395089	38	273	1.09728e-60	191.621	pfam00141	peroxidase	-	cl00196
AtPRX9	AT1G44970	AT1G44970.1	specific	173827	44	345	2.80832e-172	480.473	cd00693	secretory_peroxidase	-	cl00196
AtPRX9	AT1G44970	AT1G44970.1	specific	395089	61	218	3.38638e-78	237.459	pfam00141	peroxidase	-	cl00196
AtPRX10	AT1G49570	AT1G49570.1	specific	173827	47	348	4.23822e-170	475.08	cd00693	secretory_peroxidase	-	cl00196
AtPRX10	AT1G49570	AT1G49570.1	specific	395089	64	314	2.25902e-79	240.541	pfam00141	peroxidase	-	cl00196
AtPRX11	AT1G68850	AT1G68850.1	specific	173827	30	334	7.92868e-153	430.782	cd00693	secretory_peroxidase	-	cl00196
AtPRX11	AT1G68850	AT1G68850.1	specific	395089	46	298	2.30865e-74	227.444	pfam00141	peroxidase	-	cl00196
AtPRX12	AT1G71695	AT1G71695.1	specific	173827	43	337	6.00014e-176	490.103	cd00693	secretory_peroxidase	-	cl00196
AtPRX12	AT1G71695	AT1G71695.1	specific	395089	60	301	2.25521e-75	230.526	pfam00141	peroxidase	-	cl00196
AtPRX13	AT1G77100	AT1G77100.1	specific	173827	23	318	4.15533e-158	443.494	cd00693	secretory_peroxidase	-	cl00196
AtPRX13	AT1G77100	AT1G77100.1	specific	395089	40	194	1.73534e-68	211.651	pfam00141	peroxidase	-	cl00196
AtPRX14	AT1G77490	AT1G77490.1	specific	395089	102	321	1.36862e-49	166.197	pfam00141	peroxidase	-	cl00196
AtPRX14	AT1G77490	AT1G77490.1	non-specific	173827	131	340	1.14185e-26	108.37	cd00693	secretory_peroxidase	-	cl00196
AtPRX15	AT2G18140	AT2G18140.1	specific	173827	34	334	1.17553e-179	498.577	cd00693	secretory_peroxidase	-	cl00196
AtPRX15	AT2G18140	AT2G18140.1	specific	395089	51	299	4.71485e-76	231.681	pfam00141	peroxidase	-	cl00196
AtPRX16	AT2G18150	AT2G18150.1	specific	173827	35	335	0	510.133	cd00693	secretory_peroxidase	-	cl00196
AtPRX16	AT2G18150	AT2G18150.1	specific	395089	52	300	5.08237e-80	241.697	pfam00141	peroxidase	-	cl00196
AtPRX17	AT2G18980	AT2G18980.1	specific	173827	24	322	5.74184e-167	465.835	cd00693	secretory_peroxidase	-	cl00196
AtPRX17	AT2G18980	AT2G18980.1	specific	395089	41	287	5.05106e-74	225.903	pfam00141	peroxidase	-	cl00196
AtPRX18	AT2G22420	AT2G22420.1	specific	173827	23	318	1.74557e-163	457.361	cd00693	secretory_peroxidase	-	cl00196
AtPRX18	AT2G22420	AT2G22420.1	specific	395089	39	285	5.06551e-70	215.888	pfam00141	peroxidase	-	cl00196
AtPRX19	AT2G24800	AT2G24800.1	specific	173827	30	328	8.67821e-155	435.404	cd00693	secretory_peroxidase	-	cl00196
AtPRX19	AT2G24800	AT2G24800.1	specific	395089	47	293	2.41249e-80	242.082	pfam00141	peroxidase	-	cl00196
AtPRX20	AT2G34060	AT2G34060.1	specific	173827	41	345	1.30176e-161	453.509	cd00693	secretory_peroxidase	-	cl00196
AtPRX20	AT2G34060	AT2G34060.1	specific	395089	58	309	1.18169e-71	220.896	pfam00141	peroxidase	-	cl00196
AtPRX21	AT2G35380	AT2G35380.1	specific	173827	30	334	1.32912e-161	453.123	cd00693	secretory_peroxidase	-	cl00196
AtPRX21	AT2G35380	AT2G35380.1	specific	395089	46	203	6.55213e-74	226.289	pfam00141	peroxidase	-	cl00196
AtPRX22	AT2G37130	AT2G37130.1	specific	173827	29	326	4.83201e-142	403.048	cd00693	secretory_peroxidase	-	cl00196
AtPRX22	AT2G37130	AT2G37130.1	specific	395089	46	291	2.00458e-59	188.924	pfam00141	peroxidase	-	cl00196
AtPRX23	AT2G38380	AT2G38380.1	specific	173827	30	332	1.54289e-175	488.947	cd00693	secretory_peroxidase	-	cl00196
AtPRX23	AT2G38380	AT2G38380.1	specific	395089	55	297	6.57757e-74	226.674	pfam00141	peroxidase	-	cl00196
AtPRX24	AT2G38390	AT2G38390.1	specific	173827	30	332	6.42385e-176	489.717	cd00693	secretory_peroxidase	-	cl00196
AtPRX24	AT2G38390	AT2G38390.1	specific	395089	49	297	1.20915e-75	230.911	pfam00141	peroxidase	-	cl00196
AtPRX25	AT2G39040	AT2G39040.1	specific	173827	45	349	3.94737e-162	455.049	cd00693	secretory_peroxidase	-	cl00196
AtPRX25	AT2G39040	AT2G39040.1	specific	395089	62	313	1.24889e-67	210.495	pfam00141	peroxidase	-	cl00196
AtPRX26	AT2G41480	AT2G41480.1	specific	173827	29	327	2.8458e-178	494.725	cd00693	secretory_peroxidase	-	cl00196
AtPRX26	AT2G41480	AT2G41480.1	specific	395089	45	286	5.85428e-81	243.623	pfam00141	peroxidase	-	cl00196
AtPRX27	AT2G43480	AT2G43480.1	specific	173827	34	334	1.25906e-149	422.693	cd00693	secretory_peroxidase	-	cl00196
AtPRX27	AT2G43480	AT2G43480.1	specific	395089	53	204	6.86343e-65	203.177	pfam00141	peroxidase	-	cl00196
AtPRX28	AT3G01190	AT3G01190.1	specific	173827	25	318	8.49219e-177	490.873	cd00693	secretory_peroxidase	-	cl00196
AtPRX28	AT3G01190	AT3G01190.1	specific	395089	42	278	5.56783e-74	225.903	pfam00141	peroxidase	-	cl00196
AtPRX29	AT3G03670	AT3G03670.1	specific	173827	22	320	1.50395e-171	477.391	cd00693	secretory_peroxidase	-	cl00196
AtPRX29	AT3G03670	AT3G03670.1	specific	395089	39	194	5.29707e-72	220.896	pfam00141	peroxidase	-	cl00196
AtPRX30	AT3G09640	AT3G09640.1	specific	395089	27	227	1.88284e-55	175.827	pfam00141	peroxidase	-	cl00196
AtPRX30	AT3G09640	AT3G09640.1	non-specific	395089	27	227	1.88284e-55	175.827	pfam00141	peroxidase	-	cl00196
AtPRX31	AT3G17070	AT3G17070.1	specific	173827	37	338	4.44639e-140	398.425	cd00693	secretory_peroxidase	-	cl00196
AtPRX31	AT3G17070	AT3G17070.1	specific	395089	54	303	3.07532e-66	206.643	pfam00141	peroxidase	-	cl00196
AtPRX32	AT3G21770	AT3G21770.1	specific	173827	28	326	1.62236e-173	482.784	cd00693	secretory_peroxidase	-	cl00196
AtPRX32	AT3G21770	AT3G21770.1	specific	395089	45	200	8.11433e-79	238.23	pfam00141	peroxidase	-	cl00196
AtPRX33	AT3G28200	AT3G28200.1	specific	173827	21	315	4.93251e-159	445.42	cd00693	secretory_peroxidase	-	cl00196
AtPRX33	AT3G28200	AT3G28200.1	specific	395089	37	280	1.20961e-71	219.74	pfam00141	peroxidase	-	cl00196
AtPRX34	AT3G32980	AT3G32980.1	specific	173827	30	333	4.47797e-178	495.495	cd00693	secretory_peroxidase	-	cl00196
AtPRX34	AT3G32980	AT3G32980.1	specific	395089	47	297	6.57001e-76	231.681	pfam00141	peroxidase	-	cl00196
AtPRX35	AT3G49110	AT3G49110.1	specific	173827	32	335	2.78399e-172	480.858	cd00693	secretory_peroxidase	-	cl00196
AtPRX35	AT3G49110	AT3G49110.1	specific	395089	49	299	1.65003e-74	228.215	pfam00141	peroxidase	-	cl00196
AtPRX36	AT3G49120	AT3G49120.1	specific	173827	31	334	5.65695e-173	482.399	cd00693	secretory_peroxidase	-	cl00196
AtPRX36	AT3G49120	AT3G49120.1	specific	395089	48	298	9.79501e-74	226.289	pfam00141	peroxidase	-	cl00196
AtPRX37	AT3G49960	AT3G49960.1	specific	173827	26	328	4.70439e-165	461.213	cd00693	secretory_peroxidase	-	cl00196
AtPRX37	AT3G49960	AT3G49960.1	specific	395089	43	293	6.94212e-72	220.896	pfam00141	peroxidase	-	cl00196
AtPRX38	AT3G50990	AT3G50990.1	specific	173827	41	340	5.62618e-179	497.421	cd00693	secretory_peroxidase	-	cl00196
AtPRX38	AT3G50990	AT3G50990.1	specific	395089	57	305	9.14204e-75	228.6	pfam00141	peroxidase	-	cl00196
AtPRX39	AT4G08390	AT4G08390.1	specific	395089	110	342	8.5269e-49	162.731	pfam00141	peroxidase	-	cl00196
AtPRX40	AT4G08770	AT4G08770.1	specific	173827	23	326	7.47225e-178	494.34	cd00693	secretory_peroxidase	-	cl00196
AtPRX40	AT4G08770	AT4G08770.1	specific	395089	43	290	6.45129e-75	228.985	pfam00141	peroxidase	-	cl00196
AtPRX41	AT4G08780	AT4G08780.1	specific	173827	23	326	5.11284e-175	487.406	cd00693	secretory_peroxidase	-	cl00196
AtPRX41	AT4G08780	AT4G08780.1	specific	395089	40	290	3.70478e-73	224.748	pfam00141	peroxidase	-	cl00196
AtPRX42	AT4G09010	AT4G09010.3	specific	395089	149	350	1.1605e-26	104.951	pfam00141	peroxidase	-	cl00196
AtPRX43	AT4G11290	AT4G11290.1	specific	173827	24	325	1.13172e-178	495.881	cd00693	secretory_peroxidase	-	cl00196
AtPRX43	AT4G11290	AT4G11290.1	specific	395089	41	287	5.53362e-79	238.615	pfam00141	peroxidase	-	cl00196
AtPRX44	AT4G16270	AT4G16270.1	specific	173827	50	345	2.24463e-170	475.465	cd00693	secretory_peroxidase	-	cl00196
AtPRX44	AT4G16270	AT4G16270.1	specific	395089	66	314	3.00736e-86	257.875	pfam00141	peroxidase	-	cl00196
AtPRX45	AT4G17690	AT4G17690.1	specific	173827	25	321	3.38151e-163	456.59	cd00693	secretory_peroxidase	-	cl00196
AtPRX45	AT4G17690	AT4G17690.1	specific	395089	42	286	2.26025e-74	227.059	pfam00141	peroxidase	-	cl00196
AtPRX46	AT4G21960	AT4G21960.1	specific	173827	30	324	6.44587e-146	413.063	cd00693	secretory_peroxidase	-	cl00196
AtPRX46	AT4G21960	AT4G21960.1	specific	395089	47	291	1.96637e-65	204.332	pfam00141	peroxidase	-	cl00196
AtPRX47	AT4G25980	AT4G25980.1	specific	173827	25	325	2.00896e-161	451.968	cd00693	secretory_peroxidase	-	cl00196
AtPRX47	AT4G25980	AT4G25980.1	specific	395089	42	194	1.06819e-66	207.414	pfam00141	peroxidase	-	cl00196
AtPRX48	AT4G26010	AT4G26010.2	specific	173827	49	336	2.51766e-162	454.664	cd00693	secretory_peroxidase	-	cl00196
AtPRX48	AT4G26010	AT4G26010.2	specific	395089	66	301	1.96011e-71	219.74	pfam00141	peroxidase	-	cl00196
AtPRX49	AT4G30170	AT4G30170.1	specific	173827	26	324	5.86079e-166	463.524	cd00693	secretory_peroxidase	-	cl00196
AtPRX49	AT4G30170	AT4G30170.1	specific	395089	43	289	1.36132e-72	222.437	pfam00141	peroxidase	-	cl00196
AtPRX50	AT4G31760	AT4G31760.1	specific	173827	28	325	4.79205e-153	430.782	cd00693	secretory_peroxidase	-	cl00196
AtPRX50	AT4G31760	AT4G31760.1	specific	395089	45	290	5.29787e-79	238.615	pfam00141	peroxidase	-	cl00196
AtPRX51	AT4G32320	AT4G32320.1	specific	395089	102	304	1.83416e-52	170.82	pfam00141	peroxidase	-	cl00196
AtPRX51	AT4G32320	AT4G32320.1	non-specific	173827	105	321	1.42505e-44	154.209	cd00693	secretory_peroxidase	-	cl00196
AtPRX52	AT4G33420	AT4G33420.2	specific	173827	83	371	1.22987e-167	469.687	cd00693	secretory_peroxidase	-	cl00196
AtPRX52	AT4G33420	AT4G33420.2	specific	395089	100	336	2.28233e-78	238.615	pfam00141	peroxidase	-	cl00196
AtPRX53	AT4G33870	AT4G33870.1	specific	173827	68	399	4.34884e-147	418.841	cd00693	secretory_peroxidase	-	cl00196
AtPRX53	AT4G33870	AT4G33870.1	specific	395089	84	240	6.41079e-66	207.799	pfam00141	peroxidase	-	cl00196
AtPRX54	AT4G35000	AT4G35000.1	specific	395089	17	224	1.26945e-56	180.065	pfam00141	peroxidase	-	cl00196
AtPRX54	AT4G35000	AT4G35000.1	non-specific	173827	18	243	2.58982e-33	123.393	cd00693	secretory_peroxidase	-	cl00196
AtPRX55	AT4G35970	AT4G35970.1	specific	395089	17	222	4.72841e-59	186.228	pfam00141	peroxidase	-	cl00196
AtPRX55	AT4G35970	AT4G35970.1	non-specific	173827	21	241	2.93861e-35	128.015	cd00693	secretory_peroxidase	-	cl00196
AtPRX56	AT4G36430	AT4G36430.1	specific	173827	29	329	0	515.911	cd00693	secretory_peroxidase	-	cl00196
AtPRX56	AT4G36430	AT4G36430.1	specific	395089	46	294	1.45649e-81	245.548	pfam00141	peroxidase	-	cl00196
AtPRX57	AT4G37520	AT4G37520.1	specific	173827	26	328	3.42316e-169	471.998	cd00693	secretory_peroxidase	-	cl00196
AtPRX57	AT4G37520	AT4G37520.1	specific	395089	43	293	5.83449e-72	220.896	pfam00141	peroxidase	-	cl00196
AtPRX58	AT4G37530	AT4G37530.1	specific	173827	26	328	3.89717e-173	482.013	cd00693	secretory_peroxidase	-	cl00196
AtPRX58	AT4G37530	AT4G37530.1	specific	395089	43	293	6.69033e-75	228.215	pfam00141	peroxidase	-	cl00196
AtPRX59	AT5G05340	AT5G05340.1	specific	173827	29	323	5.24812e-173	481.243	cd00693	secretory_peroxidase	-	cl00196
AtPRX59	AT5G05340	AT5G05340.1	specific	395089	46	288	3.31523e-84	252.097	pfam00141	peroxidase	-	cl00196
AtPRX60	AT5G06720	AT5G06720.1	specific	173827	31	332	2.31933e-180	500.503	cd00693	secretory_peroxidase	-	cl00196
AtPRX60	AT5G06720	AT5G06720.1	specific	395089	48	297	1.00922e-75	230.526	pfam00141	peroxidase	-	cl00196
AtPRX61	AT5G06730	AT5G06730.1	specific	173827	32	333	2.85687e-177	493.569	cd00693	secretory_peroxidase	-	cl00196
AtPRX61	AT5G06730	AT5G06730.1	specific	395089	49	298	3.56141e-76	232.837	pfam00141	peroxidase	-	cl00196
AtPRX62	AT5G14130	AT5G14130.2	specific	173827	72	370	3.02514e-172	481.243	cd00693	secretory_peroxidase	-	cl00196
AtPRX62	AT5G14130	AT5G14130.2	specific	395089	89	335	6.38257e-76	232.452	pfam00141	peroxidase	-	cl00196
AtPRX63	AT5G15180	AT5G15180.1	specific	173827	31	328	7.24404e-171	476.235	cd00693	secretory_peroxidase	-	cl00196
AtPRX63	AT5G15180	AT5G15180.1	specific	395089	48	286	1.02433e-73	225.518	pfam00141	peroxidase	-	cl00196
AtPRX64	AT5G17820	AT5G17820.2	specific	173827	76	365	2.22465e-177	493.955	cd00693	secretory_peroxidase	-	cl00196
AtPRX64	AT5G17820	AT5G17820.2	specific	395089	93	330	1.06112e-79	242.082	pfam00141	peroxidase	-	cl00196
AtPRX65	AT5G19880	AT5G19880.1	specific	173827	24	328	2.83448e-168	469.687	cd00693	secretory_peroxidase	-	cl00196
AtPRX65	AT5G19880	AT5G19880.1	specific	395089	41	293	1.52333e-66	207.029	pfam00141	peroxidase	-	cl00196
AtPRX66	AT5G19890	AT5G19890.1	specific	173827	29	326	4.87503e-173	481.628	cd00693	secretory_peroxidase	-	cl00196
AtPRX66	AT5G19890	AT5G19890.1	specific	395089	46	293	1.02005e-80	243.237	pfam00141	peroxidase	-	cl00196
AtPRX67	AT5G22410	AT5G22410.1	specific	173827	27	324	6.39239e-150	423.078	cd00693	secretory_peroxidase	-	cl00196
AtPRX67	AT5G22410	AT5G22410.1	specific	395089	44	197	2.9772e-66	206.258	pfam00141	peroxidase	-	cl00196
AtPRX68	AT5G24070	AT5G24070.1	specific	173827	34	334	1.81564e-147	417.3	cd00693	secretory_peroxidase	-	cl00196
AtPRX68	AT5G24070	AT5G24070.1	specific	395089	53	204	8.64031e-67	208.184	pfam00141	peroxidase	-	cl00196
AtPRX69	AT5G39580	AT5G39580.1	specific	173827	26	318	7.15536e-174	483.169	cd00693	secretory_peroxidase	-	cl00196
AtPRX69	AT5G39580	AT5G39580.1	specific	395089	41	280	2.69306e-73	223.977	pfam00141	peroxidase	-	cl00196
AtPRX70	AT5G40150	AT5G40150.1	specific	173827	31	327	5.00445e-162	453.509	cd00693	secretory_peroxidase	-	cl00196
AtPRX70	AT5G40150	AT5G40150.1	specific	395089	48	292	5.46855e-70	215.888	pfam00141	peroxidase	-	cl00196
AtPRX71	AT5G42180	AT5G42180.1	specific	173827	23	316	1.7701e-172	479.702	cd00693	secretory_peroxidase	-	cl00196
AtPRX71	AT5G42180	AT5G42180.1	specific	395089	39	284	1.29031e-79	240.156	pfam00141	peroxidase	-	cl00196
AtPRX72	AT5G47000	AT5G47000.1	specific	173827	33	329	3.56695e-153	431.552	cd00693	secretory_peroxidase	-	cl00196
AtPRX72	AT5G47000	AT5G47000.1	specific	395089	49	294	5.58465e-67	208.184	pfam00141	peroxidase	-	cl00196
AtPRX73	AT5G51890	AT5G51890.1	specific	173827	26	321	3.60214e-178	494.34	cd00693	secretory_peroxidase	-	cl00196
AtPRX73	AT5G51890	AT5G51890.1	specific	395089	42	288	2.74609e-77	234.378	pfam00141	peroxidase	-	cl00196
AtPRX74	AT5G58390	AT5G58390.1	specific	173827	20	314	3.22276e-156	438.486	cd00693	secretory_peroxidase	-	cl00196
AtPRX74	AT5G58390	AT5G58390.1	specific	395089	48	280	2.25871e-76	231.681	pfam00141	peroxidase	-	cl00196
AtPRX75	AT5G58400	AT5G58400.1	specific	173827	29	323	5.10525e-160	448.501	cd00693	secretory_peroxidase	-	cl00196
AtPRX75	AT5G58400	AT5G58400.1	specific	395089	46	289	1.68008e-75	229.755	pfam00141	peroxidase	-	cl00196
AtPRX76	AT5G64100	AT5G64100.1	specific	173827	38	330	2.41866e-162	454.664	cd00693	secretory_peroxidase	-	cl00196
AtPRX76	AT5G64100	AT5G64100.1	specific	395089	53	288	8.95285e-76	230.526	pfam00141	peroxidase	-	cl00196
AtPRX77	AT5G64110	AT5G64110.1	specific	173827	37	329	1.14555e-163	457.746	cd00693	secretory_peroxidase	-	cl00196
AtPRX77	AT5G64110	AT5G64110.1	specific	395089	50	287	1.13914e-80	243.237	pfam00141	peroxidase	-	cl00196
AtPRX78	AT5G64120	AT5G64120.1	specific	173827	36	327	2.69409e-178	494.725	cd00693	secretory_peroxidase	-	cl00196
AtPRX78	AT5G64120	AT5G64120.1	specific	395089	51	287	1.048e-79	240.541	pfam00141	peroxidase	-	cl00196
AtPRX79	AT5G66390	AT5G66390.1	specific	173827	33	332	0	505.896	cd00693	secretory_peroxidase	-	cl00196
AtPRX79	AT5G66390	AT5G66390.1	specific	395089	49	297	4.32229e-76	231.681	pfam00141	peroxidase	-	cl00196
AtPRX80	AT5G67400	AT5G67400.1	specific	173827	26	328	9.76974e-164	458.131	cd00693	secretory_peroxidase	-	cl00196
AtPRX80	AT5G67400	AT5G67400.1	specific	395089	43	293	9.20889e-71	217.814	pfam00141	peroxidase	-	cl00196
OsPRX1	Os01t0205900	Os01t0205900-01	specific	173827	27	324	6.3164e-158	443.108	cd00693	secretory_peroxidase	-	cl00196
OsPRX1	Os01t0205900	Os01t0205900-01	non-specific	173827	27	324	6.3164e-158	443.108	cd00693	secretory_peroxidase	-	cl00196
OsPRX1	Os01t0205900	Os01t0205900-01	specific	395089	44	289	3.4838e-78	236.689	pfam00141	peroxidase	-	cl00196
OsPRX1	Os01t0205900	Os01t0205900-01	non-specific	395089	44	289	3.4838e-78	236.689	pfam00141	peroxidase	-	cl00196
OsPRX2	Os01t0263000	Os01t0263000-00	specific	173827	43	343	5.17079e-169	471.998	cd00693	secretory_peroxidase	-	cl00196
OsPRX2	Os01t0263000	Os01t0263000-00	specific	395089	59	308	5.01553e-77	234.378	pfam00141	peroxidase	-	cl00196
OsPRX3	Os01t0263300	Os01t0263300-01	specific	173827	30	329	0	515.911	cd00693	secretory_peroxidase	-	cl00196
OsPRX3	Os01t0263300	Os01t0263300-01	specific	395089	47	295	1.42933e-81	245.548	pfam00141	peroxidase	-	cl00196
OsPRX4	Os01t0270300	Os01t0270300-01	specific	173827	30	321	8.97571e-154	432.708	cd00693	secretory_peroxidase	-	cl00196
OsPRX4	Os01t0270300	Os01t0270300-01	non-specific	173827	30	321	8.97571e-154	432.708	cd00693	secretory_peroxidase	-	cl00196
OsPRX4	Os01t0270300	Os01t0270300-01	specific	395089	47	199	8.18818e-70	215.118	pfam00141	peroxidase	-	cl00196
OsPRX4	Os01t0270300	Os01t0270300-01	non-specific	395089	47	199	8.18818e-70	215.118	pfam00141	peroxidase	-	cl00196
OsPRX5	Os01t0293900	Os01t0293900-00	non-specific	173827	24	182	1.59911e-30	112.607	cd00693	secretory_peroxidase	-	cl00196
OsPRX6	Os01t0294500	Os01t0294500-00	specific	173827	30	343	1.72879e-119	346.423	cd00693	secretory_peroxidase	-	cl00196
OsPRX6	Os01t0294500	Os01t0294500-00	specific	395089	48	207	4.54569e-68	211.651	pfam00141	peroxidase	-	cl00196
OsPRX7	Os01t0294700	Os01t0294700-01	specific	173827	30	343	7.32219e-130	373.002	cd00693	secretory_peroxidase	-	cl00196
OsPRX7	Os01t0294700	Os01t0294700-01	specific	395089	47	206	6.44004e-69	213.577	pfam00141	peroxidase	-	cl00196
OsPRX8	Os01t0326000	Os01t0326000-01	specific	173827	34	332	5.74639e-143	406.514	cd00693	secretory_peroxidase	-	cl00196
OsPRX8	Os01t0326000	Os01t0326000-01	specific	395089	63	297	2.24409e-60	192.391	pfam00141	peroxidase	-	cl00196
OsPRX9	Os01t0326300	Os01t0326300-01	specific	173827	2	249	1.60375e-120	346.423	cd00693	secretory_peroxidase	-	cl00196
OsPRX9	Os01t0326300	Os01t0326300-01	specific	395089	2	125	1.53289e-52	169.664	pfam00141	peroxidase	-	cl00196
OsPRX10	Os01t0327100	Os01t0327100-01	specific	173827	29	324	5.36559e-142	403.818	cd00693	secretory_peroxidase	-	cl00196
OsPRX10	Os01t0327100	Os01t0327100-01	specific	395089	46	201	2.01849e-60	192.391	pfam00141	peroxidase	-	cl00196
OsPRX11	Os01t0327400	Os01t0327400-01	specific	173827	25	325	1.29483e-164	461.213	cd00693	secretory_peroxidase	-	cl00196
OsPRX11	Os01t0327400	Os01t0327400-01	specific	395089	42	289	3.07132e-74	227.444	pfam00141	peroxidase	-	cl00196
OsPRX12	Os01t0378100	Os01t0378100-01	specific	395089	1	117	1.22171e-41	135.767	pfam00141	peroxidase	-	cl00196
OsPRX13	Os01t0543100	Os01t0543100-01	specific	173827	35	336	0	508.592	cd00693	secretory_peroxidase	-	cl00196
OsPRX13	Os01t0543100	Os01t0543100-01	specific	395089	52	301	3.43899e-76	232.067	pfam00141	peroxidase	-	cl00196
OsPRX14	Os01t0712800	Os01t0712800-00	specific	173827	63	363	2.04507e-146	415.759	cd00693	secretory_peroxidase	-	cl00196
OsPRX14	Os01t0712800	Os01t0712800-00	specific	395089	80	325	1.13171e-70	218.97	pfam00141	peroxidase	-	cl00196
OsPRX15	Os01t0787000	Os01t0787000-01	specific	173827	33	334	1.46043e-163	457.746	cd00693	secretory_peroxidase	-	cl00196
OsPRX15	Os01t0787000	Os01t0787000-01	specific	395089	50	296	1.3552e-66	207.414	pfam00141	peroxidase	-	cl00196
OsPRX16	Os01t0962700	Os01t0962700-01	specific	173827	52	347	1.7058e-161	454.279	cd00693	secretory_peroxidase	-	cl00196
OsPRX16	Os01t0962700	Os01t0962700-01	specific	395089	69	313	2.69516e-74	228.6	pfam00141	peroxidase	-	cl00196
OsPRX17	Os01t0963000	Os01t0963000-01	specific	173827	35	330	2.15736e-159	448.116	cd00693	secretory_peroxidase	-	cl00196
OsPRX17	Os01t0963000	Os01t0963000-01	non-specific	173827	35	330	2.15736e-159	448.116	cd00693	secretory_peroxidase	-	cl00196
OsPRX17	Os01t0963000	Os01t0963000-01	specific	395089	52	296	3.23694e-71	220.125	pfam00141	peroxidase	-	cl00196
OsPRX17	Os01t0963000	Os01t0963000-01	non-specific	395089	52	296	3.23694e-71	220.125	pfam00141	peroxidase	-	cl00196
OsPRX18	Os02t0161800	Os02t0161800-01	specific	173827	38	344	2.65152e-145	412.292	cd00693	secretory_peroxidase	-	cl00196
OsPRX18	Os02t0161800	Os02t0161800-01	specific	395089	59	212	4.65734e-60	191.235	pfam00141	peroxidase	-	cl00196
OsPRX19	Os02t0236600	Os02t0236600-01	specific	173827	28	319	2.75482e-153	431.167	cd00693	secretory_peroxidase	-	cl00196
OsPRX19	Os02t0236600	Os02t0236600-01	specific	395089	45	285	6.5915e-68	210.11	pfam00141	peroxidase	-	cl00196
OsPRX20	Os02t0236800	Os02t0236800-01	specific	173827	33	324	5.77388e-148	418.07	cd00693	secretory_peroxidase	-	cl00196
OsPRX20	Os02t0236800	Os02t0236800-01	non-specific	173827	33	324	5.77388e-148	418.07	cd00693	secretory_peroxidase	-	cl00196
OsPRX20	Os02t0236800	Os02t0236800-01	specific	395089	48	289	1.76859e-69	214.347	pfam00141	peroxidase	-	cl00196
OsPRX20	Os02t0236800	Os02t0236800-01	non-specific	395089	48	289	1.76859e-69	214.347	pfam00141	peroxidase	-	cl00196
OsPRX21	Os02t0237000	Os02t0237000-00	specific	173827	36	336	4.96052e-156	438.871	cd00693	secretory_peroxidase	-	cl00196
OsPRX21	Os02t0237000	Os02t0237000-00	specific	395089	53	302	3.9683e-75	229.37	pfam00141	peroxidase	-	cl00196
OsPRX22	Os02t0240100	Os02t0240100-01	specific	173827	28	324	3.07828e-156	438.871	cd00693	secretory_peroxidase	-	cl00196
OsPRX22	Os02t0240100	Os02t0240100-01	specific	395089	45	289	5.747e-78	236.304	pfam00141	peroxidase	-	cl00196
OsPRX23	Os02t0240300	Os02t0240300-01	specific	173827	24	318	1.76209e-160	449.272	cd00693	secretory_peroxidase	-	cl00196
OsPRX23	Os02t0240300	Os02t0240300-01	specific	395089	41	285	1.1803e-80	242.852	pfam00141	peroxidase	-	cl00196
OsPRX24	Os02t0553200	Os02t0553200-01	specific	395089	94	326	1.07718e-49	167.738	pfam00141	peroxidase	-	cl00196
OsPRX24	Os02t0553200	Os02t0553200-01	non-specific	173827	134	345	4.06412e-27	110.296	cd00693	secretory_peroxidase	-	cl00196
OsPRX25	Os02t0741200	Os02t0741200-01	specific	173827	141	441	1.73606e-159	452.353	cd00693	secretory_peroxidase	-	cl00196
OsPRX25	Os02t0741200	Os02t0741200-01	specific	395089	158	408	1.67505e-69	218.585	pfam00141	peroxidase	-	cl00196
OsPRX26	Os02t0833900	Os02t0833900-02	specific	173827	35	325	7.64846e-155	435.404	cd00693	secretory_peroxidase	-	cl00196
OsPRX26	Os02t0833900	Os02t0833900-02	specific	395089	62	293	3.44411e-78	236.689	pfam00141	peroxidase	-	cl00196
OsPRX27	Os03t0121200	Os03t0121200-01	specific	173827	30	329	8.06165e-180	498.962	cd00693	secretory_peroxidase	-	cl00196
OsPRX27	Os03t0121200	Os03t0121200-01	specific	395089	47	295	7.77269e-76	230.911	pfam00141	peroxidase	-	cl00196
OsPRX28	Os03t0121300	Os03t0121300-01	specific	173827	25	320	0	510.133	cd00693	secretory_peroxidase	-	cl00196
OsPRX28	Os03t0121300	Os03t0121300-01	specific	395089	42	286	3.36098e-78	236.689	pfam00141	peroxidase	-	cl00196
OsPRX29	Os03t0152300	Os03t0152300-01	specific	173827	28	312	6.76632e-144	414.218	cd00693	secretory_peroxidase	-	cl00196
OsPRX29	Os03t0152300	Os03t0152300-01	specific	395089	43	278	2.1691e-70	222.051	pfam00141	peroxidase	-	cl00196
OsPRX30	Os03t0234500	Os03t0234500-01	specific	173827	29	331	2.60929e-176	490.103	cd00693	secretory_peroxidase	-	cl00196
OsPRX30	Os03t0234500	Os03t0234500-01	specific	395089	44	296	1.17732e-74	227.829	pfam00141	peroxidase	-	cl00196
OsPRX31	Os03t0234900	Os03t0234900-01	specific	173827	33	330	1.14566e-173	483.169	cd00693	secretory_peroxidase	-	cl00196
OsPRX31	Os03t0234900	Os03t0234900-01	specific	395089	45	202	5.85981e-76	231.296	pfam00141	peroxidase	-	cl00196
OsPRX32	Os03t0285700	Os03t0285700-01	specific	395089	19	227	2.52159e-56	178.139	pfam00141	peroxidase	-	cl00196
OsPRX32	Os03t0285700	Os03t0285700-01	non-specific	173827	58	246	4.44011e-30	113.763	cd00693	secretory_peroxidase	-	cl00196
OsPRX33	Os03t0339300	Os03t0339300-02	specific	173827	26	319	2.5921e-163	456.59	cd00693	secretory_peroxidase	-	cl00196
OsPRX33	Os03t0339300	Os03t0339300-02	specific	395089	43	284	2.56434e-68	211.266	pfam00141	peroxidase	-	cl00196
OsPRX34	Os03t0368000	Os03t0368000-00	specific	173827	24	322	1.5176e-161	452.353	cd00693	secretory_peroxidase	-	cl00196
OsPRX34	Os03t0368000	Os03t0368000-00	specific	395089	41	286	2.26905e-72	221.666	pfam00141	peroxidase	-	cl00196
OsPRX35	Os03t0368300	Os03t0368300-01	specific	173827	24	322	8.21931e-162	452.738	cd00693	secretory_peroxidase	-	cl00196
OsPRX35	Os03t0368300	Os03t0368300-01	specific	395089	41	286	2.14903e-72	221.666	pfam00141	peroxidase	-	cl00196
OsPRX36	Os03t0368900	Os03t0368900-01	specific	173827	30	330	7.90918e-155	435.79	cd00693	secretory_peroxidase	-	cl00196
OsPRX36	Os03t0368900	Os03t0368900-01	specific	395089	46	293	1.45102e-72	222.437	pfam00141	peroxidase	-	cl00196
OsPRX37	Os03t0369000	Os03t0369000-01	specific	173827	40	338	1.21126e-147	417.685	cd00693	secretory_peroxidase	-	cl00196
OsPRX37	Os03t0369000	Os03t0369000-01	specific	395089	57	302	1.8351e-62	197.013	pfam00141	peroxidase	-	cl00196
OsPRX38	Os03t0369600	Os03t0369600-00	specific	395089	57	217	2.80619e-66	209.725	pfam00141	peroxidase	-	cl00196
OsPRX39	Os03t0434800	Os03t0434800-00	specific	173827	40	334	1.00577e-173	483.554	cd00693	secretory_peroxidase	-	cl00196
OsPRX39	Os03t0434800	Os03t0434800-00	specific	395089	57	299	2.21356e-78	237.459	pfam00141	peroxidase	-	cl00196
OsPRX40	Os03t0563600	Os03t0563600-01	specific	173827	43	347	2.5384e-164	460.442	cd00693	secretory_peroxidase	-	cl00196
OsPRX40	Os03t0563600	Os03t0563600-01	specific	395089	55	312	8.1073e-70	216.273	pfam00141	peroxidase	-	cl00196
OsPRX41	Os03t0762300	Os03t0762300-01	specific	173827	34	333	3.22092e-164	459.287	cd00693	secretory_peroxidase	-	cl00196
OsPRX41	Os03t0762300	Os03t0762300-01	specific	395089	50	298	9.39029e-72	220.511	pfam00141	peroxidase	-	cl00196
OsPRX42	Os03t0762400	Os03t0762400-01	specific	173827	24	320	3.2531e-152	428.471	cd00693	secretory_peroxidase	-	cl00196
OsPRX42	Os03t0762400	Os03t0762400-01	specific	395089	41	287	6.43083e-64	200.095	pfam00141	peroxidase	-	cl00196
OsPRX43	Os04t0223300	Os04t0223300-00	specific	395089	18	225	1.0919e-57	183.146	pfam00141	peroxidase	-	cl00196
OsPRX43	Os04t0223300	Os04t0223300-00	non-specific	173827	23	244	7.6179e-31	116.844	cd00693	secretory_peroxidase	-	cl00196
OsPRX44	Os04t0423800	Os04t0423800-01	specific	173827	40	342	1.51976e-174	486.251	cd00693	secretory_peroxidase	-	cl00196
OsPRX44	Os04t0423800	Os04t0423800-01	specific	395089	56	307	4.86643e-75	229.37	pfam00141	peroxidase	-	cl00196
OsPRX45	Os04t0434800	Os04t0434800-01	specific	395089	95	327	3.67753e-52	171.205	pfam00141	peroxidase	-	cl00196
OsPRX45	Os04t0434800	Os04t0434800-01	non-specific	395089	95	327	3.67753e-52	171.205	pfam00141	peroxidase	-	cl00196
OsPRX45	Os04t0434800	Os04t0434800-01	non-specific	173827	137	346	5.84005e-26	105.288	cd00693	secretory_peroxidase	-	cl00196
OsPRX45	Os04t0434800	Os04t0434800-01	non-specific	173827	137	346	5.84005e-26	105.288	cd00693	secretory_peroxidase	-	cl00196
OsPRX46	Os04t0465100	Os04t0465100-01	specific	173827	35	334	5.48838e-148	418.456	cd00693	secretory_peroxidase	-	cl00196
OsPRX46	Os04t0465100	Os04t0465100-01	specific	395089	50	300	2.00041e-62	196.628	pfam00141	peroxidase	-	cl00196
OsPRX47	Os04t0498700	Os04t0498700-01	specific	173827	206	506	2.43088e-140	405.744	cd00693	secretory_peroxidase	-	cl00196
OsPRX47	Os04t0498700	Os04t0498700-01	non-specific	173827	206	506	2.43088e-140	405.744	cd00693	secretory_peroxidase	-	cl00196
OsPRX47	Os04t0498700	Os04t0498700-01	specific	395089	223	471	9.22526e-69	218.199	pfam00141	peroxidase	-	cl00196
OsPRX47	Os04t0498700	Os04t0498700-01	non-specific	395089	223	471	9.22526e-69	218.199	pfam00141	peroxidase	-	cl00196
OsPRX48	Os04t0602100	Os04t0602100-01	specific	395089	102	307	1.50016e-24	98.4023	pfam00141	peroxidase	-	cl00196
OsPRX49	Os04t0651000	Os04t0651000-01	specific	173827	25	318	3.47586e-169	471.228	cd00693	secretory_peroxidase	-	cl00196
OsPRX49	Os04t0651000	Os04t0651000-01	specific	395089	42	283	7.66899e-78	235.533	pfam00141	peroxidase	-	cl00196
OsPRX50	Os04t0656800	Os04t0656800-01	specific	173827	30	331	4.67689e-155	436.175	cd00693	secretory_peroxidase	-	cl00196
OsPRX50	Os04t0656800	Os04t0656800-01	specific	395089	47	296	4.17677e-67	208.569	pfam00141	peroxidase	-	cl00196
OsPRX51	Os04t0688100	Os04t0688100-01	specific	173827	33	324	1.07076e-149	423.078	cd00693	secretory_peroxidase	-	cl00196
OsPRX51	Os04t0688100	Os04t0688100-01	non-specific	173827	33	324	1.07076e-149	423.078	cd00693	secretory_peroxidase	-	cl00196
OsPRX51	Os04t0688100	Os04t0688100-01	specific	395089	50	290	1.77836e-67	210.11	pfam00141	peroxidase	-	cl00196
OsPRX51	Os04t0688100	Os04t0688100-01	non-specific	395089	50	290	1.77836e-67	210.11	pfam00141	peroxidase	-	cl00196
OsPRX52	Os04t0688200	Os04t0688200-01	specific	173827	45	329	1.03266e-141	403.048	cd00693	secretory_peroxidase	-	cl00196
OsPRX52	Os04t0688200	Os04t0688200-01	specific	395089	62	294	3.08016e-67	209.34	pfam00141	peroxidase	-	cl00196
OsPRX53	Os04t0688300	Os04t0688300-01	specific	173827	38	323	2.50278e-123	356.053	cd00693	secretory_peroxidase	-	cl00196
OsPRX53	Os04t0688300	Os04t0688300-01	specific	395089	56	288	1.78605e-66	207.414	pfam00141	peroxidase	-	cl00196
OsPRX54	Os04t0688500	Os04t0688500-01	specific	173827	37	322	1.06355e-132	380.321	cd00693	secretory_peroxidase	-	cl00196
OsPRX54	Os04t0688500	Os04t0688500-01	specific	395089	52	290	1.10322e-59	190.465	pfam00141	peroxidase	-	cl00196
OsPRX55	Os04t0688600	Os04t0688600-01	specific	173827	30	318	1.2329e-131	376.854	cd00693	secretory_peroxidase	-	cl00196
OsPRX55	Os04t0688600	Os04t0688600-01	specific	395089	47	283	3.64005e-64	201.251	pfam00141	peroxidase	-	cl00196
OsPRX56	Os04t0689000	Os04t0689000-01	specific	173827	30	318	2.88863e-135	386.484	cd00693	secretory_peroxidase	-	cl00196
OsPRX56	Os04t0689000	Os04t0689000-01	specific	395089	47	283	1.3569e-63	199.71	pfam00141	peroxidase	-	cl00196
OsPRX57	Os05t0134400	Os05t0134400-02	specific	173827	26	337	1.57575e-138	394.573	cd00693	secretory_peroxidase	-	cl00196
OsPRX57	Os05t0134400	Os05t0134400-02	specific	395089	42	201	9.43864e-68	210.495	pfam00141	peroxidase	-	cl00196
OsPRX58	Os05t0134700	Os05t0134700-01	specific	173827	43	342	1.14789e-101	301.355	cd00693	secretory_peroxidase	-	cl00196
OsPRX58	Os05t0134700	Os05t0134700-01	non-specific	173827	43	342	1.14789e-101	301.355	cd00693	secretory_peroxidase	-	cl00196
OsPRX58	Os05t0134700	Os05t0134700-01	specific	395089	46	201	3.70189e-57	183.531	pfam00141	peroxidase	-	cl00196
OsPRX58	Os05t0134700	Os05t0134700-01	non-specific	395089	46	201	3.70189e-57	183.531	pfam00141	peroxidase	-	cl00196
OsPRX59	Os05t0134800	Os05t0134800-00	specific	173827	95	413	1.26277e-131	380.321	cd00693	secretory_peroxidase	-	cl00196
OsPRX59	Os05t0134800	Os05t0134800-00	specific	395089	112	271	1.24032e-65	207.799	pfam00141	peroxidase	-	cl00196
OsPRX60	Os05t0135000	Os05t0135000-01	specific	173827	38	331	1.14633e-150	425.389	cd00693	secretory_peroxidase	-	cl00196
OsPRX60	Os05t0135000	Os05t0135000-01	specific	395089	54	296	6.51491e-68	210.881	pfam00141	peroxidase	-	cl00196
OsPRX61	Os05t0135200	Os05t0135200-01	specific	173827	53	350	2.08747e-155	437.716	cd00693	secretory_peroxidase	-	cl00196
OsPRX61	Os05t0135200	Os05t0135200-01	specific	395089	70	315	6.98259e-72	221.666	pfam00141	peroxidase	-	cl00196
OsPRX62	Os05t0135400	Os05t0135400-01	non-specific	173827	27	160	8.36538e-60	187.336	cd00693	secretory_peroxidase	-	cl00196
OsPRX63	Os05t0135500	Os05t0135500-01	specific	173827	40	343	2.13031e-161	452.738	cd00693	secretory_peroxidase	-	cl00196
OsPRX63	Os05t0135500	Os05t0135500-01	specific	395089	57	306	1.2711e-69	215.503	pfam00141	peroxidase	-	cl00196
OsPRX64	Os05t0162000	Os05t0162000-01	specific	173827	26	330	8.07787e-171	477.391	cd00693	secretory_peroxidase	-	cl00196
OsPRX64	Os05t0162000	Os05t0162000-01	specific	395089	42	295	3.5781e-73	225.133	pfam00141	peroxidase	-	cl00196
OsPRX65	Os05t0499300	Os05t0499300-01	specific	173827	23	325	7.47464e-180	498.577	cd00693	secretory_peroxidase	-	cl00196
OsPRX65	Os05t0499300	Os05t0499300-01	specific	395089	40	286	1.89935e-74	227.059	pfam00141	peroxidase	-	cl00196
OsPRX66	Os05t0499400	Os05t0499400-01	specific	173827	37	345	8.34428e-154	433.864	cd00693	secretory_peroxidase	-	cl00196
OsPRX66	Os05t0499400	Os05t0499400-01	non-specific	173827	37	345	8.34428e-154	433.864	cd00693	secretory_peroxidase	-	cl00196
OsPRX66	Os05t0499400	Os05t0499400-01	specific	395089	53	309	7.50663e-66	205.873	pfam00141	peroxidase	-	cl00196
OsPRX66	Os05t0499400	Os05t0499400-01	non-specific	395089	53	309	7.50663e-66	205.873	pfam00141	peroxidase	-	cl00196
OsPRX67	Os06t0237600	Os06t0237600-00	specific	173827	23	321	2.87383e-141	401.122	cd00693	secretory_peroxidase	-	cl00196
OsPRX67	Os06t0237600	Os06t0237600-00	specific	395089	38	286	2.78834e-72	221.666	pfam00141	peroxidase	-	cl00196
OsPRX68	Os06t0274800	Os06t0274800-01	specific	173827	33	332	5.11856e-153	431.167	cd00693	secretory_peroxidase	-	cl00196
OsPRX68	Os06t0274800	Os06t0274800-01	specific	395089	49	206	6.12679e-69	213.192	pfam00141	peroxidase	-	cl00196
OsPRX69	Os06t0306300	Os06t0306300-01	specific	173827	112	385	4.90064e-134	385.328	cd00693	secretory_peroxidase	-	cl00196
OsPRX69	Os06t0306300	Os06t0306300-01	specific	395089	130	346	3.88847e-55	179.679	pfam00141	peroxidase	-	cl00196
OsPRX70	Os06t0472900	Os06t0472900-01	specific	173827	46	352	2.52682e-138	396.114	cd00693	secretory_peroxidase	-	cl00196
OsPRX70	Os06t0472900	Os06t0472900-01	specific	395089	63	316	4.29881e-56	182.376	pfam00141	peroxidase	-	cl00196
OsPRX71	Os06t0490400	Os06t0490400-00	specific	173827	23	323	2.81733e-169	471.998	cd00693	secretory_peroxidase	-	cl00196
OsPRX71	Os06t0490400	Os06t0490400-00	specific	395089	40	284	4.60305e-71	218.585	pfam00141	peroxidase	-	cl00196
OsPRX72	Os06t0521200	Os06t0521200-00	specific	395089	44	201	1.99779e-66	206.643	pfam00141	peroxidase	-	cl00196
OsPRX73	Os06t0521400	Os06t0521400-00	specific	173827	37	327	1.61728e-151	426.93	cd00693	secretory_peroxidase	-	cl00196
OsPRX73	Os06t0521400	Os06t0521400-00	specific	395089	50	292	2.03147e-73	224.748	pfam00141	peroxidase	-	cl00196
OsPRX74	Os06t0521500	Os06t0521500-01	specific	173827	37	329	6.07157e-152	428.471	cd00693	secretory_peroxidase	-	cl00196
OsPRX74	Os06t0521500	Os06t0521500-01	non-specific	173827	37	329	6.07157e-152	428.471	cd00693	secretory_peroxidase	-	cl00196
OsPRX74	Os06t0521500	Os06t0521500-01	specific	395089	50	206	4.01963e-70	216.273	pfam00141	peroxidase	-	cl00196
OsPRX74	Os06t0521500	Os06t0521500-01	non-specific	395089	50	206	4.01963e-70	216.273	pfam00141	peroxidase	-	cl00196
OsPRX75	Os06t0521900	Os06t0521900-00	non-specific	173827	40	191	1.73569e-57	182.713	cd00693	secretory_peroxidase	-	cl00196
OsPRX76	Os06t0522300	Os06t0522300-01	specific	173827	40	333	3.53507e-162	454.664	cd00693	secretory_peroxidase	-	cl00196
OsPRX76	Os06t0522300	Os06t0522300-01	specific	395089	53	298	2.42915e-76	232.452	pfam00141	peroxidase	-	cl00196
OsPRX77	Os06t0546500	Os06t0546500-01	specific	173827	25	317	9.6056e-166	462.753	cd00693	secretory_peroxidase	-	cl00196
OsPRX77	Os06t0546500	Os06t0546500-01	specific	395089	42	282	2.27551e-79	239.385	pfam00141	peroxidase	-	cl00196
OsPRX78	Os06t0547100	Os06t0547100-00	specific	173827	33	326	1.15041e-163	457.746	cd00693	secretory_peroxidase	-	cl00196
OsPRX78	Os06t0547100	Os06t0547100-00	specific	395089	50	291	1.09385e-79	240.541	pfam00141	peroxidase	-	cl00196
OsPRX79	Os06t0547400	Os06t0547400-01	specific	173827	31	323	5.20278e-169	471.228	cd00693	secretory_peroxidase	-	cl00196
OsPRX79	Os06t0547400	Os06t0547400-01	specific	395089	48	288	5.63344e-83	248.63	pfam00141	peroxidase	-	cl00196
OsPRX80	Os06t0681600	Os06t0681600-01	specific	173827	30	332	1.25809e-170	475.85	cd00693	secretory_peroxidase	-	cl00196
OsPRX80	Os06t0681600	Os06t0681600-01	specific	395089	46	209	6.80891e-69	213.192	pfam00141	peroxidase	-	cl00196
OsPRX81	Os06t0695200	Os06t0695200-00	specific	173827	24	312	1.96117e-144	408.44	cd00693	secretory_peroxidase	-	cl00196
OsPRX81	Os06t0695200	Os06t0695200-00	specific	395089	41	277	6.60843e-67	207.414	pfam00141	peroxidase	-	cl00196
OsPRX82	Os06t0695300	Os06t0695300-01	specific	173827	24	312	6.31281e-146	412.292	cd00693	secretory_peroxidase	-	cl00196
OsPRX82	Os06t0695300	Os06t0695300-01	specific	395089	41	277	1.21382e-66	206.643	pfam00141	peroxidase	-	cl00196
OsPRX83	Os06t0695400	Os06t0695400-01	specific	173827	27	317	3.38312e-133	380.321	cd00693	secretory_peroxidase	-	cl00196
OsPRX83	Os06t0695400	Os06t0695400-01	specific	395089	44	280	1.31057e-58	186.613	pfam00141	peroxidase	-	cl00196
OsPRX84	Os06t0695500	Os06t0695500-01	specific	173827	34	336	2.70962e-147	416.915	cd00693	secretory_peroxidase	-	cl00196
OsPRX84	Os06t0695500	Os06t0695500-01	specific	395089	51	299	1.8135e-66	207.029	pfam00141	peroxidase	-	cl00196
OsPRX85	Os07t0104500	Os07t0104500-01	specific	173827	32	327	4.27054e-145	412.292	cd00693	secretory_peroxidase	-	cl00196
OsPRX85	Os07t0104500	Os07t0104500-01	specific	395089	46	202	1.08017e-64	203.562	pfam00141	peroxidase	-	cl00196
OsPRX86	Os07t0115300	Os07t0115300-01	specific	173827	31	328	1.71441e-159	447.346	cd00693	secretory_peroxidase	-	cl00196
OsPRX86	Os07t0115300	Os07t0115300-01	specific	395089	48	294	3.11287e-66	206.258	pfam00141	peroxidase	-	cl00196
OsPRX87	Os07t0156200	Os07t0156200-00	specific	173827	29	343	3.70343e-129	371.076	cd00693	secretory_peroxidase	-	cl00196
OsPRX87	Os07t0156200	Os07t0156200-00	specific	395089	46	205	1.48172e-66	207.799	pfam00141	peroxidase	-	cl00196
OsPRX88	Os07t0157000	Os07t0157000-00	specific	173827	27	319	9.27408e-150	422.308	cd00693	secretory_peroxidase	-	cl00196
OsPRX88	Os07t0157000	Os07t0157000-00	specific	395089	43	284	1.27953e-69	214.733	pfam00141	peroxidase	-	cl00196
OsPRX89	Os07t0157600	Os07t0157600-00	specific	173827	24	311	4.6649e-115	334.097	cd00693	secretory_peroxidase	-	cl00196
OsPRX89	Os07t0157600	Os07t0157600-00	specific	395089	25	173	7.6896e-63	197.013	pfam00141	peroxidase	-	cl00196
OsPRX90	Os07t0499500	Os07t0499500-01	specific	173827	49	344	1.57691e-147	417.685	cd00693	secretory_peroxidase	-	cl00196
OsPRX90	Os07t0499500	Os07t0499500-01	specific	395089	66	306	5.64674e-63	198.554	pfam00141	peroxidase	-	cl00196
OsPRX91	Os07t0531400	Os07t0531400-01	specific	173827	33	335	3.61839e-164	459.672	cd00693	secretory_peroxidase	-	cl00196
OsPRX91	Os07t0531400	Os07t0531400-01	specific	395089	49	302	2.70203e-69	214.347	pfam00141	peroxidase	-	cl00196
OsPRX92	Os07t0638600	Os07t0638600-00	specific	173827	123	440	2.24172e-154	438.871	cd00693	secretory_peroxidase	-	cl00196
OsPRX92	Os07t0638600	Os07t0638600-00	specific	395089	140	405	6.64706e-66	208.955	pfam00141	peroxidase	-	cl00196
OsPRX93	Os07t0639000	Os07t0639000-01	specific	173827	29	325	1.61722e-151	426.93	cd00693	secretory_peroxidase	-	cl00196
OsPRX93	Os07t0639000	Os07t0639000-01	specific	395089	45	205	2.52925e-69	213.962	pfam00141	peroxidase	-	cl00196
OsPRX94	Os07t0639400	Os07t0639400-01	specific	173827	42	343	1.11838e-151	428.086	cd00693	secretory_peroxidase	-	cl00196
OsPRX94	Os07t0639400	Os07t0639400-01	specific	395089	58	217	8.17479e-66	205.873	pfam00141	peroxidase	-	cl00196
OsPRX95	Os07t0676900	Os07t0676900-01	specific	173827	23	317	4.0353e-170	473.539	cd00693	secretory_peroxidase	-	cl00196
OsPRX95	Os07t0676900	Os07t0676900-01	specific	395089	40	281	6.1276e-77	233.222	pfam00141	peroxidase	-	cl00196
OsPRX96	Os07t0677100	Os07t0677100-01	specific	173827	22	314	2.22901e-163	456.59	cd00693	secretory_peroxidase	-	cl00196
OsPRX96	Os07t0677100	Os07t0677100-01	specific	395089	37	279	1.83215e-80	242.082	pfam00141	peroxidase	-	cl00196
OsPRX97	Os07t0677200	Os07t0677200-01	specific	173827	26	315	3.76206e-158	443.494	cd00693	secretory_peroxidase	-	cl00196
OsPRX97	Os07t0677200	Os07t0677200-01	specific	395089	43	275	1.45319e-75	229.755	pfam00141	peroxidase	-	cl00196
OsPRX98	Os07t0677300	Os07t0677300-01	specific	173827	28	313	4.08523e-167	465.835	cd00693	secretory_peroxidase	-	cl00196
OsPRX98	Os07t0677300	Os07t0677300-01	specific	395089	41	278	1.16587e-79	240.156	pfam00141	peroxidase	-	cl00196
OsPRX99	Os07t0677400	Os07t0677400-00	specific	173827	23	312	4.77873e-153	430.397	cd00693	secretory_peroxidase	-	cl00196
OsPRX99	Os07t0677400	Os07t0677400-00	specific	395089	40	272	3.17499e-75	228.6	pfam00141	peroxidase	-	cl00196
OsPRX100	Os07t0677500	Os07t0677500-00	specific	173827	22	309	2.79846e-168	468.917	cd00693	secretory_peroxidase	-	cl00196
OsPRX100	Os07t0677500	Os07t0677500-00	specific	395089	39	274	6.06394e-81	243.237	pfam00141	peroxidase	-	cl00196
OsPRX101	Os07t0677600	Os07t0677600-01	specific	173827	23	319	1.47476e-150	424.234	cd00693	secretory_peroxidase	-	cl00196
OsPRX101	Os07t0677600	Os07t0677600-01	specific	395089	40	195	1.13543e-69	214.733	pfam00141	peroxidase	-	cl00196
OsPRX102	Os07t0694300	Os07t0694300-01	specific	173827	1	292	2.45491e-126	361.831	cd00693	secretory_peroxidase	-	cl00196
OsPRX102	Os07t0694300	Os07t0694300-01	specific	395089	17	257	3.96952e-58	184.302	pfam00141	peroxidase	-	cl00196
OsPRX103	Os07t0694700	Os07t0694700-01	specific	395089	27	228	1.28715e-54	173.901	pfam00141	peroxidase	-	cl00196
OsPRX103	Os07t0694700	Os07t0694700-01	non-specific	173827	59	247	6.37861e-34	123.778	cd00693	secretory_peroxidase	-	cl00196
OsPRX104	Os08t0113000	Os08t0113000-01	specific	173827	27	315	8.61733e-167	465.065	cd00693	secretory_peroxidase	-	cl00196
OsPRX104	Os08t0113000	Os08t0113000-01	specific	395089	43	280	1.54805e-85	255.178	pfam00141	peroxidase	-	cl00196
OsPRX105	Os08t0302000	Os08t0302000-01	specific	173827	60	366	1.82149e-146	415.759	cd00693	secretory_peroxidase	-	cl00196
OsPRX105	Os08t0302000	Os08t0302000-01	specific	395089	76	233	4.95133e-77	235.148	pfam00141	peroxidase	-	cl00196
OsPRX106	Os08t0522400	Os08t0522400-01	specific	395089	113	303	1.84092e-47	158.108	pfam00141	peroxidase	-	cl00196
OsPRX106	Os08t0522400	Os08t0522400-01	non-specific	173827	98	322	1.47842e-44	154.209	cd00693	secretory_peroxidase	-	cl00196
OsPRX107	Os08t0532700	Os08t0532700-01	specific	173827	39	337	7.84178e-170	473.924	cd00693	secretory_peroxidase	-	cl00196
OsPRX107	Os08t0532700	Os08t0532700-01	specific	395089	55	302	2.02044e-70	217.429	pfam00141	peroxidase	-	cl00196
OsPRX108	Os08t0549100	Os08t0549100-01	specific	395089	17	224	1.93944e-57	182.376	pfam00141	peroxidase	-	cl00196
OsPRX108	Os08t0549100	Os08t0549100-01	non-specific	173827	22	243	1.03902e-29	113.763	cd00693	secretory_peroxidase	-	cl00196
OsPRX109	Os09t0323700	Os09t0323700-00	specific	173827	28	327	1.18448e-142	404.588	cd00693	secretory_peroxidase	-	cl00196
OsPRX109	Os09t0323700	Os09t0323700-00	specific	395089	47	293	1.70435e-67	209.34	pfam00141	peroxidase	-	cl00196
OsPRX110	Os09t0471100	Os09t0471100-01	specific	173827	40	335	1.94687e-156	440.797	cd00693	secretory_peroxidase	-	cl00196
OsPRX110	Os09t0471100	Os09t0471100-01	specific	395089	56	213	1.46524e-62	197.784	pfam00141	peroxidase	-	cl00196
OsPRX111	Os09t0507500	Os09t0507500-01	specific	173827	33	330	5.65701e-168	468.917	cd00693	secretory_peroxidase	-	cl00196
OsPRX111	Os09t0507500	Os09t0507500-01	specific	395089	49	295	2.60117e-68	211.651	pfam00141	peroxidase	-	cl00196
OsPRX112	Os10t0107000	Os10t0107000-00	specific	173827	50	335	5.65303e-135	385.714	cd00693	secretory_peroxidase	-	cl00196
OsPRX112	Os10t0107000	Os10t0107000-00	specific	395089	62	300	2.35825e-65	204.332	pfam00141	peroxidase	-	cl00196
OsPRX113	Os10t0109300	Os10t0109300-01	specific	173827	32	335	4.68096e-168	469.302	cd00693	secretory_peroxidase	-	cl00196
OsPRX113	Os10t0109300	Os10t0109300-01	specific	395089	49	299	8.14245e-74	225.903	pfam00141	peroxidase	-	cl00196
OsPRX114	Os10t0109600	Os10t0109600-01	specific	173827	28	325	2.40447e-159	446.96	cd00693	secretory_peroxidase	-	cl00196
OsPRX114	Os10t0109600	Os10t0109600-01	non-specific	173827	28	325	2.40447e-159	446.96	cd00693	secretory_peroxidase	-	cl00196
OsPRX114	Os10t0109600	Os10t0109600-01	specific	395089	45	290	3.4213e-77	233.993	pfam00141	peroxidase	-	cl00196
OsPRX114	Os10t0109600	Os10t0109600-01	non-specific	395089	45	290	3.4213e-77	233.993	pfam00141	peroxidase	-	cl00196
OsPRX115	Os10t0536700	Os10t0536700-01	specific	173827	32	337	0	501.659	cd00693	secretory_peroxidase	-	cl00196
OsPRX115	Os10t0536700	Os10t0536700-01	specific	395089	49	303	2.48825e-79	240.156	pfam00141	peroxidase	-	cl00196
OsPRX116	Os10t0566800	Os10t0566800-01	specific	173827	33	339	7.76545e-151	425.774	cd00693	secretory_peroxidase	-	cl00196
OsPRX116	Os10t0566800	Os10t0566800-01	specific	395089	61	213	1.4818e-68	212.421	pfam00141	peroxidase	-	cl00196
OsPRX117	Os11t0112200	Os11t0112200-01	specific	173827	24	316	5.16947e-171	475.85	cd00693	secretory_peroxidase	-	cl00196
OsPRX117	Os11t0112200	Os11t0112200-01	specific	395089	41	281	5.20065e-77	233.222	pfam00141	peroxidase	-	cl00196
OsPRX118	Os11t0112400	Os11t0112400-01	specific	173827	29	323	4.34529e-167	466.22	cd00693	secretory_peroxidase	-	cl00196
OsPRX118	Os11t0112400	Os11t0112400-01	specific	395089	50	285	1.59742e-79	240.156	pfam00141	peroxidase	-	cl00196
OsPRX119	Os11t0210100	Os11t0210100-01	specific	173827	30	333	2.02943e-147	416.915	cd00693	secretory_peroxidase	-	cl00196
OsPRX119	Os11t0210100	Os11t0210100-01	specific	395089	47	200	1.24481e-62	197.399	pfam00141	peroxidase	-	cl00196
OsPRX120	Os11t0661600	Os11t0661600-01	specific	173827	30	334	0	506.666	cd00693	secretory_peroxidase	-	cl00196
OsPRX120	Os11t0661600	Os11t0661600-01	specific	395089	47	295	5.44129e-75	228.985	pfam00141	peroxidase	-	cl00196
OsPRX121	Os12t0111800	Os12t0111800-00	specific	173827	24	316	2.6624e-168	468.917	cd00693	secretory_peroxidase	-	cl00196
OsPRX121	Os12t0111800	Os12t0111800-00	specific	395089	41	281	6.81245e-75	227.829	pfam00141	peroxidase	-	cl00196
OsPRX122	Os12t0112000	Os12t0112000-01	specific	173827	32	326	1.1132e-167	467.761	cd00693	secretory_peroxidase	-	cl00196
OsPRX122	Os12t0112000	Os12t0112000-01	specific	395089	49	288	8.37362e-79	238.23	pfam00141	peroxidase	-	cl00196
OsPRX123	Os12t0178100	Os12t0178100-01	specific	395089	46	278	1.04638e-48	160.805	pfam00141	peroxidase	-	cl00196
OsPRX124	Os12t0178200	Os12t0178200-01	specific	395089	57	289	3.15584e-46	154.641	pfam00141	peroxidase	-	cl00196
OsPRX124	Os12t0178200	Os12t0178200-01	non-specific	173827	58	308	1.07926e-27	109.14	cd00693	secretory_peroxidase	-	cl00196
OsPRX125	Os12t0191500	Os12t0191500-01	specific	173827	25	324	1.17155e-139	396.884	cd00693	secretory_peroxidase	-	cl00196
OsPRX125	Os12t0191500	Os12t0191500-01	specific	395089	42	195	5.54421e-58	185.072	pfam00141	peroxidase	-	cl00196
OsPRX126	Os12t0530100	Os12t0530100-01	specific	173827	40	344	8.08058e-142	403.433	cd00693	secretory_peroxidase	-	cl00196
OsPRX126	Os12t0530100	Os12t0530100-01	specific	395089	56	225	5.24928e-59	188.539	pfam00141	peroxidase	-	cl00196
SbPRX1	SORBI_3001G045100	OQU90787	specific	173827	39	338	1.5e-143	407.285	cd00693	secretory_peroxidase	-	cl00196
SbPRX1	SORBI_3001G045100	OQU90787	specific	395089	56	206	2.74293e-51	168.123	pfam00141	peroxidase	-	cl00196
SbPRX2	SORBI_3001G080200	EER93405	specific	173827	26	324	6.4841e-152	428.086	cd00693	secretory_peroxidase	-	cl00196
SbPRX2	SORBI_3001G080200	EER93405	specific	395089	43	289	1.32287e-65	204.717	pfam00141	peroxidase	-	cl00196
SbPRX3	SORBI_3001G080300	EER93406	specific	173827	35	333	7.58485e-173	481.243	cd00693	secretory_peroxidase	-	cl00196
SbPRX3	SORBI_3001G080300	EER93406	specific	395089	51	298	3.4561e-73	224.363	pfam00141	peroxidase	-	cl00196
SbPRX4	SORBI_3001G189000	KXG38160	specific	173827	87	400	6.32239e-164	461.598	cd00693	secretory_peroxidase	-	cl00196
SbPRX4	SORBI_3001G189000	KXG38160	specific	395089	104	358	6.21834e-69	215.503	pfam00141	peroxidase	-	cl00196
SbPRX5	SORBI_3001G189200	EER93914	specific	173827	32	336	8.0714e-135	385.328	cd00693	secretory_peroxidase	-	cl00196
SbPRX5	SORBI_3001G189200	EER93914	specific	395089	56	206	6.81692e-55	177.368	pfam00141	peroxidase	-	cl00196
SbPRX6	SORBI_3001G235800	EER91558	specific	173827	27	324	9.15985e-163	455.435	cd00693	secretory_peroxidase	-	cl00196
SbPRX6	SORBI_3001G235800	EER91558	specific	395089	44	291	4.49073e-77	233.993	pfam00141	peroxidase	-	cl00196
SbPRX7	SORBI_3001G277000	EER91824	specific	173827	32	336	1.06365e-163	458.516	cd00693	secretory_peroxidase	-	cl00196
SbPRX7	SORBI_3001G277000	EER91824	specific	395089	49	301	1.07551e-69	215.503	pfam00141	peroxidase	-	cl00196
SbPRX8	SORBI_3001G293000	EER94465	specific	173827	30	330	4.2063e-134	383.017	cd00693	secretory_peroxidase	-	cl00196
SbPRX8	SORBI_3001G293000	EER94465	specific	395089	49	295	1.39847e-55	178.909	pfam00141	peroxidase	-	cl00196
SbPRX9	SORBI_3001G293100	KXG38891	specific	173827	29	326	3.72972e-147	416.144	cd00693	secretory_peroxidase	-	cl00196
SbPRX9	SORBI_3001G293100	KXG38891	specific	395089	48	200	5.01611e-70	215.888	pfam00141	peroxidase	-	cl00196
SbPRX10	SORBI_3001G293200	OQU92118	specific	173827	29	329	4.57016e-143	405.744	cd00693	secretory_peroxidase	-	cl00196
SbPRX10	SORBI_3001G293200	OQU92118	specific	395089	48	294	5.03336e-67	208.184	pfam00141	peroxidase	-	cl00196
SbPRX11	SORBI_3001G314000	EER94583	specific	173827	28	324	4.67289e-178	493.955	cd00693	secretory_peroxidase	-	cl00196
SbPRX11	SORBI_3001G314000	EER94583	specific	395089	45	290	4.61629e-82	246.319	pfam00141	peroxidase	-	cl00196
SbPRX12	SORBI_3001G314100	EER94584	specific	173827	33	319	1.14433e-147	416.915	cd00693	secretory_peroxidase	-	cl00196
SbPRX12	SORBI_3001G314100	EER94584	specific	395089	49	225	9.43882e-69	212.421	pfam00141	peroxidase	-	cl00196
SbPRX13	SORBI_3001G328100	EER94654	specific	173827	49	343	1.56046e-166	465.835	cd00693	secretory_peroxidase	-	cl00196
SbPRX13	SORBI_3001G328100	EER94654	specific	395089	64	308	2.249e-76	232.837	pfam00141	peroxidase	-	cl00196
SbPRX14	SORBI_3001G360400	EER94803	specific	173827	33	331	1.18097e-162	455.435	cd00693	secretory_peroxidase	-	cl00196
SbPRX14	SORBI_3001G360400	EER94803	specific	395089	50	295	1.20633e-72	222.822	pfam00141	peroxidase	-	cl00196
SbPRX15	SORBI_3001G360500	KXG39299	specific	173827	34	334	3.1843e-156	439.256	cd00693	secretory_peroxidase	-	cl00196
SbPRX15	SORBI_3001G360500	KXG39299	non-specific	173827	34	334	3.1843e-156	439.256	cd00693	secretory_peroxidase	-	cl00196
SbPRX15	SORBI_3001G360500	KXG39299	specific	395089	50	298	4.7821e-73	223.977	pfam00141	peroxidase	-	cl00196
SbPRX15	SORBI_3001G360500	KXG39299	non-specific	395089	50	298	4.7821e-73	223.977	pfam00141	peroxidase	-	cl00196
SbPRX16	SORBI_3001G379300	KXG39419	specific	173827	37	329	1.12955e-170	475.465	cd00693	secretory_peroxidase	-	cl00196
SbPRX16	SORBI_3001G379300	KXG39419	specific	395089	54	294	9.01079e-80	240.926	pfam00141	peroxidase	-	cl00196
SbPRX17	SORBI_3001G379400	OQU92637	specific	173827	32	372	7.64969e-143	406.9	cd00693	secretory_peroxidase	-	cl00196
SbPRX17	SORBI_3001G379400	OQU92637	specific	395089	49	337	2.79993e-64	202.791	pfam00141	peroxidase	-	cl00196
SbPRX18	SORBI_3001G410200	EER95051	specific	395089	19	227	2.11919e-56	178.524	pfam00141	peroxidase	-	cl00196
SbPRX18	SORBI_3001G410200	EER95051	non-specific	173827	58	246	4.72408e-29	111.066	cd00693	secretory_peroxidase	-	cl00196
SbPRX19	SORBI_3001G444400	EER92588	specific	173827	31	331	2.46713e-171	477.391	cd00693	secretory_peroxidase	-	cl00196
SbPRX19	SORBI_3001G444400	EER92588	specific	395089	48	296	9.84232e-80	240.926	pfam00141	peroxidase	-	cl00196
SbPRX20	SORBI_3001G444500	EER92589	specific	173827	39	334	4.13678e-173	482.013	cd00693	secretory_peroxidase	-	cl00196
SbPRX20	SORBI_3001G444500	EER92589	specific	395089	51	299	1.06799e-73	225.518	pfam00141	peroxidase	-	cl00196
SbPRX21	SORBI_3001G444700	EER95209	specific	173827	25	330	7.79802e-174	483.554	cd00693	secretory_peroxidase	-	cl00196
SbPRX21	SORBI_3001G444700	EER95209	specific	395089	42	295	1.6011e-71	219.74	pfam00141	peroxidase	-	cl00196
SbPRX22	SORBI_3001G500900	EER95489	specific	173827	28	310	3.16434e-138	398.04	cd00693	secretory_peroxidase	-	cl00196
SbPRX22	SORBI_3001G500900	EER95489	specific	395089	46	199	4.20863e-70	219.74	pfam00141	peroxidase	-	cl00196
SbPRX23	SORBI_3001G528100	EER92966	specific	173827	33	331	0	502.044	cd00693	secretory_peroxidase	-	cl00196
SbPRX23	SORBI_3001G528100	EER92966	specific	395089	50	297	9.09845e-78	235.919	pfam00141	peroxidase	-	cl00196
SbPRX24	SORBI_3002G003200	EER95723	specific	173827	33	332	2.86882e-179	497.807	cd00693	secretory_peroxidase	-	cl00196
SbPRX24	SORBI_3002G003200	EER95723	specific	395089	50	296	2.53723e-76	232.452	pfam00141	peroxidase	-	cl00196
SbPRX25	SORBI_3002G003400	EER95724	specific	173827	41	343	7.17784e-171	476.621	cd00693	secretory_peroxidase	-	cl00196
SbPRX25	SORBI_3002G003400	EER95724	specific	395089	58	213	1.96733e-70	217.429	pfam00141	peroxidase	-	cl00196
SbPRX26	SORBI_3002G003500	EER95725	specific	173827	28	333	3.41778e-140	399.966	cd00693	secretory_peroxidase	-	cl00196
SbPRX26	SORBI_3002G003500	EER95725	specific	395089	45	202	7.4203e-61	193.932	pfam00141	peroxidase	-	cl00196
SbPRX27	SORBI_3002G003700	EER95727	specific	173827	37	333	1.65552e-142	404.588	cd00693	secretory_peroxidase	-	cl00196
SbPRX27	SORBI_3002G003700	EER95727	specific	395089	54	209	3.42998e-64	201.251	pfam00141	peroxidase	-	cl00196
SbPRX28	SORBI_3002G010700	EER95759	specific	173827	34	330	3.11481e-152	428.856	cd00693	secretory_peroxidase	-	cl00196
SbPRX28	SORBI_3002G010700	EER95759	specific	395089	51	295	9.31922e-67	207.799	pfam00141	peroxidase	-	cl00196
SbPRX29	SORBI_3002G234200	EER99044	specific	173827	31	327	8.04744e-154	433.478	cd00693	secretory_peroxidase	-	cl00196
SbPRX29	SORBI_3002G234200	EER99044	non-specific	173827	31	327	8.04744e-154	433.478	cd00693	secretory_peroxidase	-	cl00196
SbPRX29	SORBI_3002G234200	EER99044	non-specific	173827	31	327	8.04744e-154	433.478	cd00693	secretory_peroxidase	-	cl00196
SbPRX29	SORBI_3002G234200	EER99044	specific	395089	48	295	2.35366e-62	196.628	pfam00141	peroxidase	-	cl00196
SbPRX29	SORBI_3002G234200	EER99044	non-specific	395089	48	295	2.35366e-62	196.628	pfam00141	peroxidase	-	cl00196
SbPRX29	SORBI_3002G234200	EER99044	non-specific	395089	48	295	2.35366e-62	196.628	pfam00141	peroxidase	-	cl00196
SbPRX30	SORBI_3002G258300	OQU89751	specific	173827	32	379	1.06301e-161	455.049	cd00693	secretory_peroxidase	-	cl00196
SbPRX30	SORBI_3002G258300	OQU89751	specific	395089	49	343	4.80688e-59	189.695	pfam00141	peroxidase	-	cl00196
SbPRX31	SORBI_3002G307900	EER99405	specific	173827	60	359	7.08178e-131	376.084	cd00693	secretory_peroxidase	-	cl00196
SbPRX31	SORBI_3002G307900	EER99405	specific	395089	77	322	1.97874e-59	190.08	pfam00141	peroxidase	-	cl00196
SbPRX32	SORBI_3002G357000	EER97460	specific	173827	32	324	7.55909e-163	455.435	cd00693	secretory_peroxidase	-	cl00196
SbPRX32	SORBI_3002G357000	EER97460	specific	395089	49	289	3.59514e-78	236.689	pfam00141	peroxidase	-	cl00196
SbPRX33	SORBI_3002G391200	EER97620	specific	173827	116	410	7.21813e-145	413.833	cd00693	secretory_peroxidase	-	cl00196
SbPRX33	SORBI_3002G391200	EER97620	specific	395089	132	289	2.96629e-63	201.636	pfam00141	peroxidase	-	cl00196
SbPRX34	SORBI_3002G391300	EER99776	specific	173827	64	365	5.5521e-143	407.285	cd00693	secretory_peroxidase	-	cl00196
SbPRX34	SORBI_3002G391300	EER99776	specific	395089	80	328	2.33067e-61	195.087	pfam00141	peroxidase	-	cl00196
SbPRX35	SORBI_3002G391400	EER99777	specific	173827	60	361	1.29198e-145	413.833	cd00693	secretory_peroxidase	-	cl00196
SbPRX35	SORBI_3002G391400	EER99777	specific	395089	76	324	2.12671e-67	210.495	pfam00141	peroxidase	-	cl00196
SbPRX36	SORBI_3002G391501	EER99782	specific	173827	137	419	1.03979e-131	380.706	cd00693	secretory_peroxidase	-	cl00196
SbPRX36	SORBI_3002G391501	EER99782	specific	395089	153	382	3.91155e-64	203.947	pfam00141	peroxidase	-	cl00196
SbPRX37	SORBI_3002G391700	EER99780	specific	173827	65	365	2.47066e-139	397.655	cd00693	secretory_peroxidase	-	cl00196
SbPRX37	SORBI_3002G391700	EER99780	specific	395089	86	327	3.73415e-62	197.013	pfam00141	peroxidase	-	cl00196
SbPRX38	SORBI_3002G391800	EER99781	specific	173827	88	378	2.57926e-132	380.706	cd00693	secretory_peroxidase	-	cl00196
SbPRX38	SORBI_3002G391800	EER99781	specific	395089	105	343	7.15242e-62	197.013	pfam00141	peroxidase	-	cl00196
SbPRX39	SORBI_3002G391900	OQU90342	specific	173827	261	552	1.97185e-134	392.647	cd00693	secretory_peroxidase	-	cl00196
SbPRX39	SORBI_3002G391900	OQU90342	specific	395089	275	515	1.00033e-63	206.643	pfam00141	peroxidase	-	cl00196
SbPRX40	SORBI_3002G392000	KXG36791	specific	173827	81	378	4.88561e-150	425.389	cd00693	secretory_peroxidase	-	cl00196
SbPRX40	SORBI_3002G392000	KXG36791	specific	395089	98	341	9.66872e-71	219.355	pfam00141	peroxidase	-	cl00196
SbPRX41	SORBI_3002G392100	EER99783	specific	173827	67	362	1.79953e-148	420.767	cd00693	secretory_peroxidase	-	cl00196
SbPRX41	SORBI_3002G392100	EER99783	specific	395089	83	243	2.14818e-68	213.192	pfam00141	peroxidase	-	cl00196
SbPRX42	SORBI_3002G392200	EER99784	specific	395089	55	169	1.20351e-28	107.262	pfam00141	peroxidase	-	cl00196
SbPRX43	SORBI_3002G392300	KXG36792	specific	173827	51	349	4.06336e-161	452.353	cd00693	secretory_peroxidase	-	cl00196
SbPRX43	SORBI_3002G392300	KXG36792	specific	395089	68	312	1.04883e-69	215.888	pfam00141	peroxidase	-	cl00196
SbPRX44	SORBI_3002G416500	EER97728	specific	173827	22	317	1.77931e-162	454.279	cd00693	secretory_peroxidase	-	cl00196
SbPRX44	SORBI_3002G416500	EER97728	specific	395089	39	281	9.40174e-73	222.437	pfam00141	peroxidase	-	cl00196
SbPRX45	SORBI_3002G416600	OQU90468	specific	173827	22	318	2.28261e-159	446.575	cd00693	secretory_peroxidase	-	cl00196
SbPRX45	SORBI_3002G416600	OQU90468	specific	395089	39	278	2.9746e-78	236.689	pfam00141	peroxidase	-	cl00196
SbPRX46	SORBI_3002G416700	EER97731	specific	173827	23	310	9.57992e-160	447.346	cd00693	secretory_peroxidase	-	cl00196
SbPRX46	SORBI_3002G416700	EER97731	non-specific	173827	23	310	9.57992e-160	447.346	cd00693	secretory_peroxidase	-	cl00196
SbPRX46	SORBI_3002G416700	EER97731	specific	395089	40	269	1.31464e-77	234.763	pfam00141	peroxidase	-	cl00196
SbPRX46	SORBI_3002G416700	EER97731	non-specific	395089	40	269	1.31464e-77	234.763	pfam00141	peroxidase	-	cl00196
SbPRX47	SORBI_3002G416800	KXG36940	specific	173827	25	320	6.34136e-158	443.108	cd00693	secretory_peroxidase	-	cl00196
SbPRX47	SORBI_3002G416800	KXG36940	specific	395089	42	280	5.44939e-74	225.903	pfam00141	peroxidase	-	cl00196
SbPRX48	SORBI_3002G416900	EER99906	specific	173827	27	321	6.75114e-140	397.27	cd00693	secretory_peroxidase	-	cl00196
SbPRX48	SORBI_3002G416900	EER99906	specific	395089	48	202	4.19854e-66	205.873	pfam00141	peroxidase	-	cl00196
SbPRX49	SORBI_3002G431100	EER99972	specific	395089	26	227	4.9448e-54	172.361	pfam00141	peroxidase	-	cl00196
SbPRX49	SORBI_3002G431100	EER99972	non-specific	173827	58	246	5.73949e-33	121.081	cd00693	secretory_peroxidase	-	cl00196
SbPRX50	SORBI_3003G024700	EES00088	specific	173827	105	405	7.20433e-139	398.04	cd00693	secretory_peroxidase	-	cl00196
SbPRX50	SORBI_3003G024700	EES00088	specific	395089	121	366	1.19381e-75	232.837	pfam00141	peroxidase	-	cl00196
SbPRX51	SORBI_3003G050300	EES02383	specific	173827	28	330	2.11647e-169	472.383	cd00693	secretory_peroxidase	-	cl00196
SbPRX51	SORBI_3003G050300	EES02383	specific	395089	45	290	2.59115e-79	239.771	pfam00141	peroxidase	-	cl00196
SbPRX52	SORBI_3003G120900	EES02729	specific	173827	42	343	8.81526e-168	468.917	cd00693	secretory_peroxidase	-	cl00196
SbPRX52	SORBI_3003G120900	EES02729	specific	395089	63	308	3.84923e-79	239.771	pfam00141	peroxidase	-	cl00196
SbPRX53	SORBI_3003G121000	EES00525	specific	173827	31	331	0	515.911	cd00693	secretory_peroxidase	-	cl00196
SbPRX53	SORBI_3003G121000	EES00525	specific	395089	48	296	5.704e-78	236.304	pfam00141	peroxidase	-	cl00196
SbPRX54	SORBI_3003G121100	EES00526	specific	173827	30	329	0	516.681	cd00693	secretory_peroxidase	-	cl00196
SbPRX54	SORBI_3003G121100	EES00526	specific	395089	47	295	5.90794e-80	241.311	pfam00141	peroxidase	-	cl00196
SbPRX55	SORBI_3003G127100	OQU86683	specific	173827	48	341	1.89253e-156	440.412	cd00693	secretory_peroxidase	-	cl00196
SbPRX55	SORBI_3003G127100	OQU86683	specific	395089	65	217	1.68984e-67	210.11	pfam00141	peroxidase	-	cl00196
SbPRX56	SORBI_3003G140200	KXG32338	specific	173827	36	334	3.1714e-155	436.56	cd00693	secretory_peroxidase	-	cl00196
SbPRX56	SORBI_3003G140200	KXG32338	specific	395089	53	299	1.09019e-69	215.503	pfam00141	peroxidase	-	cl00196
SbPRX57	SORBI_3003G140400	EES02828	specific	173827	28	328	2.78736e-148	418.841	cd00693	secretory_peroxidase	-	cl00196
SbPRX57	SORBI_3003G140400	EES02828	specific	395089	47	293	6.488e-74	225.903	pfam00141	peroxidase	-	cl00196
SbPRX58	SORBI_3003G140600	EES02829	specific	173827	30	343	6.44922e-130	373.002	cd00693	secretory_peroxidase	-	cl00196
SbPRX58	SORBI_3003G140600	EES02829	specific	395089	47	206	3.34048e-68	212.036	pfam00141	peroxidase	-	cl00196
SbPRX59	SORBI_3003G140700	EES00616	specific	173827	31	344	2.46966e-131	376.854	cd00693	secretory_peroxidase	-	cl00196
SbPRX59	SORBI_3003G140700	EES00616	non-specific	173827	31	344	2.46966e-131	376.854	cd00693	secretory_peroxidase	-	cl00196
SbPRX59	SORBI_3003G140700	EES00616	non-specific	173827	31	344	2.46966e-131	376.854	cd00693	secretory_peroxidase	-	cl00196
SbPRX59	SORBI_3003G140700	EES00616	specific	395089	48	207	3.22094e-70	217.044	pfam00141	peroxidase	-	cl00196
SbPRX59	SORBI_3003G140700	EES00616	non-specific	395089	48	207	3.22094e-70	217.044	pfam00141	peroxidase	-	cl00196
SbPRX59	SORBI_3003G140700	EES00616	non-specific	395089	48	207	3.22094e-70	217.044	pfam00141	peroxidase	-	cl00196
SbPRX60	SORBI_3003G151900	EES00685	specific	173827	36	340	1.5623e-158	446.575	cd00693	secretory_peroxidase	-	cl00196
SbPRX60	SORBI_3003G151900	EES00685	specific	395089	66	209	2.87007e-66	207.799	pfam00141	peroxidase	-	cl00196
SbPRX61	SORBI_3003G152000	EES00686	specific	173827	39	335	3.44411e-164	460.827	cd00693	secretory_peroxidase	-	cl00196
SbPRX61	SORBI_3003G152000	EES00686	specific	395089	56	211	1.31047e-73	226.289	pfam00141	peroxidase	-	cl00196
SbPRX62	SORBI_3003G152100	EES00687	specific	173827	34	332	1.28842e-153	433.478	cd00693	secretory_peroxidase	-	cl00196
SbPRX62	SORBI_3003G152100	EES00687	specific	395089	51	209	4.65247e-70	217.044	pfam00141	peroxidase	-	cl00196
SbPRX63	SORBI_3003G152200	EES00688	specific	173827	29	340	8.95439e-164	460.057	cd00693	secretory_peroxidase	-	cl00196
SbPRX63	SORBI_3003G152200	EES00688	specific	395089	54	305	5.04889e-70	217.429	pfam00141	peroxidase	-	cl00196
SbPRX64	SORBI_3003G167300	EES00768	specific	173827	24	322	2.24511e-151	426.545	cd00693	secretory_peroxidase	-	cl00196
SbPRX64	SORBI_3003G167300	EES00768	specific	395089	41	290	2.14919e-67	208.955	pfam00141	peroxidase	-	cl00196
SbPRX65	SORBI_3003G183300	EES00880	specific	173827	40	340	0	506.666	cd00693	secretory_peroxidase	-	cl00196
SbPRX65	SORBI_3003G183300	EES00880	specific	395089	57	305	6.67324e-73	223.977	pfam00141	peroxidase	-	cl00196
SbPRX66	SORBI_3003G250000	EES01229	specific	173827	59	364	2.60182e-145	413.063	cd00693	secretory_peroxidase	-	cl00196
SbPRX66	SORBI_3003G250000	EES01229	specific	395089	76	331	1.64423e-61	195.473	pfam00141	peroxidase	-	cl00196
SbPRX67	SORBI_3003G320800	EES03738	specific	173827	44	345	7.04552e-159	446.575	cd00693	secretory_peroxidase	-	cl00196
SbPRX67	SORBI_3003G320800	EES03738	specific	395089	61	307	9.27155e-65	203.177	pfam00141	peroxidase	-	cl00196
SbPRX68	SORBI_3003G436800	EES02102	specific	173827	51	345	1.62476e-160	451.968	cd00693	secretory_peroxidase	-	cl00196
SbPRX68	SORBI_3003G436800	EES02102	specific	395089	68	311	2.74611e-70	218.199	pfam00141	peroxidase	-	cl00196
SbPRX69	SORBI_3003G437400	EES02106	specific	173827	40	335	5.98182e-168	470.072	cd00693	secretory_peroxidase	-	cl00196
SbPRX69	SORBI_3003G437400	EES02106	specific	395089	57	301	1.71043e-71	220.896	pfam00141	peroxidase	-	cl00196
SbPRX70	SORBI_3004G049800	EES06321	specific	173827	42	349	2.1683e-155	437.716	cd00693	secretory_peroxidase	-	cl00196
SbPRX70	SORBI_3004G049800	EES06321	specific	395089	59	215	4.43197e-73	224.748	pfam00141	peroxidase	-	cl00196
SbPRX71	SORBI_3004G105100	EES04822	specific	173827	30	323	4.77852e-151	425.774	cd00693	secretory_peroxidase	-	cl00196
SbPRX71	SORBI_3004G105100	EES04822	specific	395089	47	289	3.37141e-63	198.554	pfam00141	peroxidase	-	cl00196
SbPRX72	SORBI_3004G105200	KXG29892	specific	173827	26	319	1.90504e-157	441.953	cd00693	secretory_peroxidase	-	cl00196
SbPRX72	SORBI_3004G105200	KXG29892	specific	395089	41	284	2.79623e-70	216.273	pfam00141	peroxidase	-	cl00196
SbPRX73	SORBI_3004G105300	OQU84691	specific	173827	34	334	3.95644e-136	388.41	cd00693	secretory_peroxidase	-	cl00196
SbPRX73	SORBI_3004G105300	OQU84691	specific	395089	50	300	2.33245e-59	188.924	pfam00141	peroxidase	-	cl00196
SbPRX74	SORBI_3004G105700	KXG29896	specific	173827	28	323	4.78625e-162	453.509	cd00693	secretory_peroxidase	-	cl00196
SbPRX74	SORBI_3004G105700	KXG29896	specific	395089	45	288	5.32217e-75	228.6	pfam00141	peroxidase	-	cl00196
SbPRX75	SORBI_3004G105800	EES06568	specific	173827	25	318	1.40068e-164	459.672	cd00693	secretory_peroxidase	-	cl00196
SbPRX75	SORBI_3004G105800	EES06568	specific	395089	42	283	2.75997e-80	241.697	pfam00141	peroxidase	-	cl00196
SbPRX76	SORBI_3004G106000	OQU84693	specific	173827	58	347	5.27587e-133	381.091	cd00693	secretory_peroxidase	-	cl00196
SbPRX76	SORBI_3004G106000	OQU84693	specific	395089	75	311	1.08667e-67	210.881	pfam00141	peroxidase	-	cl00196
SbPRX77	SORBI_3004G106100	KXG29898	specific	173827	28	325	8.78116e-160	447.731	cd00693	secretory_peroxidase	-	cl00196
SbPRX77	SORBI_3004G106100	KXG29898	specific	395089	45	290	4.62042e-78	236.304	pfam00141	peroxidase	-	cl00196
SbPRX78	SORBI_3004G146700	OQU84947	specific	173827	71	385	1.64173e-137	394.188	cd00693	secretory_peroxidase	-	cl00196
SbPRX78	SORBI_3004G146700	OQU84947	specific	395089	88	248	1.14145e-61	196.628	pfam00141	peroxidase	-	cl00196
SbPRX79	SORBI_3004G156100	OQU85004	non-specific	173827	32	302	3.4846e-87	263.605	cd00693	secretory_peroxidase	-	cl00196
SbPRX79	SORBI_3004G156100	OQU85004	specific	395089	40	219	2.19055e-59	188.539	pfam00141	peroxidase	-	cl00196
SbPRX80	SORBI_3004G175500	KXG30398	specific	395089	81	321	1.62626e-48	164.657	pfam00141	peroxidase	-	cl00196
SbPRX80	SORBI_3004G175500	KXG30398	non-specific	173827	121	340	9.29408e-25	103.747	cd00693	secretory_peroxidase	-	cl00196
SbPRX81	SORBI_3004G242600	EES07282	specific	173827	39	343	3.08547e-164	460.827	cd00693	secretory_peroxidase	-	cl00196
SbPRX81	SORBI_3004G242600	EES07282	specific	395089	55	308	2.79352e-69	215.503	pfam00141	peroxidase	-	cl00196
SbPRX82	SORBI_3004G273900	OQU85577	specific	173827	30	333	2.15771e-179	497.807	cd00693	secretory_peroxidase	-	cl00196
SbPRX82	SORBI_3004G273900	OQU85577	specific	395089	46	297	7.88516e-73	223.207	pfam00141	peroxidase	-	cl00196
SbPRX83	SORBI_3004G359300	EES06085	specific	173827	33	327	3.31936e-157	441.568	cd00693	secretory_peroxidase	-	cl00196
SbPRX83	SORBI_3004G359300	EES06085	specific	395089	55	296	4.53292e-74	226.289	pfam00141	peroxidase	-	cl00196
SbPRX84	SORBI_3005G011200	EES09120	specific	173827	36	337	3.76058e-164	459.672	cd00693	secretory_peroxidase	-	cl00196
SbPRX84	SORBI_3005G011200	EES09120	specific	395089	53	301	4.49298e-78	237.074	pfam00141	peroxidase	-	cl00196
SbPRX85	SORBI_3005G011300	EES09121	specific	173827	33	327	9.6777e-171	475.85	cd00693	secretory_peroxidase	-	cl00196
SbPRX85	SORBI_3005G011300	EES09121	specific	395089	50	292	3.36844e-84	252.097	pfam00141	peroxidase	-	cl00196
SbPRX86	SORBI_3005G011500	EES09122	specific	173827	24	316	4.20824e-167	466.22	cd00693	secretory_peroxidase	-	cl00196
SbPRX86	SORBI_3005G011500	EES09122	specific	395089	41	281	2.82704e-77	233.993	pfam00141	peroxidase	-	cl00196
SbPRX87	SORBI_3005G051500	EES09348	specific	173827	31	336	0	515.911	cd00693	secretory_peroxidase	-	cl00196
SbPRX87	SORBI_3005G051500	EES09348	specific	395089	48	295	1.06665e-73	225.903	pfam00141	peroxidase	-	cl00196
SbPRX88	SORBI_3005G104100	EES08383	specific	173827	34	340	2.34624e-143	406.9	cd00693	secretory_peroxidase	-	cl00196
SbPRX88	SORBI_3005G104100	EES08383	specific	395089	51	206	1.44598e-59	189.695	pfam00141	peroxidase	-	cl00196
SbPRX89	SORBI_3006G003200	EES10339	specific	173827	36	335	6.3867e-130	372.617	cd00693	secretory_peroxidase	-	cl00196
SbPRX89	SORBI_3006G003200	EES10339	specific	395089	52	300	1.33586e-58	186.998	pfam00141	peroxidase	-	cl00196
SbPRX90	SORBI_3006G021100	OQU81175	specific	395089	195	402	4.02015e-57	186.998	pfam00141	peroxidase	-	cl00196
SbPRX91	SORBI_3006G079300	EES10805	specific	173827	45	346	4.91946e-179	497.421	cd00693	secretory_peroxidase	-	cl00196
SbPRX91	SORBI_3006G079300	EES10805	specific	395089	61	311	7.83032e-76	231.681	pfam00141	peroxidase	-	cl00196
SbPRX92	SORBI_3006G084400	EES12190	specific	395089	80	312	1.56619e-51	168.894	pfam00141	peroxidase	-	cl00196
SbPRX93	SORBI_3006G110700	KXG26495	specific	173827	37	343	4.27117e-151	426.545	cd00693	secretory_peroxidase	-	cl00196
SbPRX93	SORBI_3006G110700	KXG26495	non-specific	173827	37	343	4.27117e-151	426.545	cd00693	secretory_peroxidase	-	cl00196
SbPRX93	SORBI_3006G110700	KXG26495	specific	395089	53	309	1.26619e-66	207.799	pfam00141	peroxidase	-	cl00196
SbPRX93	SORBI_3006G110700	KXG26495	non-specific	395089	53	309	1.26619e-66	207.799	pfam00141	peroxidase	-	cl00196
SbPRX94	SORBI_3006G135800	OQU81880	specific	173827	75	374	3.0068e-139	398.04	cd00693	secretory_peroxidase	-	cl00196
SbPRX94	SORBI_3006G135800	OQU81880	specific	395089	92	339	1.67685e-72	223.977	pfam00141	peroxidase	-	cl00196
SbPRX95	SORBI_3006G204000	KXG26982	specific	395089	102	305	2.58687e-24	98.0171	pfam00141	peroxidase	-	cl00196
SbPRX96	SORBI_3006G224500	EES12895	specific	173827	40	346	2.02215e-174	485.865	cd00693	secretory_peroxidase	-	cl00196
SbPRX96	SORBI_3006G224500	EES12895	specific	395089	57	304	1.56122e-70	217.814	pfam00141	peroxidase	-	cl00196
SbPRX97	SORBI_3006G243600	OQU82465	specific	173827	25	320	3.07154e-167	466.605	cd00693	secretory_peroxidase	-	cl00196
SbPRX97	SORBI_3006G243600	OQU82465	specific	395089	42	285	1.45249e-78	237.459	pfam00141	peroxidase	-	cl00196
SbPRX98	SORBI_3006G247800	EES13003	specific	173827	35	336	2.20947e-150	424.619	cd00693	secretory_peroxidase	-	cl00196
SbPRX98	SORBI_3006G247800	EES13003	specific	395089	52	301	1.92252e-67	209.725	pfam00141	peroxidase	-	cl00196
SbPRX99	SORBI_3006G277500	EES13148	specific	173827	45	338	5.15441e-154	434.634	cd00693	secretory_peroxidase	-	cl00196
SbPRX99	SORBI_3006G277500	EES13148	specific	395089	62	304	5.67233e-67	209.34	pfam00141	peroxidase	-	cl00196
SbPRX100	SORBI_3006G277600	EES13151	specific	173827	45	331	2.2892e-135	386.869	cd00693	secretory_peroxidase	-	cl00196
SbPRX100	SORBI_3006G277600	EES13151	specific	395089	62	299	1.38679e-64	202.791	pfam00141	peroxidase	-	cl00196
SbPRX101	SORBI_3006G277700	EES13152	specific	173827	49	336	1.0184e-117	342.956	cd00693	secretory_peroxidase	-	cl00196
SbPRX101	SORBI_3006G277700	EES13152	specific	395089	65	304	3.00025e-52	171.59	pfam00141	peroxidase	-	cl00196
SbPRX102	SORBI_3006G277800	EES13153	specific	173827	37	312	9.29263e-123	354.898	cd00693	secretory_peroxidase	-	cl00196
SbPRX102	SORBI_3006G277800	EES13153	specific	395089	54	280	6.10567e-58	185.457	pfam00141	peroxidase	-	cl00196
SbPRX103	SORBI_3007G014200	EES13242	specific	173827	24	312	5.6746e-167	465.45	cd00693	secretory_peroxidase	-	cl00196
SbPRX103	SORBI_3007G014200	EES13242	specific	395089	40	277	3.75352e-83	249.015	pfam00141	peroxidase	-	cl00196
SbPRX104	SORBI_3007G098600	EES13656	specific	173827	61	368	9.14198e-154	434.634	cd00693	secretory_peroxidase	-	cl00196
SbPRX104	SORBI_3007G098600	EES13656	specific	395089	77	234	2.23559e-74	228.6	pfam00141	peroxidase	-	cl00196
SbPRX105	SORBI_3007G177000	EES14115	specific	395089	17	224	3.7798e-58	184.302	pfam00141	peroxidase	-	cl00196
SbPRX105	SORBI_3007G177000	EES14115	non-specific	173827	22	243	3.08421e-31	118	cd00693	secretory_peroxidase	-	cl00196
SbPRX106	SORBI_3007G192300	EES14190	specific	173827	35	334	7.19033e-165	461.213	cd00693	secretory_peroxidase	-	cl00196
SbPRX106	SORBI_3007G192300	EES14190	specific	395089	51	299	5.6308e-73	223.592	pfam00141	peroxidase	-	cl00196
SbPRX107	SORBI_3007G205600	EES15371	specific	395089	105	308	3.27569e-47	157.723	pfam00141	peroxidase	-	cl00196
SbPRX107	SORBI_3007G205600	EES15371	non-specific	173827	103	323	2.90252e-45	156.135	cd00693	secretory_peroxidase	-	cl00196
SbPRX108	SORBI_3008G010400	KXG22808	specific	173827	25	319	8.99186e-170	472.769	cd00693	secretory_peroxidase	-	cl00196
SbPRX108	SORBI_3008G010400	KXG22808	specific	395089	42	284	1.38829e-80	242.467	pfam00141	peroxidase	-	cl00196
SbPRX109	SORBI_3008G010500	EES15541	specific	173827	33	327	6.54812e-168	468.531	cd00693	secretory_peroxidase	-	cl00196
SbPRX109	SORBI_3008G010500	EES15541	specific	395089	50	292	1.94928e-81	245.163	pfam00141	peroxidase	-	cl00196
SbPRX110	SORBI_3008G057900	EES15758	specific	395089	50	282	4.99643e-50	164.271	pfam00141	peroxidase	-	cl00196
SbPRX110	SORBI_3008G057900	EES15758	non-specific	173827	92	301	1.91014e-24	100.281	cd00693	secretory_peroxidase	-	cl00196
SbPRX111	SORBI_3008G066700	EES16804	specific	173827	37	338	2.20541e-140	399.581	cd00693	secretory_peroxidase	-	cl00196
SbPRX111	SORBI_3008G066700	EES16804	specific	395089	54	207	7.00985e-60	190.465	pfam00141	peroxidase	-	cl00196
SbPRX112	SORBI_3008G114700	EES17115	specific	173827	43	347	1.41009e-152	430.782	cd00693	secretory_peroxidase	-	cl00196
SbPRX112	SORBI_3008G114700	EES17115	specific	395089	59	224	9.33074e-67	208.569	pfam00141	peroxidase	-	cl00196
SbPRX113	SORBI_3009G032600	EES17661	specific	173827	27	338	2.912e-139	396.499	cd00693	secretory_peroxidase	-	cl00196
SbPRX113	SORBI_3009G032600	EES17661	specific	395089	44	203	1.77959e-68	212.421	pfam00141	peroxidase	-	cl00196
SbPRX114	SORBI_3009G032700	KXG21227	specific	173827	30	321	1.844e-151	426.93	cd00693	secretory_peroxidase	-	cl00196
SbPRX114	SORBI_3009G032700	KXG21227	specific	395089	46	286	7.1566e-67	207.799	pfam00141	peroxidase	-	cl00196
SbPRX115	SORBI_3009G032800	EES18970	specific	173827	37	331	2.55531e-145	411.522	cd00693	secretory_peroxidase	-	cl00196
SbPRX115	SORBI_3009G032800	EES18970	specific	395089	53	290	1.49804e-66	207.414	pfam00141	peroxidase	-	cl00196
SbPRX116	SORBI_3009G032900	KXG21228	specific	173827	31	322	3.9351e-153	431.167	cd00693	secretory_peroxidase	-	cl00196
SbPRX116	SORBI_3009G032900	KXG21228	specific	395089	47	287	4.84818e-68	210.881	pfam00141	peroxidase	-	cl00196
SbPRX117	SORBI_3009G033300	OQU77354	specific	173827	28	329	0	507.822	cd00693	secretory_peroxidase	-	cl00196
SbPRX117	SORBI_3009G033300	OQU77354	specific	395089	41	199	4.34318e-73	223.977	pfam00141	peroxidase	-	cl00196
SbPRX118	SORBI_3009G033400	EES18974	specific	173827	37	337	6.62021e-157	441.182	cd00693	secretory_peroxidase	-	cl00196
SbPRX118	SORBI_3009G033400	EES18974	specific	395089	58	302	1.50555e-69	215.118	pfam00141	peroxidase	-	cl00196
SbPRX119	SORBI_3009G033500	EES17664	specific	173827	36	340	1.4924e-176	491.258	cd00693	secretory_peroxidase	-	cl00196
SbPRX119	SORBI_3009G033500	EES17664	specific	395089	52	210	4.55154e-71	218.97	pfam00141	peroxidase	-	cl00196
SbPRX120	SORBI_3009G055100	EES19082	specific	173827	25	333	0	505.125	cd00693	secretory_peroxidase	-	cl00196
SbPRX120	SORBI_3009G055100	EES19082	specific	395089	41	298	3.71829e-79	240.156	pfam00141	peroxidase	-	cl00196
SbPRX121	SORBI_3009G055300	EES19083	specific	173827	30	338	7.72774e-178	495.11	cd00693	secretory_peroxidase	-	cl00196
SbPRX121	SORBI_3009G055300	EES19083	specific	395089	46	203	1.27803e-76	233.993	pfam00141	peroxidase	-	cl00196
SbPRX122	SORBI_3009G086100	EES19262	specific	173827	42	336	2.33857e-114	333.326	cd00693	secretory_peroxidase	-	cl00196
SbPRX122	SORBI_3009G086100	EES19262	specific	395089	60	301	2.63907e-55	178.524	pfam00141	peroxidase	-	cl00196
SbPRX123	SORBI_3009G113700	EES18091	specific	173827	34	336	5.953e-138	393.418	cd00693	secretory_peroxidase	-	cl00196
SbPRX123	SORBI_3009G113700	EES18091	specific	395089	50	301	6.85234e-59	187.769	pfam00141	peroxidase	-	cl00196
SbPRX124	SORBI_3009G144600	EES18266	specific	173827	44	318	5.90527e-134	382.247	cd00693	secretory_peroxidase	-	cl00196
SbPRX124	SORBI_3009G144600	EES18266	specific	395089	57	283	2.85557e-68	211.266	pfam00141	peroxidase	-	cl00196
SbPRX125	SORBI_3009G144700	EES18267	specific	173827	41	318	3.59394e-135	385.328	cd00693	secretory_peroxidase	-	cl00196
SbPRX125	SORBI_3009G144700	EES18267	specific	395089	57	283	2.67698e-69	213.962	pfam00141	peroxidase	-	cl00196
SbPRX126	SORBI_3009G144800	EES18268	specific	173827	44	323	1.21073e-144	409.596	cd00693	secretory_peroxidase	-	cl00196
SbPRX126	SORBI_3009G144800	EES18268	specific	395089	60	288	2.74154e-75	229.37	pfam00141	peroxidase	-	cl00196
SbPRX127	SORBI_3009G144900	EES18269	specific	173827	45	322	7.39997e-145	409.981	cd00693	secretory_peroxidase	-	cl00196
SbPRX127	SORBI_3009G144900	EES18269	specific	395089	61	287	6.76062e-75	228.215	pfam00141	peroxidase	-	cl00196
SbPRX128	SORBI_3009G145500	EES19563	specific	173827	38	315	4.70983e-137	389.951	cd00693	secretory_peroxidase	-	cl00196
SbPRX128	SORBI_3009G145500	EES19563	specific	395089	54	280	2.08732e-69	213.962	pfam00141	peroxidase	-	cl00196
SbPRX129	SORBI_3009G145600	EES19564	specific	173827	41	318	1.87809e-141	401.507	cd00693	secretory_peroxidase	-	cl00196
SbPRX129	SORBI_3009G145600	EES19564	non-specific	173827	41	318	1.87809e-141	401.507	cd00693	secretory_peroxidase	-	cl00196
SbPRX129	SORBI_3009G145600	EES19564	specific	395089	57	283	1.50464e-70	217.044	pfam00141	peroxidase	-	cl00196
SbPRX129	SORBI_3009G145600	EES19564	non-specific	395089	57	283	1.50464e-70	217.044	pfam00141	peroxidase	-	cl00196
SbPRX130	SORBI_3009G145700	EES18270	specific	173827	38	315	2.36502e-140	398.425	cd00693	secretory_peroxidase	-	cl00196
SbPRX130	SORBI_3009G145700	EES18270	specific	395089	54	280	3.14359e-72	221.281	pfam00141	peroxidase	-	cl00196
SbPRX131	SORBI_3009G186500	EES18450	specific	173827	23	325	1.0849e-179	498.192	cd00693	secretory_peroxidase	-	cl00196
SbPRX131	SORBI_3009G186500	EES18450	specific	395089	40	286	1.56521e-73	224.748	pfam00141	peroxidase	-	cl00196
SbPRX132	SORBI_3009G186600	EES18451	specific	173827	36	342	1.04631e-157	443.494	cd00693	secretory_peroxidase	-	cl00196
SbPRX132	SORBI_3009G186600	EES18451	specific	395089	52	208	2.8089e-63	199.325	pfam00141	peroxidase	-	cl00196
SbPRX133	SORBI_3010G002201	OQU75673	specific	395089	17	138	6.95095e-23	89.5427	pfam00141	peroxidase	-	cl00196
SbPRX134	SORBI_3010G115700	EER89600	specific	173827	42	342	2.85616e-155	437.33	cd00693	secretory_peroxidase	-	cl00196
SbPRX134	SORBI_3010G115700	EER89600	non-specific	173827	42	342	2.85616e-155	437.33	cd00693	secretory_peroxidase	-	cl00196
SbPRX134	SORBI_3010G115700	EER89600	specific	395089	59	216	6.84972e-70	216.273	pfam00141	peroxidase	-	cl00196
SbPRX134	SORBI_3010G115700	EER89600	non-specific	395089	59	216	6.84972e-70	216.273	pfam00141	peroxidase	-	cl00196
SbPRX135	SORBI_3010G128300	EER89667	specific	173827	31	328	4.8453e-174	484.325	cd00693	secretory_peroxidase	-	cl00196
SbPRX135	SORBI_3010G128300	EER89667	specific	395089	48	292	2.09078e-75	229.755	pfam00141	peroxidase	-	cl00196
SbPRX136	SORBI_3010G128400	EER88299	specific	173827	38	335	2.57499e-176	490.488	cd00693	secretory_peroxidase	-	cl00196
SbPRX136	SORBI_3010G128400	EER88299	specific	395089	55	299	3.86824e-77	234.378	pfam00141	peroxidase	-	cl00196
SbPRX137	SORBI_3010G128700	EER88301	specific	173827	30	327	3.57119e-178	494.725	cd00693	secretory_peroxidase	-	cl00196
SbPRX137	SORBI_3010G128700	EER88301	specific	395089	47	291	7.85767e-76	230.911	pfam00141	peroxidase	-	cl00196
SbPRX138	SORBI_3010G140700	EER89756	specific	173827	29	335	1.09508e-133	384.943	cd00693	secretory_peroxidase	-	cl00196
SbPRX138	SORBI_3010G140700	EER89756	specific	395089	57	299	3.20933e-54	177.753	pfam00141	peroxidase	-	cl00196
SbPRX139	SORBI_3010G149700	EER89835	specific	173827	30	325	2.10309e-151	426.93	cd00693	secretory_peroxidase	-	cl00196
SbPRX139	SORBI_3010G149700	EER89835	specific	395089	47	292	4.7937e-73	223.592	pfam00141	peroxidase	-	cl00196
SbPRX140	SORBI_3010G161600	EER88495	specific	173827	23	312	2.36407e-173	481.628	cd00693	secretory_peroxidase	-	cl00196
SbPRX140	SORBI_3010G161600	EER88495	non-specific	173827	23	312	2.36407e-173	481.628	cd00693	secretory_peroxidase	-	cl00196
SbPRX140	SORBI_3010G161600	EER88495	specific	395089	40	277	1.18213e-83	250.171	pfam00141	peroxidase	-	cl00196
SbPRX140	SORBI_3010G161600	EER88495	non-specific	395089	40	277	1.18213e-83	250.171	pfam00141	peroxidase	-	cl00196
SbPRX141	SORBI_3010G161700	EER88496	specific	173827	23	311	2.04846e-170	474.309	cd00693	secretory_peroxidase	-	cl00196
SbPRX141	SORBI_3010G161700	EER88496	specific	395089	40	276	9.00134e-81	242.852	pfam00141	peroxidase	-	cl00196
SbPRX142	SORBI_3010G161800	EER89897	specific	173827	33	328	1.09576e-169	473.154	cd00693	secretory_peroxidase	-	cl00196
SbPRX142	SORBI_3010G161800	EER89897	specific	395089	49	293	1.66405e-78	237.459	pfam00141	peroxidase	-	cl00196
SbPRX143	SORBI_3010G161900	OQU76535	specific	173827	25	317	8.05588e-158	442.723	cd00693	secretory_peroxidase	-	cl00196
SbPRX143	SORBI_3010G161900	OQU76535	specific	395089	42	282	9.81966e-73	222.437	pfam00141	peroxidase	-	cl00196
SbPRX144	SORBI_3010G162000	EER89901	specific	173827	32	324	1.40289e-168	470.072	cd00693	secretory_peroxidase	-	cl00196
SbPRX144	SORBI_3010G162000	EER89901	specific	395089	49	289	3.76908e-83	249.4	pfam00141	peroxidase	-	cl00196
SbPRX145	SORBI_3010G232500	EER88826	specific	173827	26	328	4.51863e-175	486.636	cd00693	secretory_peroxidase	-	cl00196
SbPRX145	SORBI_3010G232500	EER88826	specific	395089	43	201	1.92524e-72	222.051	pfam00141	peroxidase	-	cl00196
SbPRX146	SORBI_3010G245300	EER90297	specific	173827	24	315	1.00134e-134	384.173	cd00693	secretory_peroxidase	-	cl00196
SbPRX146	SORBI_3010G245300	EER90297	specific	395089	41	281	8.91134e-59	186.613	pfam00141	peroxidase	-	cl00196
SbPRX147	SORBI_3010G245400	EER88880	specific	173827	29	318	1.99523e-137	391.106	cd00693	secretory_peroxidase	-	cl00196
SbPRX147	SORBI_3010G245400	EER88880	specific	395089	46	283	2.06146e-63	198.939	pfam00141	peroxidase	-	cl00196
SbPRX148	SORBI_3010G245500	EER88881	specific	173827	27	316	1.22847e-131	376.084	cd00693	secretory_peroxidase	-	cl00196
SbPRX148	SORBI_3010G245500	EER88881	specific	395089	44	282	2.16018e-58	185.843	pfam00141	peroxidase	-	cl00196
SbPRX149	SORBI_3010G245800	EER88883	specific	173827	40	335	4.17564e-147	416.144	cd00693	secretory_peroxidase	-	cl00196
SbPRX149	SORBI_3010G245800	EER88883	specific	395089	52	300	7.88109e-67	208.184	pfam00141	peroxidase	-	cl00196
SbPRX150	SORBI_3K026900	OQU75580	specific	173827	28	325	2.92727e-178	494.725	cd00693	secretory_peroxidase	-	cl00196
SbPRX150	SORBI_3K026900	OQU75580	non-specific	173827	28	325	2.92727e-178	494.725	cd00693	secretory_peroxidase	-	cl00196
SbPRX150	SORBI_3K026900	OQU75580	specific	395089	45	289	1.24552e-77	235.533	pfam00141	peroxidase	-	cl00196
SbPRX150	SORBI_3K026900	OQU75580	non-specific	395089	45	289	1.24552e-77	235.533	pfam00141	peroxidase	-	cl00196
ShtPRX1	c101735.graph_c0	Gene.4205::c101735.graph_c0::g.4205::m.4205	specific	395089	26	227	4.48625e-54	172.361	pfam00141	peroxidase	-	cl00196
ShtPRX1	c101735.graph_c0	Gene.4205::c101735.graph_c0::g.4205::m.4205	non-specific	173827	58	246	2.87666e-30	114.148	cd00693	secretory_peroxidase	-	cl00196
ShtPRX2	c106746.graph_c0	Gene.20933::c106746.graph_c0::g.20933::m.20933	specific	173827	1	278	8.28761e-139	393.803	cd00693	secretory_peroxidase	-	cl00196
ShtPRX2	c106746.graph_c0	Gene.20933::c106746.graph_c0::g.20933::m.20933	specific	395089	1	243	7.06358e-63	196.628	pfam00141	peroxidase	-	cl00196
ShtPRX3	c108507.graph_c0	Gene.28755::c108507.graph_c0::g.28755::m.28755	specific	173827	41	339	1.34585e-170	475.85	cd00693	secretory_peroxidase	-	cl00196
ShtPRX3	c108507.graph_c0	Gene.28755::c108507.graph_c0::g.28755::m.28755	specific	395089	57	304	4.61658e-75	229.37	pfam00141	peroxidase	-	cl00196
ShtPRX4	c109181.graph_c2	Gene.32019::c109181.graph_c2::g.32019::m.32019	specific	173827	29	327	5.88236e-146	413.833	cd00693	secretory_peroxidase	-	cl00196
ShtPRX4	c109181.graph_c2	Gene.32019::c109181.graph_c2::g.32019::m.32019	specific	395089	46	204	1.03189e-71	220.896	pfam00141	peroxidase	-	cl00196
ShtPRX5	c110176.graph_c0	Gene.37277::c110176.graph_c0::g.37277::m.37277	specific	395089	50	282	1.9561e-49	162.731	pfam00141	peroxidase	-	cl00196
ShtPRX6	c112814.graph_c0	Gene.53645::c112814.graph_c0::g.53645::m.53645	specific	173827	26	320	1.51297e-160	449.657	cd00693	secretory_peroxidase	-	cl00196
ShtPRX6	c112814.graph_c0	Gene.53645::c112814.graph_c0::g.53645::m.53645	specific	395089	43	285	5.45389e-77	233.607	pfam00141	peroxidase	-	cl00196
ShtPRX7	c114621.graph_c1	Gene.66602::c114621.graph_c1::g.66602::m.66602	specific	173827	23	311	1.36691e-173	482.399	cd00693	secretory_peroxidase	-	cl00196
ShtPRX7	c114621.graph_c1	Gene.66602::c114621.graph_c1::g.66602::m.66602	specific	395089	40	276	6.0633e-83	248.245	pfam00141	peroxidase	-	cl00196
ShtPRX8	c116037.graph_c0	Gene.77397::c116037.graph_c0::g.77397::m.77397	specific	173827	31	327	7.65958e-154	433.478	cd00693	secretory_peroxidase	-	cl00196
ShtPRX8	c116037.graph_c0	Gene.77397::c116037.graph_c0::g.77397::m.77397	specific	395089	48	295	2.72599e-63	199.325	pfam00141	peroxidase	-	cl00196
ShtPRX9	c116104.graph_c0	Gene.77975::c116104.graph_c0::g.77975::m.77975	specific	173827	23	314	8.72834e-156	437.33	cd00693	secretory_peroxidase	-	cl00196
ShtPRX9	c116104.graph_c0	Gene.77975::c116104.graph_c0::g.77975::m.77975	specific	395089	40	192	2.17564e-71	218.97	pfam00141	peroxidase	-	cl00196
ShtPRX10	c119251.graph_c0	Gene.105905::c119251.graph_c0::g.105905::m.105905	specific	173827	38	339	8.66433e-163	456.205	cd00693	secretory_peroxidase	-	cl00196
ShtPRX10	c119251.graph_c0	Gene.105905::c119251.graph_c0::g.105905::m.105905	specific	395089	55	301	2.92281e-68	212.036	pfam00141	peroxidase	-	cl00196
ShtPRX11	c119829.graph_c0	Gene.111919::c119829.graph_c0::g.111919::m.111919	specific	395089	42	194	2.72165e-76	228.215	pfam00141	peroxidase	-	cl00196
ShtPRX12	c124956.graph_c0	Gene.161572::c124956.graph_c0::g.161572::m.161572	specific	395089	26	227	5.22627e-55	174.672	pfam00141	peroxidase	-	cl00196
ShtPRX12	c124956.graph_c0	Gene.161572::c124956.graph_c0::g.161572::m.161572	non-specific	173827	58	246	1.13185e-27	107.214	cd00693	secretory_peroxidase	-	cl00196
ShtPRX13	c128290.graph_c0	Gene.166008::c128290.graph_c0::g.166008::m.166008	specific	395089	17	224	5.16113e-61	191.621	pfam00141	peroxidase	-	cl00196
ShtPRX13	c128290.graph_c0	Gene.166008::c128290.graph_c0::g.166008::m.166008	non-specific	173827	22	243	3.22718e-38	136.104	cd00693	secretory_peroxidase	-	cl00196
ShtPRX14	c66651.graph_c0	Gene.184540::c66651.graph_c0::g.184540::m.184540	specific	173827	34	330	6.54323e-146	413.063	cd00693	secretory_peroxidase	-	cl00196
ShtPRX14	c66651.graph_c0	Gene.184540::c66651.graph_c0::g.184540::m.184540	specific	395089	51	295	3.92625e-66	206.258	pfam00141	peroxidase	-	cl00196
ShtPRX15	c82887.graph_c0	Gene.194387::c82887.graph_c0::g.194387::m.194387	specific	173827	30	327	4.43724e-157	441.182	cd00693	secretory_peroxidase	-	cl00196
ShtPRX15	c82887.graph_c0	Gene.194387::c82887.graph_c0::g.194387::m.194387	specific	395089	47	292	5.45136e-69	213.577	pfam00141	peroxidase	-	cl00196
ShtPRX16	c91136.graph_c0	Gene.202252::c91136.graph_c0::g.202252::m.202252	specific	395089	18	225	7.57133e-58	183.531	pfam00141	peroxidase	-	cl00196
ShtPRX16	c91136.graph_c0	Gene.202252::c91136.graph_c0::g.202252::m.202252	non-specific	173827	23	244	2.63872e-34	126.089	cd00693	secretory_peroxidase	-	cl00196
Notes: the conserved motifs were identified using the NCBI CDD web service tool (https://www.ncbi.nlm.nih.gov/Structure/bwrpsb/bwrpsb.cgi).
Class III peroxidase genes were named based on their locations on the chromosomes or contigs.
