# Supplementary material for: Genome-wide identification of the class III peroxidase gene family of sugarcane and its expression profiles under stresses
Source: Front Plant Sci. 2023 Jan 30;14:1101665. doi: 10.3389/fpls.2023.1101665 (PMC9924293; doi:10.3389/fpls.2023.1101665)
Supplement: Supplementary Figure 1 — Phylogenetic analysis of ShPRX proteins. [file DataSheet_1.zip › Data Sheet20230105/Table S3 List of the putative motifs of ShPRX proteins.xlsx]

## Sheet: Table S3
Table S3. List of the putative motifs of ShPRX proteins.
Motif	Logo	Best possible match	E-value	Sites	Width	GO enrichment analysis
						Biological process	Molecular function	Cellular component
motif1	=DISPIMG("ID_2FD7BBC679DF4934BF44462BDCB49ADB",1)	FEVIDAIKAALEAACPGVVSCADILALAARDAV	2.7e-1478	74	33	response to oxidative stress (GO:0006979)	peroxidase activity (GO:0004601);heme binding (GO:0020037)	None
motif2	=DISPIMG("ID_D8A6EA4F32234E15A4AD1D2D91C5B1DC",1)	RLHFHDCFVQGCDAS	3.1e-779	73	15	response to oxidative stress (GO:0006979)	peroxidase activity (GO:0004601);heme binding (GO:0020037)	None
motif3	=DISPIMG("ID_CDDE67C507034D5CA90B252B78C38D89",1)	DQLIEKFANKGLDVTDLVALSGAHTIGR	3.9e-903	80	28	response to oxidative stress (GO:0006979)	peroxidase activity (GO:0004601);heme binding (GO:0020037)	None
motif4	=DISPIMG("ID_192AA2B775DE49CC9A243DD3ED411AB3",1)	VARYAANQAAFFSDFAASMVKMGN	9.1e-607	75	24	response to oxidative stress (GO:0006979)	peroxidase activity (GO:0004601);heme binding (GO:0020037)	None
motif5	=DISPIMG("ID_C479A10BAC6C4FF888CDF9DA9E0FF745",1)	DNKYYRNLLAGRGLLSSDQALLSDPST	4.3e-714	71	27	response to oxidative stress (GO:0006979)	peroxidase activity (GO:0004601);heme binding (GO:0020037)	None
motif6	=DISPIMG("ID_4B8970D7BA7F4F7AB3E43B6F733FCDBC",1)	LSVGFYDESCPQAEDIVRRVV	1.9e-562	68	21	No GO Terms
motif7	=DISPIMG("ID_AE75E8E785994C83AE75B6F166496887",1)	TGSQGEIRKNCRVVN	3.5e-529	71	15	No GO Terms
motif8	=DISPIMG("ID_7E43D8C8387841F3898BC8CCBD6095B2",1)	LAGGPSWAVPLGRRDG	2.4e-500	80	16	No GO Terms
motif9	=DISPIMG("ID_717A1012B68042368C2909DA12BFAEEA",1)	DDLPAIVTEKHAPPNNNSLRG	2.9e-272	41	21	No GO Terms
motif10	=DISPIMG("ID_31903245D5A345A7809BBBB38316D100",1)	AHCSSFRDRLYNFSG	2.9e-220	56	15	No GO Terms
motif11	=DISPIMG("ID_047B3DB56A784724BF9224B9681D0D83",1)	DTALVPLDPVTPDVF	4.4e-152	64	15	No GO Terms
motif12	=DISPIMG("ID_8BC46E154CFB4CA188319307DC399DDA",1)	LBPAYAAQLRRRCPA	1.6e-163	68	15	No GO Terms
motif13	=DISPIMG("ID_E8D27258C4E64FB89805FE791E0CC5BB",1)	QDAVASDPRMGASLJ	1.5e-135	50	15	No GO Terms
motif14	=DISPIMG("ID_50F7EFEAF27F40DA9E663A10D4174B91",1)	TASASEANNNLPSPF	1.4e-135	56	15	No GO Terms
motif15	=DISPIMG("ID_BCFCED68448A400CAD27DBE838F39DD0",1)	LJDSTAGNTAEKDAPPNLTLR	8.3e-98	23	21	No GO Terms
motif16	=DISPIMG("ID_2C0A088A91624B9090062017E73B73C5",1)	VQCQFTQQNCTAGQS	2.7e-62	8	15	No GO Terms
motif17	=DISPIMG("ID_90D9EDAC113B49DDACE57B24E3781ED8",1)	SSAISSPGLLLAAHCALLLALAGAARGH	3.7e-56	8	28	No GO Terms
motif18	=DISPIMG("ID_FDDC7BDF02F3424295245F11C1E03348",1)	WPKRGGANGSLRFEVELKHGANAGLINALKLIQPIKDKYPGITYADLFQL	1e-24	3	50	response to oxidative stress (GO:0006979);cellular response to oxidative stress (GO:0034599)	peroxidase activity (GO:0004601);heme binding (GO:0020037)	None
motif19	=DISPIMG("ID_C7855A7259594EBA9D226576EB6948B4",1)	REDVRQLLKRTGCHPILVRLGWHDAGTYDK	6.5e-12	3	30	response to oxidative stress (GO:0006979)	peroxidase activity (GO:0004601);heme binding (GO:0020037)	None
motif20	=DISPIMG("ID_FE9F863DD2D143F9990D70A5B535C486",1)	ERSGWGKPETKYTKDGPGAPGGQSWTVZW	1.1e-10	2	29	No GO Terms
motif21	=DISPIMG("ID_2E272FD6D8424A21BDD9358F969E397A",1)	PTDAVLFEDPKFKIYAEKYAEDQDAFFEDYAEAHAKLSNLGAKFDPPKGF	1.9e-09	2	50	response to oxidative stress (GO:0006979);cellular response to oxidative stress (GO:0034599)	peroxidase activity (GO:0004601);heme binding (GO:0020037)	None
motif22	=DISPIMG("ID_F52DAD72D1FC44DD9686138986B65530",1)	QLQYGFYKGKCNGSDVEAVVQGIVKARFARENPIVAY	1.1e-07	2	37	No GO Terms
motif23	=DISPIMG("ID_9658D3E844524E4B8CD01FBA21ED1696",1)	ILJDGPGTEKTAPPN	2e-06	5	15	No GO Terms
motif24	=DISPIMG("ID_B26277F717CC42C2A1680E6EBCD2121F",1)	EIKAQYSVCLLSNLNIFAISTSGAHTFGK	1.3e-05	2	29	No GO Terms
motif25	=DISPIMG("ID_643BAAD0A97D471AB12BC9A870857B98",1)	MMKQWLVFAC	0.0037	2	10	No GO Terms
motif26	=DISPIMG("ID_D1B1BF8C8AE44DA8B2DBA5402A20F3AD",1)	SHCSSFAGIGNRGDRLYNFSGSADGIDP	0.047	2	28	No GO Terms
Notes: GO enrichment analysis of motifs were performed using InterProScan web service tool (https://www.ebi.ac.uk/interpro/search/sequence/).
