# Supplementary material for: Genome-wide identification of the class III peroxidase gene family of sugarcane and its expression profiles under stresses
Source: Front Plant Sci. 2023 Jan 30;14:1101665. doi: 10.3389/fpls.2023.1101665 (PMC9924293; doi:10.3389/fpls.2023.1101665)
Supplement: Supplementary Figure 1 — Phylogenetic analysis of ShPRX proteins. [file DataSheet_1.zip › Data Sheet20230105/Table S7 Base compositions and codon bias parameters of ShPRX family genes.xlsx]

## Sheet: Table S7
Table S7. Base compositions and codon bias parameters of ShPRX gene family members.
Gene name	T3s	C3s	A3s	G3s	CAI	CBI	Fop	ENc	GC3s	GC	L_sym	L_aa	Aromo	ENc expected value	ENc ratio	G3s/(G3s+C3s)	A3s/(A3s+T3s)
ShPRX1	0.0314	0.6237	0.0242	0.527	0.293	0.337	0.614	32.113	0.953	0.702	321	327	0.079511	34.8065	-0.0838757	0.457982	0.435252
ShPRX2	0.0855	0.5724	0.0297	0.5271	0.226	0.167	0.515	35.477	0.901	0.661	344	350	0.06	38.1979	-0.0766946	0.4794	0.257812
ShPRX3	0.053	0.5662	0.027	0.52	0.219	0.229	0.537	34.999	0.929	0.698	324	332	0.054217	36.336	-0.0382006	0.478733	0.3375
ShPRX4	0.2393	0.4679	0.1322	0.3925	0.236	0.085	0.468	53.277	0.689	0.557	312	320	0.084375	53.4378	-0.00301833	0.456183	0.355855
ShPRX5	0.0997	0.6073	0.1159	0.406	0.293	0.246	0.564	41.046	0.826	0.627	374	380	0.068421	43.5248	-0.0603904	0.400671	0.53757
ShPRX6	0.0816	0.619	0.1088	0.4115	0.277	0.281	0.585	42.62	0.846	0.626	325	334	0.071856	42.0653	0.0130152	0.399321	0.571429
ShPRX7	0.1367	0.55	0.1162	0.4286	0.284	0.24	0.559	43.851	0.793	0.609	333	339	0.076696	45.9672	-0.0482581	0.437973	0.45947
ShPRX8	0.0278	0.6458	0.0272	0.5102	0.283	0.298	0.592	31.705	0.954	0.681	326	332	0.075301	34.7442	-0.0958574	0.441349	0.494545
ShPRX9	0.0563	0.6761	0.0658	0.4143	0.3	0.302	0.594	35.978	0.9	0.642	310	325	0.08	38.2659	-0.0635904	0.379952	0.538903
ShPRX10	0.0905	0.5733	0.0667	0.475	0.287	0.284	0.582	36.681	0.867	0.658	263	271	0.070111	40.5598	-0.105744	0.453115	0.4243
ShPRX11	0.0246	0.5825	0.0275	0.5673	0.296	0.321	0.608	31.975	0.956	0.698	319	328	0.057927	34.6198	-0.082715	0.49339	0.527831
ShPRX12	0.0764	0.6274	0.0456	0.4111	0.262	0.296	0.591	36.968	0.893	0.682	337	345	0.052174	38.7442	-0.0480482	0.395859	0.37377
ShPRX13	0.0606	0.6061	0.0574	0.4872	0.311	0.364	0.632	35.395	0.902	0.658	326	332	0.060241	38.13	-0.0772718	0.445623	0.486441
ShPRX14	0.0377	0.6321	0.0481	0.4825	0.243	0.254	0.566	34.707	0.929	0.683	350	356	0.067416	36.336	-0.0469353	0.432891	0.560606
ShPRX15	0.051	0.5986	0.068	0.5	0.298	0.29	0.588	33.772	0.902	0.682	328	337	0.071217	38.13	-0.129043	0.455125	0.571429
ShPRX16	0.0368	0.6158	0.0475	0.5363	0.258	0.183	0.522	32.685	0.93	0.669	458	472	0.040254	36.271	-0.109714	0.465498	0.563464
ShPRX17	0.0903	0.5888	0.0683	0.3852	0.247	0.227	0.543	35.52	0.859	0.67	341	353	0.053824	41.1296	-0.157928	0.395483	0.430643
ShPRX18	0.0606	0.6273	0.0478	0.4255	0.262	0.145	0.499	33.572	0.906	0.687	361	365	0.052055	37.8596	-0.127713	0.40416	0.440959
ShPRX19	0.0035	0.6574	0.0367	0.5252	0.362	0.383	0.646	29.513	0.969	0.685	325	335	0.080597	33.8226	-0.146025	0.444106	0.912935
ShPRX20	0.0171	0.7397	0.0197	0.4256	0.251	0.269	0.571	29.603	0.97	0.695	329	340	0.064706	33.7621	-0.140496	0.365228	0.535326
ShPRX21	0.0955	0.5881	0.0709	0.4613	0.271	0.198	0.535	38.011	0.861	0.648	374	385	0.072727	40.9867	-0.0782849	0.439585	0.426082
ShPRX22	0.0807	0.6398	0.0552	0.4308	0.27	0.221	0.56	34.711	0.886	0.686	405	411	0.080292	39.2272	-0.130109	0.402391	0.406181
ShPRX23	0.088	0.5337	0.0709	0.4583	0.263	0.278	0.584	38.049	0.86	0.681	365	373	0.061662	41.0581	-0.079085	0.461996	0.446193
ShPRX24	0.0583	0.6726	0.0745	0.4358	0.346	0.381	0.647	35.279	0.894	0.638	255	269	0.089219	38.6756	-0.0962788	0.393179	0.560994
ShPRX25	0.0976	0.6138	0.0585	0.4541	0.252	0.222	0.547	38.702	0.87	0.635	276	288	0.079861	40.3474	-0.0425142	0.425227	0.37476
ShPRX26	0.0682	0.6429	0.0385	0.44	0.27	0.231	0.552	34.762	0.909	0.656	339	350	0.06	37.6578	-0.0833026	0.406316	0.360825
ShPRX27	0.0694	0.7083	0.0684	0.3855	0.317	0.266	0.584	35.777	0.888	0.638	250	257	0.070039	39.0888	-0.0925669	0.352441	0.496372
ShPRX28	0.0958	0.6169	0.0996	0.3556	0.293	0.263	0.561	36.441	0.834	0.662	289	293	0.078498	42.9384	-0.1783	0.365656	0.509724
ShPRX29	0.0227	0.5844	0.0273	0.5259	0.243	0.284	0.58	31.545	0.957	0.731	326	336	0.0625	34.5578	-0.0955083	0.473656	0.546
ShPRX30	0.1187	0.638	0.0939	0.3534	0.309	0.259	0.581	40.718	0.824	0.641	375	386	0.080311	43.6718	-0.0725436	0.356466	0.441675
ShPRX31	0.3505	0.2749	0.3992	0.2478	0.177	-0.081	0.371	53.68	0.403	0.446	340	347	0.080692	58.2993	-0.0860523	0.474077	0.53248
ShPRX32	0.0541	0.6622	0.0198	0.4606	0.283	0.333	0.61	32.202	0.936	0.667	328	337	0.062315	35.8834	-0.114321	0.410224	0.26793
ShPRX33	0.2812	0.4549	0.1325	0.3376	0.243	0.111	0.48	50.225	0.649	0.551	325	334	0.068862	55.9185	-0.113359	0.425994	0.32028
ShPRX34	0.0199	0.5914	0.0372	0.5364	0.305	0.368	0.635	32.285	0.952	0.697	334	346	0.075145	34.869	-0.0800358	0.475616	0.651489
ShPRX35	0.0733	0.6167	0.0526	0.4268	0.215	0.2	0.528	36.838	0.891	0.675	322	331	0.072508	38.8818	-0.0554801	0.409008	0.417792
ShPRX36	0.0662	0.6237	0.0359	0.4917	0.299	0.313	0.603	34.379	0.914	0.677	325	332	0.060241	37.3234	-0.0856464	0.440828	0.351616
ShPRX37	0.0339	0.722	0.0271	0.4556	0.281	0.243	0.557	31.543	0.95	0.66	343	348	0.077586	34.9942	-0.109413	0.386889	0.444262
ShPRX38	0.0448	0.5828	0.0723	0.5042	0.312	0.316	0.605	35.008	0.903	0.646	319	326	0.064417	38.0623	-0.087245	0.463845	0.617421
ShPRX39	0.0599	0.6228	0.0178	0.4926	0.29	0.261	0.568	33.19	0.932	0.68	366	376	0.069149	36.1414	-0.0889229	0.441635	0.229086
ShPRX40	0.0472	0.5622	0.0431	0.5567	0.287	0.295	0.587	33.144	0.924	0.688	264	270	0.066667	36.6625	-0.106158	0.497542	0.477298
ShPRX41	0.0169	0.6169	0.0319	0.5607	0.273	0.284	0.581	31.301	0.96	0.682	329	342	0.076023	34.3725	-0.0981272	0.476138	0.653689
ShPRX42	0.1013	0.5359	0.0972	0.4143	0.203	0.111	0.475	43.933	0.826	0.645	259	266	0.052632	43.5248	0.00929178	0.436013	0.489673
ShPRX43	0.1164	0.5411	0.1081	0.4286	0.252	0.202	0.53	43.895	0.811	0.642	328	333	0.075075	44.6314	-0.0167757	0.441992	0.481514
ShPRX44	0.0639	0.5847	0.0916	0.4089	0.219	0.224	0.541	37.769	0.867	0.717	338	346	0.052023	40.5598	-0.0738909	0.411534	0.589068
ShPRX45	0.0068	0.5925	0.0119	0.5785	0.276	0.313	0.604	29.967	0.984	0.712	318	324	0.058642	32.9268	-0.09877	0.494022	0.636364
ShPRX46	0.0134	0.6321	0.0162	0.4917	0.25	0.286	0.585	30.748	0.975	0.73	316	324	0.061728	33.4612	-0.08824	0.437533	0.547297
ShPRX47	0.1468	0.5	0.1044	0.4104	0.256	0.262	0.567	47.242	0.779	0.653	231	240	0.058333	47.0078	0.00495836	0.450791	0.415605
ShPRX48	0.0478	0.6724	0.0535	0.4026	0.284	0.317	0.603	34.592	0.915	0.671	317	323	0.071207	37.2569	-0.0770374	0.374512	0.528134
ShPRX49	0.0836	0.6376	0.0386	0.4378	0.336	0.402	0.653	35.38	0.894	0.649	311	319	0.084639	38.6756	-0.0931492	0.407104	0.315876
ShPRX50	0.1045	0.602	0.1429	0.3937	0.277	0.207	0.537	40.083	0.803	0.596	229	235	0.051064	45.2244	-0.128268	0.3954	0.577607
ShPRX51	0.0861	0.6424	0.0444	0.4213	0.301	0.314	0.606	36.672	0.888	0.632	330	340	0.067647	39.0888	-0.0659022	0.39607	0.34023
ShPRX52	0.0244	0.6585	0.0321	0.5126	0.287	0.238	0.561	30.967	0.954	0.689	326	337	0.080119	34.7442	-0.121974	0.437708	0.568142
ShPRX53	0.0312	0.6528	0.0402	0.5	0.276	0.212	0.546	31.781	0.942	0.682	326	337	0.080119	35.4996	-0.117008	0.433727	0.563025
ShPRX54	0.0475	0.5797	0.0625	0.4743	0.264	0.215	0.542	34.594	0.907	0.707	321	331	0.063444	37.7922	-0.0924497	0.45	0.568182
ShPRX55	0.0831	0.5873	0.0735	0.4533	0.257	0.23	0.556	39.181	0.868	0.682	401	410	0.07561	40.4889	-0.0333811	0.435614	0.469349
ShPRX56	0.02	0.6367	0.032	0.5381	0.29	0.367	0.63	31.681	0.958	0.685	332	341	0.067449	34.4959	-0.088852	0.458035	0.615385
ShPRX57	0.3298	0.2908	0.25	0.3511	0.206	0.004	0.424	58.62	0.519	0.556	335	343	0.081633	60.4354	-0.0309684	0.54697	0.431183
ShPRX58	0.0032	0.6968	0.0304	0.4196	0.268	0.313	0.596	28.25	0.973	0.741	332	339	0.076696	33.5812	-0.188716	0.375851	0.904762
ShPRX59	0.1794	0.4618	0.1595	0.4146	0.204	0.087	0.464	49.248	0.717	0.594	336	347	0.092219	51.5239	-0.0462135	0.473072	0.47064
ShPRX60	0.0167	0.6488	0.0397	0.4876	0.249	0.262	0.566	32.393	0.954	0.682	327	337	0.074184	34.7442	-0.0725823	0.429074	0.703901
ShPRX61	0.0801	0.6795	0.0404	0.3566	0.277	0.268	0.574	34.69	0.894	0.693	340	343	0.052478	38.6756	-0.114892	0.344175	0.33527
ShPRX62	0.032	0.605	0.0041	0.5819	0.277	0.293	0.59	31.989	0.968	0.674	315	326	0.088957	33.8833	-0.0592161	0.490269	0.113573
ShPRX63	0.0372	0.6873	0.0517	0.3962	0.27	0.269	0.573	32.225	0.926	0.691	351	360	0.061111	36.5316	-0.133641	0.365667	0.581552
ShPRX64	0.3933	0.2762	0.2467	0.3134	0.237	-0.044	0.394	51.075	0.472	0.514	284	289	0.086505	60.2907	-0.180434	0.531547	0.385469
ShPRX65	0.0804	0.622	0.0868	0.426	0.239	0.149	0.504	39.281	0.863	0.635	379	391	0.076726	40.8441	-0.0397923	0.406489	0.519139
ShPRX66	0.1398	0.5771	0.1681	0.3036	0.232	0.141	0.506	41.874	0.744	0.586	308	315	0.073016	49.5883	-0.184227	0.344726	0.545956
ShPRX67	0.3674	0.2727	0.2685	0.3333	0.223	0.027	0.436	57.367	0.48	0.523	319	327	0.091743	60.3873	-0.0526496	0.55	0.422236
ShPRX68	0.0498	0.6231	0.0325	0.4851	0.282	0.304	0.592	33.294	0.93	0.693	355	359	0.069638	36.271	-0.0894154	0.437737	0.394897
ShPRX69	0.0303	0.5791	0.0193	0.627	0.328	0.312	0.596	30.797	0.959	0.678	339	344	0.069767	34.4341	-0.118101	0.519857	0.389113
ShPRX70	0.0347	0.6389	0.0248	0.5175	0.316	0.306	0.601	32.701	0.95	0.651	318	330	0.075758	34.9942	-0.0701263	0.44751	0.416807
ShPRX71	0.1041	0.6151	0.1011	0.3701	0.273	0.225	0.553	39.661	0.828	0.622	349	357	0.07563	43.3779	-0.0937171	0.37566	0.49269
ShPRX72	0.096	0.6192	0.0792	0.4008	0.277	0.232	0.558	39.275	0.853	0.631	353	359	0.08078	41.56	-0.0581801	0.392941	0.452055
ShPRX73	0.1333	0.5467	0.0996	0.4174	0.265	0.214	0.538	43.548	0.801	0.641	331	337	0.065282	45.3728	-0.0419033	0.432943	0.427651
ShPRX74	0.1307	0.5866	0.1314	0.3677	0.258	0.267	0.573	44.416	0.785	0.616	316	321	0.065421	46.5619	-0.0483134	0.385309	0.501335
ShPRX75	0.1859	0.5288	0.1623	0.3548	0.271	0.257	0.571	49.218	0.715	0.58	354	359	0.069638	51.6643	-0.0497029	0.401539	0.466111
ShPRX76	0.1853	0.5367	0.1617	0.34	0.274	0.262	0.573	48.164	0.715	0.584	354	359	0.066852	51.6643	-0.0726742	0.387818	0.465994
ShPRX77	0.1594	0.5616	0.1245	0.3727	0.303	0.32	0.603	44.145	0.765	0.612	310	316	0.063291	48.0457	-0.0883602	0.398908	0.438535
ShPRX78	0.2107	0.5084	0.1581	0.3458	0.288	0.224	0.55	48.998	0.695	0.586	338	345	0.069565	53.0379	-0.0824493	0.404823	0.428688
ShPRX79	0.1558	0.558	0.1447	0.3677	0.291	0.29	0.591	48.099	0.754	0.611	313	319	0.065831	48.8566	-0.0157505	0.397213	0.481531
ShPRX80	0.1272	0.5901	0.1303	0.3628	0.254	0.266	0.573	44.231	0.788	0.62	316	321	0.065421	46.3389	-0.0476559	0.380733	0.506019
ShPRX81	0.0166	0.6611	0.0192	0.4588	0.254	0.278	0.574	31.699	0.969	0.72	326	336	0.065476	33.8226	-0.0669934	0.409679	0.536313
ShPRX82	0.1886	0.516	0.1542	0.3524	0.261	0.212	0.54	47.855	0.714	0.603	315	321	0.062305	51.7343	-0.081063	0.405804	0.449825
