# Supplementary material for: Genome-wide identification of the class III peroxidase gene family of sugarcane and its expression profiles under stresses
Source: Front Plant Sci. 2023 Jan 30;14:1101665. doi: 10.3389/fpls.2023.1101665 (PMC9924293; doi:10.3389/fpls.2023.1101665)
Supplement: Supplementary Figure 1 — Phylogenetic analysis of ShPRX proteins. [file DataSheet_1.zip › Data Sheet20230105/Table S9 KaKs values and divergence time of PRX family gene pairs.xlsx]

## Sheet: Table S9
Table S9. Ka/Ks values and divergence time of PRX family gene pairs.
Gene name	Gene name	Duplication Type	Ka	Ks	Ka/Ks	Divergence time (Mya)	Selection pressure	EffectiveLen	AverageS-sites	AverageN-sites	cN	cS	pN	pS	Note
ShPRX5	ShPRX14	segmental	0.249008	0.636572	0.39117	48.9671	Purifying selection	996	253.083	742.917	157.417	108.583	0.21189	0.429042
ShPRX12	ShPRX23	segmental	0.207832	0.590541	0.351935	45.4263	Purifying selection	975	259.75	715.25	129.833	106.167	0.181522	0.408726
ShPRX21	ShPRX65	segmental	0.333202	0.678871	0.490817	52.2209	Purifying selection	1110	278	832	223.833	124.167	0.26903	0.446643
ShPRX35	ShPRX70	segmental	0.501023	0.76357	0.656158	58.7362	Purifying selection	948	242.5	705.5	257.833	116.167	0.365462	0.479038
ShPRX36	ShPRX69	segmental	0.580725	0.781369	0.743215	60.1053	Purifying selection	942	236.75	705.25	285.083	114.917	0.40423	0.485392
ShPRX8	ShPRX9	tandem	0.518113	0.625914	0.827771	48.1472	Purifying selection	972	245.417	726.583	271.833	104.167	0.374125	0.424448
ShPRX9	ShPRX10	tandem	0.47885	0.767899	0.623585	59.0691	Purifying selection	789	195.417	593.583	210.083	93.9167	0.353924	0.480597
ShPRX24	ShPRX25	tandem	0.358893	0.422589	0.849271	32.5069	Purifying selection	762	175.917	586.083	167.167	56.8333	0.285227	0.32307
ShPRX31	ShPRX32	tandem	0.388555	NaN	NaN	-	NaN	972	236.083	735.917	223.167	200.833	0.30325	0.850688	High Sequence Divergence Value (pS>=0.75)
ShPRX32	ShPRX33	tandem	0.0729717	1.10968	0.0657595	85.3596	Purifying selection	993	245.167	747.833	52	142	0.0695342	0.579198
ShPRX38	ShPRX39	tandem	0.291947	0.48719	0.599247	37.4761	Purifying selection	825	210.25	614.75	148.667	75.3333	0.241833	0.358304
ShPRX45	ShPRX46	tandem	0.336644	0.467418	0.72022	35.9552	Purifying selection	963	258.5	704.5	191.083	89.9167	0.271233	0.34784
ShPRX48	ShPRX49	tandem	0.145127	0.312617	0.464232	24.0475	Purifying selection	954	243.5	710.5	93.75	62.25	0.131949	0.255647
ShPRX49	ShPRX50	tandem	0.385833	0.600517	0.642502	46.1936	Purifying selection	693	170	523	157.75	70.25	0.301625	0.413235
ShPRX50	ShPRX51	tandem	0.364952	0.476491	0.765916	36.6532	Purifying selection	690	166.583	523.417	151.25	58.75	0.288967	0.352676
ShPRX52	ShPRX53	tandem	0.00929215	0.0532283	0.174572	4.09449	Purifying selection	1011	253	758	7	13	0.00923483	0.0513834
ShPRX74	ShPRX75	tandem	0.0713632	0.262769	0.271582	20.213	Purifying selection	951	236.083	714.917	48.6667	52.3333	0.0680732	0.221673
ShPRX77	ShPRX78	tandem	0.0300219	0.115036	0.260979	20.213	Purifying selection	948	234.417	713.583	21	25	0.0294289	0.106648
ShPRX2	OsPRX40		0.168021	0.538558	0.311983	41.4276	Purifying selection	1038	268.5	769.5	115.833	103.167	0.150531	0.384233
ShPRX5	OsPRX113		0.186789	0.566175	0.329914	43.5519	Purifying selection	1002	255.583	746.417	123.417	101.583	0.165346	0.397457
ShPRX7	OsPRX31		0.246406	0.610604	0.403545	46.9695	Purifying selection	984	247.167	736.833	154.75	103.25	0.21002	0.417734
ShPRX8	OsPRX116		0.518568	0.614221	0.844268	47.2478	Purifying selection	972	247.417	724.583	271.25	103.75	0.374353	0.419333
ShPRX11	OsPRX27		0.226744	0.506817	0.44739	38.9859	Purifying selection	975	250.167	724.833	141.833	92.1667	0.195677	0.368421
ShPRX11	OsPRX115		0.106681	0.31017	0.343944	23.8592	Purifying selection	984	253.25	730.75	72.6667	64.3333	0.0994412	0.254031
ShPRX12	OsPRX39		0.162472	0.449861	0.361162	34.6047	Purifying selection	990	262.083	727.917	106.333	88.6667	0.146079	0.338315
ShPRX13	OsPRX31		0.452705	0.685347	0.660548	52.719	Purifying selection	954	244.667	709.333	241.083	109.917	0.339873	0.449251
ShPRX13	OsPRX114		0.219579	1.0868	0.202043	83.5997	Purifying selection	966	240.167	725.833	138.167	137.833	0.190356	0.573907
ShPRX14	OsPRX113		0.256396	0.465763	0.550485	35.8279	Purifying selection	993	257	736	159.833	89.1667	0.217165	0.346952
ShPRX15	OsPRX30		0.218307	0.390006	0.559752	30.0005	Purifying selection	996	247.167	748.833	141.833	75.1667	0.189406	0.304113
ShPRX16	OsPRX29		0.374154	0.523404	0.714847	40.2619	Purifying selection	1371	330	1041	306.667	124.333	0.294589	0.376768
ShPRX18	OsPRX85		0.247202	0.546907	0.452	42.0698	Purifying selection	1080	290.167	789.833	166.333	112.667	0.210593	0.388283
ShPRX20	OsPRX110		0.123479	0.286951	0.430312	22.0732	Purifying selection	1020	255.833	764.167	87	61	0.11385	0.238436
ShPRX21	OsPRX107		0.24107	0.469395	0.513576	36.1073	Purifying selection	996	249.833	746.167	153.833	87.1667	0.206165	0.348899
ShPRX21	OsPRX111		0.11941	0.366768	0.325573	28.2129	Purifying selection	987	256.25	730.75	80.6667	74.3333	0.110389	0.290081
ShPRX22	OsPRX90		0.292229	0.387342	0.754448	29.7955	Purifying selection	1005	260.583	744.417	180.167	78.8333	0.242024	0.302526
ShPRX24	OsPRX93		0.296544	0.669862	0.442694	51.5279	Purifying selection	786	189.25	596.75	146.167	83.8333	0.244938	0.442977
ShPRX28	OsPRX34		0.315855	0.470496	0.671324	36.192	Purifying selection	720	178.833	541.167	139.5	62.5	0.257776	0.349487
ShPRX29	OsPRX1		0.162998	0.328135	0.49674	25.2412	Purifying selection	969	260.25	708.75	103.833	69.1667	0.146502	0.26577
ShPRX31	OsPRX2		0.116021	0.694712	0.167007	53.4394	Purifying selection	1038	247.25	790.75	85	112	0.107493	0.452983
ShPRX34	OsPRX4		0.107057	0.285895	0.374461	21.9919	Purifying selection	966	251	715	71.3333	59.6667	0.0997669	0.237716
ShPRX35	OsPRX60		0.43777	0.591343	0.740297	45.4879	Purifying selection	939	240.167	698.833	231.75	98.25	0.331624	0.409091
ShPRX37	OsPRX6		0.422483	0.461842	0.914779	35.5263	Purifying selection	1005	246.25	758.75	245.083	84.9167	0.323009	0.344839
ShPRX37	OsPRX57		0.277469	0.378762	0.732569	29.1355	Purifying selection	1020	251.083	768.917	178.333	74.6667	0.231928	0.297378
ShPRX41	OsPRX15		0.181014	0.424974	0.425941	32.6903	Purifying selection	993	246.333	746.667	120.083	79.9167	0.160826	0.324425
ShPRX41	OsPRX66		0.376036	0.495792	0.758454	38.1379	Purifying selection	1011	253.833	757.167	223.917	92.0833	0.29573	0.362771
ShPRX43	OsPRX16		0.343165	0.647971	0.529599	49.8439	Purifying selection	981	257.75	723.25	199.167	111.833	0.275377	0.433883
ShPRX44	OsPRX18		0.288797	0.477447	0.604877	36.7267	Purifying selection	972	264.5	707.5	169.583	93.4167	0.239694	0.353182
ShPRX44	OsPRX80		0.379497	0.60516	0.627101	46.5508	Purifying selection	894	236.167	657.833	195.917	98.0833	0.297821	0.415314
ShPRX45	OsPRX19		0.113004	0.342504	0.329934	26.3465	Purifying selection	960	254.583	705.417	74	70	0.104903	0.274959
ShPRX45	OsPRX77		0.304367	0.449554	0.677042	34.5811	Purifying selection	948	248.167	699.833	175.083	83.9167	0.250179	0.338146
ShPRX46	OsPRX20		0.148838	0.355742	0.418388	27.3647	Purifying selection	963	263	700	94.5	74.5	0.135	0.28327
ShPRX47	OsPRX21		0.303492	1.04566	0.29024	80.4353	Purifying selection	636	172.583	463.417	115.667	97.3333	0.249595	0.563979
ShPRX48	OsPRX22		0.126191	0.304226	0.414792	23.402	Purifying selection	957	245.25	711.75	82.6667	61.3333	0.116146	0.250085
ShPRX54	OsPRX26		0.156298	0.389252	0.401534	29.9425	Purifying selection	954	254.667	699.333	98.6667	77.3333	0.141087	0.303665
ShPRX56	OsPRX44		0.128896	0.355239	0.362844	27.3261	Purifying selection	1014	254.75	759.25	89.9167	72.0833	0.118428	0.282957
ShPRX57	OsPRX24		0.119356	0.826951	0.144333	63.6116	Purifying selection	1023	251.167	771.833	85.1667	125.833	0.110343	0.500995
ShPRX57	OsPRX45		0.0977103	0.467605	0.208959	35.9696	Purifying selection	1017	252.917	764.083	70	88	0.091613	0.347941
ShPRX58	OsPRX46		0.132508	0.409301	0.323741	31.4847	Purifying selection	1002	274.75	727.25	88.3333	86.6667	0.121462	0.315438
ShPRX60	OsPRX50		0.0729281	0.341955	0.213268	26.3043	Purifying selection	996	257.333	738.667	51.3333	70.6667	0.0694946	0.274611
ShPRX62	OsPRX104		0.155057	0.509025	0.304616	39.1557	Purifying selection	945	242.417	702.583	98.4167	89.5833	0.140078	0.369543
ShPRX64	OsPRX108		0.0421191	0.566751	0.0743168	43.5962	Purifying selection	867	220	647	26.5	87.5	0.0409583	0.397727
ShPRX65	OsPRX107		0.214606	0.448935	0.478034	34.5334	Purifying selection	999	248.417	750.583	140.083	83.9167	0.186633	0.337806
ShPRX65	OsPRX111		0.284622	0.386468	0.736469	29.7283	Purifying selection	990	253.583	736.417	174.417	76.5833	0.236845	0.302005
ShPRX66	OsPRX117		0.365705	NaN	NaN	-	NaN	909	223.167	685.833	198.5	170.5	0.289429	0.764003	High Sequence Divergence Value (pS>=0.75)
ShPRX66	OsPRX121		0.360744	NaN	NaN	-	NaN	909	221.667	687.333	196.833	169.167	0.286372	0.763158	High Sequence Divergence Value (pS>=0.75)
ShPRX69	OsPRX6		0.403593	0.672915	0.599769	51.7627	Purifying selection	1002	251.75	750.25	234.167	111.833	0.312118	0.444224
ShPRX69	OsPRX57		0.1472	0.474377	0.310301	36.4906	Purifying selection	1014	254.583	759.417	101.5	89.5	0.133655	0.351555
ShPRX70	OsPRX60		0.257659	0.323563	0.796317	24.8895	Purifying selection	969	239.083	729.917	159.167	62.8333	0.218061	0.262809
ShPRX71	OsPRX11		0.284383	0.653162	0.435395	50.2432	Purifying selection	1038	257.417	780.583	184.75	112.25	0.236682	0.436063
ShPRX71	OsPRX64		0.231547	0.552717	0.418925	42.5167	Purifying selection	1053	267	786	156.583	104.417	0.199215	0.391074
ShPRX1	SbPRX1		0.0408682	0.100858	0.405206	7.75829	Purifying selection	981	256.083	724.917	28.8333	24.1667	0.0397747	0.0943703
ShPRX2	SbPRX4		0.0394958	0.13328	0.296337	10.2523	Purifying selection	1050	270.25	779.75	30	33	0.0384739	0.122109
ShPRX3	SbPRX5		0.0407911	0.108146	0.377186	8.31892	Purifying selection	996	269.75	726.25	28.8333	27.1667	0.0397017	0.100711
ShPRX4	SbPRX6		0.0395246	0.120958	0.326764	9.30445	Purifying selection	960	232.75	727.25	28	26	0.0385012	0.111708
ShPRX5	SbPRX7		0.0412684	0.121326	0.340146	9.33276	Purifying selection	1014	254.417	759.583	30.5	28.5	0.0401536	0.112021
ShPRX5	SbPRX20		0.246864	0.631429	0.390961	48.5714	Purifying selection	999	253.417	745.583	156.833	108.167	0.21035	0.426833
ShPRX6	SbPRX21		0.341366	0.729239	0.468113	56.0953	Purifying selection	975	242.667	732.333	200.833	113.167	0.274238	0.466346
ShPRX8	SbPRX8		0.0397906	0.0669589	0.594254	5.15069	Purifying selection	993	257.583	735.417	28.5	16.5	0.0387535	0.0640569
ShPRX11	SbPRX11		0.0317994	0.0684176	0.464784	5.26289	Purifying selection	975	252.333	722.667	22.5	16.5	0.0311347	0.0653897
ShPRX12	SbPRX13		0.0308251	0.0576283	0.534895	4.43295	Purifying selection	1032	270.417	761.583	23	15	0.0302002	0.05547
ShPRX12	SbPRX32		0.2175	0.59855	0.363378	46.0423	Purifying selection	975	259.083	715.917	135.167	106.833	0.188802	0.412351
ShPRX13	SbPRX19		0.0327027	0.0835177	0.391566	6.42444	Purifying selection	978	248.833	729.167	23.3333	19.6667	0.032	0.0790355
ShPRX14	SbPRX7		0.252217	0.564203	0.447032	43.4002	Purifying selection	978	249.667	728.333	156	99	0.214188	0.396529
ShPRX14	SbPRX20		0.0162095	0.0769906	0.210539	5.92236	Purifying selection	1008	259.667	748.333	12	19	0.0160356	0.0731707
ShPRX16	SbPRX22		0.055327	0.138893	0.398343	10.6841	Purifying selection	1311	314.167	996.833	53.1667	39.8333	0.0533356	0.12679
ShPRX17	SbPRX24		0.13112	0.240805	0.544508	18.5234	Purifying selection	939	245.583	693.417	83.4167	50.5833	0.120298	0.205972
ShPRX18	SbPRX26		0.0482094	0.14621	0.329726	11.2469	Purifying selection	1086	293.583	792.417	37	39	0.0466926	0.132841
ShPRX19	SbPRX27		0.0641466	0.198043	0.323903	15.2341	Purifying selection	1005	259.5	745.5	45.8333	45.1667	0.06148	0.174053
ShPRX20	SbPRX29		0.0238615	0.105697	0.225754	8.13053	Purifying selection	1020	253.583	766.417	18	25	0.0234859	0.0985869
ShPRX21	SbPRX30		0.0498044	0.115261	0.4321	8.86626	Purifying selection	1125	286.25	838.75	40.4167	30.5833	0.0481868	0.106841
ShPRX21	SbPRX106		0.294606	0.567614	0.519025	43.6626	Purifying selection	999	249.917	749.083	182.5	99.5	0.243631	0.398133
ShPRX22	SbPRX31		0.0490378	0.119545	0.410205	9.19574	Purifying selection	1068	274.5	793.5	37.6667	30.3333	0.047469	0.110504
ShPRX23	SbPRX13		0.214655	0.664241	0.323159	51.0955	Purifying selection	975	259.833	715.167	133.5	114.5	0.18667	0.440667
ShPRX23	SbPRX32		0.0170422	0.0552518	0.308445	4.25014	Purifying selection	975	262.833	712.167	12	14	0.01685	0.0532657
ShPRX24	SbPRX36		0.049176	0.140818	0.349217	10.8321	Purifying selection	753	175.25	577.75	27.5	22.5	0.0475984	0.128388
ShPRX25	SbPRX37		0.422395	0.594028	0.711069	45.6945	Purifying selection	834	202.083	631.917	204.083	82.9167	0.322959	0.410309
ShPRX26	SbPRX38		0.395052	0.604427	0.653597	46.4944	Purifying selection	1020	248	772	237.083	102.917	0.307103	0.414987
ShPRX28	SbPRX14		0.368311	0.574378	0.641234	44.183	Purifying selection	798	206.417	591.583	172.167	82.8333	0.291027	0.401292
ShPRX28	SbPRX40		0.118982	0.218632	0.544213	16.8179	Purifying selection	873	225.417	647.583	71.25	42.75	0.110024	0.189649
ShPRX29	SbPRX50		0.0246762	0.0704609	0.350211	5.42007	Purifying selection	996	275.083	720.917	17.5	18.5	0.0242747	0.0672523
ShPRX31	SbPRX52		0.0126625	0.0463794	0.273021	3.56764	Purifying selection	1041	244.583	796.417	10	11	0.0125562	0.0449744
ShPRX34	SbPRX55		0.0275322	0.171526	0.160514	13.1943	Purifying selection	1029	270.667	758.333	20.5	41.5	0.027033	0.153325
ShPRX35	SbPRX56		0.0216043	0.118916	0.181677	9.14739	Purifying selection	987	259.167	727.833	15.5	28.5	0.0212961	0.109968
ShPRX36	SbPRX57		0.0280014	0.158235	0.176961	12.1719	Purifying selection	966	238.333	727.667	20	34	0.0274851	0.142657
ShPRX37	SbPRX58		0.0350561	0.0782602	0.447943	6.02002	Purifying selection	1044	255.667	788.333	27	19	0.0342495	0.0743155
ShPRX41	SbPRX67		0.0333611	0.0941931	0.354177	7.24563	Purifying selection	1026	259.833	766.167	25	23	0.03263	0.0885183
ShPRX41	SbPRX132		0.33883	0.585052	0.579146	45.004	Purifying selection	1005	254.583	750.417	204.583	103.417	0.272626	0.406219
ShPRX43	SbPRX68		0.161326	0.37063	0.435276	28.51	Purifying selection	954	254.75	699.25	101.5	74.5	0.145156	0.292444
ShPRX44	SbPRX70		0.128289	0.19372	0.662238	14.9016	Purifying selection	969	260.167	708.833	83.5833	44.4167	0.117917	0.170724
ShPRX44	SbPRX145		0.383834	0.626169	0.612988	48.1668	Purifying selection	873	231.417	641.583	192.75	98.25	0.300429	0.424559
ShPRX45	SbPRX71		0.0256679	0.116903	0.219566	8.99252	Purifying selection	972	258.667	713.333	18	28	0.0252336	0.108247
ShPRX48	SbPRX74		0.0298052	0.0844774	0.352819	6.49826	Purifying selection	969	250.333	718.667	21	20	0.0292208	0.0798935
ShPRX48	SbPRX140		0.240642	0.634669	0.379162	48.8207	Purifying selection	939	241.5	697.5	143.583	103.417	0.205854	0.428226
ShPRX49	SbPRX77		0.221758	0.340239	0.651771	26.1722	Purifying selection	951	238.25	712.75	136.833	65.1667	0.191979	0.273522
ShPRX52	SbPRX82		0.0273192	0.0755355	0.361674	5.81042	Purifying selection	996	250.5	745.5	20	18	0.0268276	0.0718563
ShPRX54	SbPRX83		0.0283808	0.0739121	0.38398	5.68554	Purifying selection	963	262.833	700.167	19.5	18.5	0.0278505	0.0703868
ShPRX56	SbPRX91		0.0225906	0.0988745	0.228477	7.60573	Purifying selection	1023	259.083	763.917	17	24	0.0222537	0.0926343
ShPRX57	SbPRX80		0.112973	0.683588	0.165265	52.5837	Purifying selection	1005	246.167	758.833	79.5833	110.417	0.104876	0.448544
ShPRX57	SbPRX92		0.00910284	0.0527244	0.17265	4.05572	Purifying selection	1029	255.333	773.667	7	13	0.00904782	0.0509138
ShPRX58	SbPRX93		0.0356919	0.11661	0.30608	8.96996	Purifying selection	1014	282.417	731.583	25.5	30.5	0.0348559	0.107996
ShPRX59	SbPRX96		0.0215326	0.0820818	0.262331	6.31399	Purifying selection	1041	263.667	777.333	16.5	20.5	0.0212264	0.0777497
ShPRX60	SbPRX98		0.0150124	0.0595748	0.251993	4.58268	Purifying selection	1002	261.917	740.083	11	15	0.0148632	0.0572701
ShPRX62	SbPRX103		0.0289576	0.0986864	0.293431	7.59126	Purifying selection	942	237.917	704.083	20	22	0.0284057	0.0924694
ShPRX64	SbPRX105		0.0124565	0.081779	0.152319	6.29069	Purifying selection	867	219.417	647.583	8	17	0.0123536	0.0774782
ShPRX65	SbPRX30		0.321207	0.655937	0.489692	50.4567	Purifying selection	1119	282.083	836.917	218.667	123.333	0.261277	0.437223
ShPRX65	SbPRX106		0.0515431	0.114694	0.449397	8.8226	Purifying selection	1002	249.167	752.833	37.5	26.5	0.0498118	0.106355
ShPRX66	SbPRX84		0.0708352	0.346332	0.20453	26.6409	Purifying selection	939	231.333	707.667	47.8333	64.1667	0.067593	0.277378
ShPRX66	SbPRX108		0.114927	0.40244	0.285575	30.957	Purifying selection	915	222.083	692.917	73.8333	69.1667	0.106554	0.311445
ShPRX67	SbPRX110		0.0441393	0.191999	0.229893	14.7692	Purifying selection	933	229.25	703.75	30.1667	38.8333	0.0428656	0.169393
ShPRX69	SbPRX59		0.254584	0.562086	0.452927	43.2374	Purifying selection	1032	257.25	774.75	167.25	101.75	0.215876	0.39553
ShPRX69	SbPRX113		0.0318326	0.208536	0.152648	16.0412	Purifying selection	1005	256.333	748.667	23.3333	46.6667	0.0311665	0.182055
ShPRX70	SbPRX114		0.288926	0.606624	0.476286	46.6634	Purifying selection	972	238	734	176	99	0.239782	0.415966
ShPRX71	SbPRX63		0.250972	0.682696	0.367619	52.5151	Purifying selection	1032	254.917	777.083	165.75	114.25	0.213298	0.448186
ShPRX71	SbPRX120		0.0490075	0.171818	0.285229	13.2168	Purifying selection	1068	267	801	38	41	0.0474407	0.153558
ShPRX73	SbPRX122		0.031454	0.080723	0.389654	6.20946	Purifying selection	1008	261.333	746.667	23	20	0.0308036	0.0765306
ShPRX74	SbPRX124		0.0224263	0.157866	0.142059	12.1436	Purifying selection	963	238.833	724.167	16	34	0.0220944	0.142359
ShPRX75	SbPRX126		0.0378022	0.147556	0.256189	11.3504	Purifying selection	954	235.167	718.833	26.5	31.5	0.0368653	0.133948
ShPRX77	SbPRX128		0.0341629	0.123727	0.276115	9.51747	Purifying selection	936	232.333	703.667	23.5	26.5	0.0333965	0.11406
ShPRX2	SsPRX15		0.0198766	0.0437073	0.454767	3.3621	Purifying selection	861	223.75	637.25	12.5	9.5	0.0196155	0.0424581
ShPRX3	SsPRX4		0.00891983	0.0243594	0.366176	1.8738	Purifying selection	927	250.333	676.667	6	6	0.008867	0.023968
ShPRX4	SsPRX14		0.0041294	0.00868945	0.47522	0.668419	Purifying selection	960	231.5	728.5	3	2	0.00411805	0.00863931
ShPRX8	SsPRX13		0.186143	0.360229	0.516735	27.71	Purifying selection	930	245	685	112.917	70.0833	0.164842	0.286054
ShPRX12	SsPRX11		0.00972198	0.0374785	0.259401	2.88296	Purifying selection	840	218.833	621.167	6	8	0.00965924	0.0365575
ShPRX18	SsPRX40		0.011365	0.0486704	0.23351	3.74388	Purifying selection	1095	297.083	797.917	9	14	0.0112794	0.0471248
ShPRX21	SsPRX29		0.0106479	0.0118893	0.895589	0.91456	Purifying selection	1011	254.333	756.667	8	3	0.0105727	0.0117955
ShPRX21	SsPRX81		0.280756	0.465134	0.603603	35.7795	Purifying selection	684	167.333	516.667	121	58	0.234194	0.346614
ShPRX22	SsPRX27		0.0056096	0.00951387	0.589623	0.731836	Purifying selection	1212	317.333	894.667	5	3	0.00558867	0.00945378
ShPRX24	SsPRX39		0.316607	0.57002	0.555431	43.8477	Purifying selection	669	157.583	511.417	132.083	62.9167	0.25827	0.39926
ShPRX27	SsPRX22		0.184341	0.19753	0.933229	15.1946	Purifying selection	651	156.917	494.083	80.75	27.25	0.163434	0.173659
ShPRX27	SsPRX25		0.0529944	0.067971	0.779661	5.22854	Purifying selection	771	184.667	586.333	30	12	0.0511654	0.0649819
ShPRX28	SsPRX26		0.0664671	0.135799	0.489452	10.4461	Purifying selection	870	225.417	644.583	41	28	0.063607	0.124214
ShPRX28	SsPRX36		0.0716088	0.157115	0.455773	12.0858	Purifying selection	870	225.75	644.25	44	32	0.0682965	0.14175
ShPRX29	SsPRX57		0.0120623	0.0177523	0.679477	1.36556	Purifying selection	813	228	585	7	4	0.0119658	0.0175439
ShPRX31	SsPRX60		0.0012576	0	-	0	-	1041	245.167	795.833	1	0	0.00125654	0
ShPRX32	SsPRX59		0.130537	0.928094	0.14065	71.3919	Purifying selection	672	168.417	503.583	60.3333	89.6667	0.119808	0.53241
ShPRX35	SsPRX46		0.00548511	0.0115795	0.473691	0.890732	Purifying selection	993	261.083	731.917	4	3	0.0054651	0.0114906
ShPRX36	SsPRX49		0.0317859	0.0706295	0.450038	5.43304	Purifying selection	777	187.917	589.083	18.3333	12.6667	0.0311218	0.0674058
ShPRX37	SsPRX45		0.0463948	0.0549212	0.844752	4.22471	Purifying selection	1044	254.917	789.083	35.5	13.5	0.0449889	0.0529585
ShPRX37	SsPRX56		0.0111502	0.0226977	0.491246	1.74598	Purifying selection	1014	246	768	8.5	5.5	0.0110677	0.0223577
ShPRX43	SsPRX52		0.111329	0.193986	0.573903	14.922	Purifying selection	963	257.417	705.583	73	44	0.10346	0.170929
ShPRX43	SsPRX58		0.321786	0.625312	0.514601	48.101	Purifying selection	852	228.083	623.917	163.25	96.75	0.261654	0.424187
ShPRX44	SsPRX65		0.138036	0.174086	0.792919	13.3912	Purifying selection	978	262.833	715.167	90.1667	40.8333	0.126078	0.155358
ShPRX45	SsPRX69		0.342125	0.446552	0.766148	34.3501	Purifying selection	951	254.833	696.167	191.25	85.75	0.274719	0.336494
ShPRX48	SsPRX63		0.00837998	0.020354	0.411711	1.56569	Purifying selection	969	249	720	6	5	0.00833333	0.0200803
ShPRX55	SsPRX73		0.0277384	0.0413012	0.671613	3.17702	Purifying selection	1176	306.917	869.083	23.6667	12.3333	0.0272318	0.0401846
ShPRX56	SsPRX70		0.0172689	0.0316044	0.546407	2.43111	Purifying selection	1020	258.5	761.5	13	8	0.0170716	0.0309478
ShPRX59	SsPRX78		0.00661891	0.00501674	1.31936	0.385903	Positive selection	807	200	607	4	1	0.00658979	0.005
ShPRX60	SsPRX76		0.00402281	0.0310222	0.129675	2.38632	Purifying selection	1011	263.25	747.75	3	8	0.00401204	0.0303894
ShPRX62	SsPRX82		0.0312655	0.0618583	0.505437	4.75833	Purifying selection	975	248.417	726.583	22.25	14.75	0.0306228	0.059376
ShPRX64	SsPRX83		0.00464878	0.0231143	0.201121	1.77802	Purifying selection	867	219.667	647.333	3	5	0.0046344	0.0227618
ShPRX66	SsPRX98		0.122659	0.334091	0.367142	25.6993	Purifying selection	852	208.333	643.667	72.8333	56.1667	0.113154	0.2696
ShPRX69	SsPRX89		0.493927	0.74285	0.664908	57.1423	Purifying selection	465	125.5	339.5	122.833	59.1667	0.361807	0.471448
ShPRX70	SsPRX96		0.0405986	0.0724777	0.560152	5.57521	Purifying selection	960	238.833	721.167	28.5	16.5	0.0395193	0.0690858
ShPRX71	SsPRX87		0.0218301	0.0657068	0.332235	5.05437	Purifying selection	1068	266.25	801.75	17.25	16.75	0.0215154	0.0629108
ShPRX73	SsPRX86		0.00941294	0.0192813	0.488191	1.48317	Purifying selection	1011	262.667	748.333	7	5	0.00935412	0.0190355
