# Supplementary material for: Genome-wide identification of the class III peroxidase gene family of sugarcane and its expression profiles under stresses
Source: Front Plant Sci. 2023 Jan 30;14:1101665. doi: 10.3389/fpls.2023.1101665 (PMC9924293; doi:10.3389/fpls.2023.1101665)
Supplement: Supplementary Figure 1 — Phylogenetic analysis of ShPRX proteins. [file DataSheet_1.zip › Data Sheet20230105/Table S11 Tissue-specific expression data of PRX gene family in Saccharum spontaneum.xlsx]

## Sheet: Table S11
Table S11. Tissue-specific expression FPKM of PRX gene family in Saccharum spontaneum.
Gene id v2018	Gene id v2019	Gene rename	m-SES-leaf-roll	m-SES-mature-leaf	m-SES-stem3	m-SES-stem6	m-SES-stem9	pre-m-SES-leaf-roll	pre-m-SES-m-leaf	pre-m-SES-stem-3	pre-m-SES-stem-6	pre-m-SES-stem-9	seedling-Sleaf	seedling-Sstem
Sspon.001A0011080	Sspon.01G0009210-1A	SsPRX1	0	0	1.54118	0.0602403	0	0	0	0.58394	0.0861897	0	0.0202633	1.01956
Sspon.001A0018322	Sspon.01G0014950-1A	SsPRX2	0	0	0	0	0	0	0	0	0	0	0	0
Sspon.001A0026230	Sspon.01G0021060-1A	SsPRX3	0.0464375	0	0	0	0	0.0954316	0	0	0	0	0.0266866	0.413662
Sspon.001A0027440	Sspon.01G0021980-1A	SsPRX4	0	0	0	0	0	0	0	0	0	0	0	0
Sspon.001A0035690	Sspon.01G0028320-1A	SsPRX5	0.989364	0.27826	0.0433153	0.334808	0.178826	2.86696	0.2606	0	0.680384	0.628527	0.375601	0.310556
Sspon.001B0016150	Sspon.01G0039610-2P	SsPRX6	0	0	0	0.0639481	0.023616	0.194164	0	0	0	0.0817339	0.350114	1.39031
Sspon.001B0017230	Sspon.01G0039950-1B	SsPRX7	0	0	0	0	0	0	0	0	0	0	0	0
Sspon.001B0042200	Sspon.01G0030890-2B	SsPRX8	0.0490171	0	0.0482547	0	0	0	0	0	0	0	0	0
Sspon.001B0044390	Sspon.01G0049380-1P	SsPRX9	0.334259	0.15289	0	0.100438	0.0410913	0.155743	0.0679603	0	0	0	0.138615	0.0401799
Sspon.001C0013060	Sspon.01G0010500-3C	SsPRX10	0	0	0	0	0	0	0	0	0	0	0	0
Sspon.001C0014890	Sspon.01G0012950-3C	SsPRX11	0.211753	0	14.8234	7.57194	1.16913	1.10818	0	5.36069	4.36143	0.622067	0.743661	3.91567
Sspon.001C0015963	Sspon.01G0040920-2C	SsPRX12	0.019743	3.14354e-06	1.28553	0.192977	8.49589e-08	0	1.03422e-05	2.36021	0.112929	0.0611537	0.0703801	0.800176
Sspon.001C0017930	Sspon.01G0053880-1C	SsPRX13	0	0	0	0	0	0	0	0	0	0	0	0
Sspon.001C0022990	Sspon.01G0018670-2C	SsPRX14	0	0	0	0	0	0	0	0	0	0	0	0.0126293
Sspon.001C0026831	Sspon.01G0022000-3C	SsPRX15	0.048253	0	0.0959935	0	0.0120601	0	0	0	0	0	0.0163906	0.126902
Sspon.001D0014220	Sspon.01G0039620-2D	SsPRX16	0	0	0	0	0	0	0	0	0	0	0	0
Sspon.001D0014950	Sspon.08G0002660-4D	SsPRX17	0.884103	0.223052	10.1068	3.42719	1.55797	1.64684	0.652902	3.68223	2.7732	1.26019	3.41016	6.51461
Sspon.001D0030690	Sspon.02G0002620-3D	SsPRX18	0	0	0	0	0	0	0	0	0	0	0	0
Sspon.001D0037461	Sspon.01G0049390-2D	SsPRX19	2.49926	1.74093	0.37523	1.53782	0.840561	4.49423	0.709255	0.710444	0.634378	0.6682	1.07079	2.88334
Sspon.002A0001440	Sspon.02G0001040-1A	SsPRX20	0	0	0.113237	0.147057	0.202581	0	0	0	0.348356	0	3.76797	10.3856
Sspon.002A0001471	Sspon.01G0009220-1P	SsPRX21	0.196259	0.0518164	0.0306356	0.530252	0.388534	0	0	0	0.561184	0	1.39665	1.56939
Sspon.002A0003560	Sspon.02G0002490-1A	SsPRX22	0	0	0	0	0	0	0	0	0	0	0	0
Sspon.002A0003710	Sspon.02G0002600-1A	SsPRX23	0	0	0	0	0	0	0	0	0	0	0	0.0785203
Sspon.002A0003720	Sspon.02G0002610-1A	SsPRX24	0	0	0	0	0	0	0	0	0	0	0	0.011868
Sspon.002A0003780	Sspon.02G0002640-1A	SsPRX25	0	0	0	0	0	0	0	0	0	0	0	0
Sspon.002A0003810	Sspon.02G0002470-1P	SsPRX26	0	0	0	0	0	0	0	0	0	0	0	0
Sspon.002A0009571	Sspon.02G0007210-1A	SsPRX27	0	0	0	0	0	0	0	0	0	0	0	0
Sspon.002A0010490	Sspon.02G0008010-1A	SsPRX28	0.298846	0.0649277	0.334949	0.0760366	0.257869	0.103338	0.112768	1.07265	1.02936	0.783048	0.698818	2.16216
Sspon.002A0013880	Sspon.02G0010730-1A	SsPRX29	0	0	1.82215	0.481655	0	0	0	1.70436	0	0	0	4.05054
Sspon.002A0016301	Sspon.02G0012680-1A	SsPRX30	1.24286	1.9011	0.293143	0.511821	1.76433	0.0938362	0.204736	0	0.133589	0.421327	0.417241	0.0732239
Sspon.002A0028340	Sspon.02G0021880-1T	SsPRX31	0	0	0.0898712	0	0	0	0	0	0	0	0	0
Sspon.002A0028390	Sspon.02G0021930-1A	SsPRX32	0	0	0.831838	0	0	0	0	0.105899	0	0	0	0.293519
Sspon.002B0000860	Sspon.02G0001010-2B	SsPRX33	0.0259511	0	0	0.0526112	0.0518974	0.403391	0	0	0.0719286	0.339473	1.59881	4.66526
Sspon.002B0000971	Sspon.02G0033130-1B	SsPRX34	0	0	0	0	0.0387634	0	0	0	0	0	0.0959284	0.246466
Sspon.002B0002200	Sspon.02G0002650-2B	SsPRX35	0	0	0	0	0	0	0	0	0	0	0	0
Sspon.002B0002210	Sspon.02G0033400-1B	SsPRX36	0	0	0	0	0	0	0	0	0	0	0	0
Sspon.002B0032320	Sspon.02G0025700-2P	SsPRX37	0.0266505	0	0.065836	0.295153	0.106726	0	0	0.345417	0.976951	0.271676	0.0698264	0.194767
Sspon.002B0034991	Sspon.02G0044070-1B	SsPRX38	0.0281057	0.0235813	6.3333	0.685616	0.182936	0.627786	0.373464	4.09539	4.04366	0	1.5303	13.8271
Sspon.002C0002960	Sspon.02G0046810-1C	SsPRX39	0	0	0	0	0	0	0	0	0	0	0	0
Sspon.002C0035470	Sspon.02G0021920-2C	SsPRX40	0	0	0	0	0	0	0	0	0	0	0	0
Sspon.002C0036920	Sspon.02G0053200-1C	SsPRX41	0.17287	0.140536	0.758666	0.0319741	0	0	0	1.42341	0.092126	0	0	0
Sspon.002D0002311	Sspon.02G0000380-3D	SsPRX42	83.3754	77.4901	77.3935	75.3467	77.8017	113.927	129.611	207.1	201.227	177.46	63.0199	59.9241
Sspon.002D0030781	Sspon.02G0025690-4P	SsPRX43	0	0	0	0	0	0	0	0	0	0	0.0632154	0.0719614
Sspon.003A0005541	Sspon.03G0004500-1A	SsPRX44	4.6105	3.37211	1.0355	4.29825	5.07784	13.4132	11.7858	0	2.41215	8.49208	6.4462	1.87235
Sspon.003A0019560	Sspon.03G0015740-1A	SsPRX45	0.157473	0.0550216	0.11635	0.106265	0.0349641	0.0664986	0	0.0565473	0	0	0.199467	0.496989
Sspon.003A0019610	Sspon.03G0015760-1A	SsPRX46	0	0	0	0	0	0	0	0	0	0	0	0
Sspon.003A0027481	Sspon.03G0021920-1A	SsPRX47	0.0641356	0.14358	0.0253658	0.0912081	0.0513615	0	0	0	0	0	0.1691	0.059167
Sspon.003B0023340	Sspon.03G0034150-1B	SsPRX48	0	0.0296968	7.64405	0.566184	0.146116	0	0	12.7761	0	0	0.0560966	4.27789
Sspon.003B0025000	Sspon.03G0034470-1B	SsPRX49	0	0	0	0	0	0	0	0	0	0	0	0.0390637
Sspon.003B0025010	Sspon.03G0034480-1B	SsPRX50	0	0.0187591	0.0551861	0	0	0	0	0.0728814	0	0	0.0379514	0.501008
Sspon.003C0000200	Sspon.03G0037780-1C	SsPRX51	0.774035	0.818354	0.0676905	0	0	0.34543	0	0	0.244053	0	0.404028	0.638941
Sspon.003C0001050	Sspon.03G0025980-2C	SsPRX52	4.39673	4.13906	0.0562489	0.289655	0.0428026	6.04226	3.79264	0.645673	0.0990402	0	4.18056	3.4322
Sspon.003C0025610	Sspon.03G0034490-2C	SsPRX53	0	0	0	0	0	0	0	0	0	0	0	0.424657
Sspon.003C0025730	Sspon.03G0014070-2C	SsPRX54	0	0	0	0	0	0	0	0	0	0	0	0
Sspon.003C0026880	Sspon.03G0015030-2P	SsPRX55	0.0306029	0.130059	3.79138	0.803032	0.0278577	1.13739	0.0615381	9.11303	0.739349	0	1.25741	10.6602
Sspon.003C0027780	Sspon.03G0042530-1C	SsPRX56	0	0.0557916	0	0	0	0	0	0	0	0	0.0149454	0.103385
Sspon.003C0036960	Sspon.03G0036960-2C	SsPRX57	0	0	0.296151	0	0	0	0	0.55761	0	0	0	2.40631
Sspon.003D0000701	Sspon.03G0038090-2D	SsPRX58	0	0	0.112084	0.030694	0	0	0	0	0	0	0.0126278	0
Sspon.003D0018662	Sspon.03G0017120-2D	SsPRX59	0	0	33.1163	2.31838	0.248684	0	0	31.2615	5.6283	0	0.024532	3.07541
Sspon.003D0018700	Sspon.03G0046580-1D	SsPRX60	0.272479	0	0.0447735	0	0	0	0.203033	0	0	0	0.0780524	1.32348
Sspon.004A0007310	Sspon.04G0005810-1A	SsPRX61	0	0	0	0	0	0	0	0	0	0	0	0
Sspon.004A0013081	Sspon.04G0010390-1A	SsPRX62	6.40308	6.9383	2.91971	2.56823	1.51962	13.0242	7.30679	2.60912	1.36926	1.57777	20.5934	6.67704
Sspon.004A0018270	Sspon.04G0014420-1A	SsPRX63	0	0	0	0	0	0	0	0	0	0	0	0.0507641
Sspon.004B0003190	Sspon.04G0003770-2B	SsPRX64	0	0	0	0	0	0	0	0	0	0	0.182301	0
Sspon.004B0022991	Sspon.04G0017740-2B	SsPRX65	0	0	0.520528	0	0.0459979	0	0	1.2126	0	0	1.89043	0.964657
Sspon.004C0000122	Sspon.04G0000120-3C	SsPRX66	0	0	0.648439	0	0.0338719	0	0	0.424944	0	0	0	2.91909
Sspon.004C0007350	Sspon.04G0031720-1C	SsPRX67	0	0	0	0	0	0	0	0	0	0	0	0
Sspon.004D0008350	Sspon.04G0035800-1D	SsPRX68	0	0	0	0	0	0	0	0	0	0	0	0
Sspon.004D0019740	Sspon.04G0014450-4D	SsPRX69	2.515	2.78513	5.73356	1.57458	0.838878	2.03944	2.07482	5.51943	1.25965	0.915499	2.96159	8.55521
Sspon.005A0014511	Sspon.05G0011490-1A	SsPRX70	0	0	0	0	0	0	0	0	0	0	0	0
Sspon.005A0018261	Sspon.05G0014310-1A	SsPRX71	0.52788	0	4.89252	1.99394	1.01217	0	0	6.95513	1.45135	3.58891	0.0144654	4.1555
Sspon.005B0017930	Sspon.05G0027910-1B	SsPRX72	0	0	0	0	0	0	0	0	0	0	0	0
Sspon.005C0016080	Sspon.05G0014910-2C	SsPRX73	0.0748638	0	0	0	0.0749341	0	0	0	0.213796	0	0	0
Sspon.005C0017940	Sspon.05G0028190-2C	SsPRX74	0	0	0.511455	0	0	0	0	0.753875	0	0	0	6.53708
Sspon.005C0025474	Sspon.05G0036460-1C	SsPRX75	0	0	0.112214	0	0	0	0	0	0	0	0.0751633	0.728476
Sspon.005D0002322	Sspon.05G0022060-1P	SsPRX76	0	0	3.15925	0	0.0446642	0	0	1.69388	0.129807	0	0.0142618	8.17998
Sspon.005D0002853	Sspon.05G0031580-2D	SsPRX77	0	0	0	0	0	0	0	0	0	0	0.0608703	0.0076017
Sspon.005D0005233	Sspon.05G0003300-2D	SsPRX78	0	0	0	0	0	0	0	0	0	0	0	0
Sspon.005D0007851	Sspon.05G0023420-3D	SsPRX79	17.8052	13.8597	3.96167	1.19685	1.19453	70.4899	14.1658	12.1019	1.58663	1.32494	88.1338	60.0032
Sspon.005D0012082	Sspon.05G0007800-2D	SsPRX80	0.0299096	0.0335248	0.445185	0.0606766	0	0.117468	0	0.249131	0	0	0.0131436	1.45514
Sspon.006A0003731	Sspon.06G0002810-1A	SsPRX81	1.84637	0.790794	6.76921	10.7857	5.55869	4.94896	2.22107	5.29566	8.45385	9.33131	1.64241	3.38793
Sspon.006A0017622	Sspon.06G0012950-1A	SsPRX82	1.26811	0.26251	0.0925516	8.07436	11.7629	1.3533	2.74202	0	11.4205	14.4859	0.644376	0.642848
Sspon.006B0004490	Sspon.06G0003940-2B	SsPRX83	39.886	38.7735	14.9284	22.7358	22.9675	16.8216	12.1997	13.3752	35.5836	40.0007	22.6582	25.2315
Sspon.006C0010940	Sspon.06G0029850-1C	SsPRX84	0	0	0	0	0	0	0	0	0	0	0	0
Sspon.006D0024260	Sspon.06G0035830-1D	SsPRX85	0	0	0	0	0	0	0	0	0	0	0	0
Sspon.007A0014130	Sspon.07G0010780-1A	SsPRX86	0	0	0	0	0	0	0	0	0	0	0	0
Sspon.007A0016030	Sspon.07G0012330-1A	SsPRX87	16.2727	13.6608	0.0339182	0.862821	0.946469	40.1524	16.077	0	1.53977	1.58768	24.7443	11.9951
Sspon.007A0018150	Sspon.07G0013950-1A	SsPRX88	0	0	0	0	0	0	0	0	0	0	0	0
Sspon.007A0018280	Sspon.07G0014000-1A	SsPRX89	0	0	0	0	0	0	0	0	0	0	0	0
Sspon.007A0027610	Sspon.07G0020150-1A	SsPRX90	0	0	0	0	0	0	0	0.43772	0	0	0	0.483417
Sspon.007A0027630	Sspon.07G0020160-1A	SsPRX91	0	0	0	0	0	0	0	0	0	0	0	0.648976
Sspon.007B0008690	Sspon.07G0007520-2B	SsPRX92	0.238688	0	2.04701	0	0	0	0	6.5882	0	0	0	0
Sspon.007B0016300	Sspon.07G0014010-2B	SsPRX93	0.455685	0	16.1348	30.332	12.8691	5.118	0	8.18292	4.21691	0.907161	8.74241	31.5523
Sspon.007B0026971	Sspon.07G0019530-2B	SsPRX94	2.20714	1.42994	3.65586	3.98342	5.56716	0.49624	0.630523	4.54746	3.08842	3.2942	1.0328	1.99074
Sspon.007C0003760	Sspon.07G0004880-3C	SsPRX95	0	0	0.0117345	0	0	0	0	0	0	0	0.062897	1.3831
Sspon.007C0017652	Sspon.07G0032970-1C	SsPRX96	0	0	0	0	0	0	0	0	0	0	0	0
Sspon.007C0027410	Sspon.07G0016910-1P	SsPRX97	0	0	0.104206	0	0	0	0	0	0	0.373856	0	0
Sspon.007C0027490	Sspon.07G0016920-2C	SsPRX98	0.0532424	0	0.523227	0.433745	0.32021	0.223105	0	0.479713	0.317362	0.187858	0.443403	0.128101
Sspon.007D0010700	Sspon.07G0009530-3D	SsPRX99	1.014	0.498121	0.954009	8.48511	2.40085	1.82946	1.03233	0.405927	10.9564	13.2244	1.5316	2.54601
Sspon.007D0014480	Sspon.07G0012340-2D	SsPRX100	0	0.0511508	4.104	4.04804	2.61213	0.375345	0	1.81119	3.74048	3.00195	0.668325	2.5924
Sspon.007D0014630	Sspon.03G0015020-2P	SsPRX101	0	0	0	0	0	0	0	0	0	0	0.041757	0
Sspon.007D0016991	Sspon.07G0037190-1D	SsPRX102	0.0249048	0	0.198115	0.0757214	0.0166	0	0	0	0	0.324874	0.0329549	0.011252
Sspon.007D0017090	Sspon.07G0032980-2D	SsPRX103	0.474045	0	15.6014	37.5153	15.6444	5.15474	0.178686	8.3703	5.17665	1.03353	8.39283	32.9524
Sspon.008A0009921	Sspon.08G0007750-1A	SsPRX104	0	0	0	0	0	0	0	0	0	0	0	0
Sspon.008A0010341	Sspon.08G0008080-1A	SsPRX105	0	0	0	0	0	0	0	0	0	0	0	0
Sspon.008A0011880	Sspon.08G0009200-1A	SsPRX106	0	0	0	0	0	0	0	0	0	0	0	0
Sspon.008B0012271	Sspon.08G0021260-1B	SsPRX107	0	0	0	0	0	0	0	0	0	0	0	0
Sspon.008B0012300	Sspon.08G0009190-1P	SsPRX108	0	0	0	0	0	0	0	0	0	0	0.0145694	0
Sspon.008C0002760	Sspon.08G0002670-3C	SsPRX109	13.5789	8.6478	0	0.179786	0.0759345	16.2401	19.8646	0.325682	44.3253	23.239	3.3332	2.40315
Sspon.008C0002770	Sspon.08G0002680-3C	SsPRX110	0	0	0	0	0	0	0	0	0	0	0	0
Sspon.008C0011330	Sspon.08G0008090-2C	SsPRX111	0	0	0	0	0	0	0	0	0	0	0	0
Sspon.008D0007771	Sspon.08G0020090-3D	SsPRX112	0	0	0	0	0	0	0	0	0	0	0	0
Sspon.008D0011632	Sspon.08G0029390-1D	SsPRX113	0	0	0	0	0	0	0	0	0	0	0	0
Note : Color scale table indicates FPKM value (Red is the highest and it changes color to white, which signifies the lowest FPKM value).

## Sheet: Table S11-1 Raw data
Table S11-1 Gene expression level (FPKM) Data of PRX gene family in Saccharum spontaneum
Gene id v2018	Gene id v2019	Gene rename	m-SES 208-leaf-roll-2	m-SES 208-mature-leaf-3	m-SES 208-stem3	m-SES 208-stem6	m-SES 208-stem9	pre-m-SES 208-leaf-roll	pre-m-SES 208-m-leaf	pre-m-SES 208-stem-3	pre-m-SES 208-stem-6	pre-m-SES 208-stem-9	seedling-SES 208-leaf1	seedling-SES 208-leaf2	seedling-SES 208-leaf3	seedling-SES 208-stem1	seedling-SES 208-stem2	seedling-SES 208-stem3
Sspon.001A0011080	Sspon.01G0009210-1A	SsPRX1	0	0	1.54118	0.0602403	0	0	0	0.58394	0.0861897	0	0.0312587	0.0295313	0	1.23036	0.713249	1.11507
Sspon.001A0018322	Sspon.01G0014950-1A	SsPRX2	0	0	0	0	0	0	0	0	0	0	0	0	0	0	0	0
Sspon.001A0026230	Sspon.01G0021060-1A	SsPRX3	0.0464375	0	0	0	0	0.0954316	0	0	0	0	0.0195794	0.0308086	0.0296719	0.680062	0.265666	0.295258
Sspon.001A0027440	Sspon.01G0021980-1A	SsPRX4	0	0	0	0	0	0	0	0	0	0	0	0	0	0	0	0
Sspon.001A0035690	Sspon.01G0028320-1A	SsPRX5	0.989364	0.27826	0.0433153	0.334808	0.178826	2.86696	0.2606	0	0.680384	0.628527	0.265718	0.521132	0.339953	0.357677	0.200064	0.373926
Sspon.001B0016150	Sspon.01G0039610-2P	SsPRX6	0	0	0	0.0639481	0.023616	0.194164	0	0	0	0.0817339	0.357668	0.248511	0.444163	1.74083	1.0499	1.3802
Sspon.001B0017230	Sspon.01G0039950-1B	SsPRX7	0	0	0	0	0	0	0	0	0	0	0	0	0	0	0	0
Sspon.001B0042200	Sspon.01G0030890-2B	SsPRX8	0.0490171	0	0.0482547	0	0	0	0	0	0	0	0	0	0	0	0	0
Sspon.001B0044390	Sspon.01G0049380-1P	SsPRX9	0.334259	0.15289	0	0.100438	0.0410913	0.155743	0.0679603	0	0	0	0.0961368	0.174013	0.145694	0	0.0592903	0.0612494
Sspon.001C0013060	Sspon.01G0010500-3C	SsPRX10	0	0	0	0	0	0	0	0	0	0	0	0	0	0	0	0
Sspon.001C0014890	Sspon.01G0012950-3C	SsPRX11	0.211753	0	14.8234	7.57194	1.16913	1.10818	0	5.36069	4.36143	0.622067	0.902568	0.789198	0.539218	4.20999	3.62466	3.91237
Sspon.001C0015963	Sspon.01G0040920-2C	SsPRX12	0.019743	3.14354e-06	1.28553	0.192977	8.49589e-08	0	1.03422e-05	2.36021	0.112929	0.0611537	0.0248788	0.105758	0.0805035	1.04308	0.552982	0.804466
Sspon.001C0017930	Sspon.01G0053880-1C	SsPRX13	0	0	0	0	0	0	0	0	0	0	0	0	0	0	0	0
Sspon.001C0022990	Sspon.01G0018670-2C	SsPRX14	0	0	0	0	0	0	0	0	0	0	0	0	0	0	0.0378879	0
Sspon.001C0026831	Sspon.01G0022000-3C	SsPRX15	0.048253	0	0.0959935	0	0.0120601	0	0	0	0	0	0.0257507	0	0.0234211	0.230282	0.071915	0.0785086
Sspon.001D0014220	Sspon.01G0039620-2D	SsPRX16	0	0	0	0	0	0	0	0	0	0	0	0	0	0	0	0
Sspon.001D0014950	Sspon.08G0002660-4D	SsPRX17	0.884103	0.223052	10.1068	3.42719	1.55797	1.64684	0.652902	3.68223	2.7732	1.26019	3.20569	3.94763	3.07715	6.8189	5.78223	6.94269
Sspon.001D0030690	Sspon.02G0002620-3D	SsPRX18	0	0	0	0	0	0	0	0	0	0	0	0	0	0	0	0
Sspon.001D0037461	Sspon.01G0049390-2D	SsPRX19	2.49926	1.74093	0.37523	1.53782	0.840561	4.49423	0.709255	0.710444	0.634378	0.6682	0.713304	1.50244	0.996636	3.27251	2.59888	2.77862
Sspon.002A0001440	Sspon.02G0001040-1A	SsPRX20	0	0	0.113237	0.147057	0.202581	0	0	0	0.348356	0	2.50917	3.05595	5.7388	10.3976	10.696	10.0633
Sspon.002A0001471	Sspon.01G0009220-1P	SsPRX21	0.196259	0.0518164	0.0306356	0.530252	0.388534	0	0	0	0.561184	0	1.04386	2.12264	1.02345	1.60305	1.67593	1.4292
Sspon.002A0003560	Sspon.02G0002490-1A	SsPRX22	0	0	0	0	0	0	0	0	0	0	0	0	0	0	0	0
Sspon.002A0003710	Sspon.02G0002600-1A	SsPRX23	0	0	0	0	0	0	0	0	0	0	0	0	0	0.130935	0.104626	0
Sspon.002A0003720	Sspon.02G0002610-1A	SsPRX24	0	0	0	0	0	0	0	0	0	0	0	0	0	0.0356041	0	0
Sspon.002A0003780	Sspon.02G0002640-1A	SsPRX25	0	0	0	0	0	0	0	0	0	0	0	0	0	0	0	0
Sspon.002A0003810	Sspon.02G0002470-1P	SsPRX26	0	0	0	0	0	0	0	0	0	0	0	0	0	0	0	0
Sspon.002A0009571	Sspon.02G0007210-1A	SsPRX27	0	0	0	0	0	0	0	0	0	0	0	0	0	0	0	0
Sspon.002A0010490	Sspon.02G0008010-1A	SsPRX28	0.298846	0.0649277	0.334949	0.0760366	0.257869	0.103338	0.112768	1.07265	1.02936	0.783048	0.32315	0.510665	1.26264	2.72395	1.36844	2.3941
Sspon.002A0013880	Sspon.02G0010730-1A	SsPRX29	0	0	1.82215	0.481655	0	0	0	1.70436	0	0	0	0	0	4.27916	2.97603	4.89643
Sspon.002A0016301	Sspon.02G0012680-1A	SsPRX30	1.24286	1.9011	0.293143	0.511821	1.76433	0.0938362	0.204736	0	0.133589	0.421327	0.289451	0.516303	0.445968	0.148938	0.0297524	0.0409813
Sspon.002A0028340	Sspon.02G0021880-1T	SsPRX31	0	0	0.0898712	0	0	0	0	0	0	0	0	0	0	0	0	0
Sspon.002A0028390	Sspon.02G0021930-1A	SsPRX32	0	0	0.831838	0	0	0	0	0.105899	0	0	0	0	0	0.404299	0.226145	0.250114
Sspon.002B0000860	Sspon.02G0001010-2B	SsPRX33	0.0259511	0	0	0.0526112	0.0518974	0.403391	0	0	0.0719286	0.339473	0.664074	0.468198	3.66416	5.21958	4.22663	4.54957
Sspon.002B0000971	Sspon.02G0033130-1B	SsPRX34	0	0	0	0	0.0387634	0	0	0	0	0	0.0204962	0.16167	0.105619	0.499709	0.171852	0.0678373
Sspon.002B0002200	Sspon.02G0002650-2B	SsPRX35	0	0	0	0	0	0	0	0	0	0	0	0	0	0	0	0
Sspon.002B0002210	Sspon.02G0033400-1B	SsPRX36	0	0	0	0	0	0	0	0	0	0	0	0	0	0	0	0
Sspon.002B0032320	Sspon.02G0025700-2P	SsPRX37	0.0266505	0	0.065836	0.295153	0.106726	0	0	0.345417	0.976951	0.271676	0.0422893	0.0800231	0.0871667	0.0652599	0.375459	0.143581
Sspon.002B0034991	Sspon.02G0044070-1B	SsPRX38	0.0281057	0.0235813	6.3333	0.685616	0.182936	0.627786	0.373464	4.09539	4.04366	0	0.683011	1.2143	2.6936	14.9182	13.4771	13.0861
Sspon.002C0002960	Sspon.02G0046810-1C	SsPRX39	0	0	0	0	0	0	0	0	0	0	0	0	0	0	0	0
Sspon.002C0035470	Sspon.02G0021920-2C	SsPRX40	0	0	0	0	0	0	0	0	0	0	0	0	0	0	0	0
Sspon.002C0036920	Sspon.02G0053200-1C	SsPRX41	0.17287	0.140536	0.758666	0.0319741	0	0	0	1.42341	0.092126	0	0	0	0	0	0	0
Sspon.002D0002311	Sspon.02G0000380-3D	SsPRX42	83.3754	77.4901	77.3935	75.3467	77.8017	113.927	129.611	207.1	201.227	177.46	58.9423	68.0794	62.0379	55.1143	53.3726	71.2855
Sspon.002D0030781	Sspon.02G0025690-4P	SsPRX43	0	0	0	0	0	0	0	0	0	0	0.0494922	0.140154	0	0.152808	0	0.0630761
Sspon.003A0005541	Sspon.03G0004500-1A	SsPRX44	4.6105	3.37211	1.0355	4.29825	5.07784	13.4132	11.7858	0	2.41215	8.49208	8.61377	7.60712	3.11771	2.39197	1.50228	1.72281
Sspon.003A0019560	Sspon.03G0015740-1A	SsPRX45	0.157473	0.0550216	0.11635	0.106265	0.0349641	0.0664986	0	0.0565473	0	0	0.0824778	0.393158	0.122764	0.461298	0.639521	0.390148
Sspon.003A0019610	Sspon.03G0015760-1A	SsPRX46	0	0	0	0	0	0	0	0	0	0	0	0	0	0	0	0
Sspon.003A0027481	Sspon.03G0021920-1A	SsPRX47	0.0641356	0.14358	0.0253658	0.0912081	0.0513615	0	0	0	0	0	0.0407425	0.244259	0.2223	0.0419119	0.0837264	0.0518626
Sspon.003B0023340	Sspon.03G0034150-1B	SsPRX48	0	0.0296968	7.64405	0.566184	0.146116	0	0	12.7761	0	0	0.0421117	0.126178	0	4.75475	4.64752	3.4314
Sspon.003B0025000	Sspon.03G0034470-1B	SsPRX49	0	0	0	0	0	0	0	0	0	0	0	0	0	0	0.0575871	0.0596039
Sspon.003B0025010	Sspon.03G0034480-1B	SsPRX50	0	0.0187591	0.0551861	0	0	0	0	0.0728814	0	0	0.0177193	0.0209425	0.0751925	0.444386	0.520803	0.537835
Sspon.003C0000200	Sspon.03G0037780-1C	SsPRX51	0.774035	0.818354	0.0676905	0	0	0.34543	0	0	0.244053	0	0.717742	0.266103	0.228238	0.778006	0.355188	0.783628
Sspon.003C0001050	Sspon.03G0025980-2C	SsPRX52	4.39673	4.13906	0.0562489	0.289655	0.0428026	6.04226	3.79264	0.645673	0.0990402	0	3.84816	5.1773	3.51622	3.42487	3.41966	3.45208
Sspon.003C0025610	Sspon.03G0034490-2C	SsPRX53	0	0	0	0	0	0	0	0	0	0	0	0	0	0.331455	0.463484	0.479033
Sspon.003C0025730	Sspon.03G0014070-2C	SsPRX54	0	0	0	0	0	0	0	0	0	0	0	0	0	0	0	0
Sspon.003C0026880	Sspon.03G0015030-2P	SsPRX55	0.0306029	0.130059	3.79138	0.803032	0.0278577	1.13739	0.0615381	9.11303	0.739349	0	1.29286	1.05947	1.41989	11.6486	11.7475	8.58439
Sspon.003C0027780	Sspon.03G0042530-1C	SsPRX56	0	0.0557916	0	0	0	0	0	0	0	0	0	0	0.0448361	0.114182	0.0912377	0.104736
Sspon.003C0036960	Sspon.03G0036960-2C	SsPRX57	0	0	0.296151	0	0	0	0	0.55761	0	0	0	0	0	3.12565	2.26334	1.82993
Sspon.003D0000701	Sspon.03G0038090-2D	SsPRX58	0	0	0.112084	0.030694	0	0	0	0	0	0	0	0.0378835	0	0	0	0
Sspon.003D0018662	Sspon.03G0017120-2D	SsPRX59	0	0	33.1163	2.31838	0.248684	0	0	31.2615	5.6283	0	0	0	0.073596	2.25367	4.19157	2.78099
Sspon.003D0018700	Sspon.03G0046580-1D	SsPRX60	0.272479	0	0.0447735	0	0	0	0.203033	0	0	0	0.143688	0.0904693	0	1.40474	1.77232	0.793371
Sspon.004A0007310	Sspon.04G0005810-1A	SsPRX61	0	0	0	0	0	0	0	0	0	0	0	0	0	0	0	0
Sspon.004A0013081	Sspon.04G0010390-1A	SsPRX62	6.40308	6.9383	2.91971	2.56823	1.51962	13.0242	7.30679	2.60912	1.36926	1.57777	18.2509	22.4114	21.1179	5.25089	7.91031	6.86991
Sspon.004A0018270	Sspon.04G0014420-1A	SsPRX63	0	0	0	0	0	0	0	0	0	0	0	0	0	0	0.107751	0.0445413
Sspon.004B0003190	Sspon.04G0003770-2B	SsPRX64	0	0	0	0	0	0	0	0	0	0	0.176639	0.188694	0.181571	0	0	0
Sspon.004B0022991	Sspon.04G0017740-2B	SsPRX65	0	0	0.520528	0	0.0459979	0	0	1.2126	0	0	0.895707	2.545	2.23058	1.12109	1.11479	0.658092
Sspon.004C0000122	Sspon.04G0000120-3C	SsPRX66	0	0	0.648439	0	0.0338719	0	0	0.424944	0	0	0	0	0	3.06115	3.31427	2.38184
Sspon.004C0007350	Sspon.04G0031720-1C	SsPRX67	0	0	0	0	0	0	0	0	0	0	0	0	0	0	0	0
Sspon.004D0008350	Sspon.04G0035800-1D	SsPRX68	0	0	0	0	0	0	0	0	0	0	0	0	0	0	0	0
Sspon.004D0019740	Sspon.04G0014450-4D	SsPRX69	2.515	2.78513	5.73356	1.57458	0.838878	2.03944	2.07482	5.51943	1.25965	0.915499	2.85677	2.59336	3.43464	8.90762	9.04286	7.71515
Sspon.005A0014511	Sspon.05G0011490-1A	SsPRX70	0	0	0	0	0	0	0	0	0	0	0	0	0	0	0	0
Sspon.005A0018261	Sspon.05G0014310-1A	SsPRX71	0.52788	0	4.89252	1.99394	1.01217	0	0	6.95513	1.45135	3.58891	0	0	0.0433961	3.06955	5.16058	4.23637
Sspon.005B0017930	Sspon.05G0027910-1B	SsPRX72	0	0	0	0	0	0	0	0	0	0	0	0	0	0	0	0
Sspon.005C0016080	Sspon.05G0014910-2C	SsPRX73	0.0748638	0	0	0	0.0749341	0	0	0	0.213796	0	0	0	0	0	0	0
Sspon.005C0017940	Sspon.05G0028190-2C	SsPRX74	0	0	0.511455	0	0	0	0	0.753875	0	0	0	0	0	6.33543	7.93108	5.34474
Sspon.005C0025474	Sspon.05G0036460-1C	SsPRX75	0	0	0.112214	0	0	0	0	0	0	0	0	0.22549	0	0.370208	0.591619	1.2236
Sspon.005D0002322	Sspon.05G0022060-1P	SsPRX76	0	0	3.15925	0	0.0446642	0	0	1.69388	0.129807	0	0	0	0.0427854	8.83656	7.97015	7.73322
Sspon.005D0002853	Sspon.05G0031580-2D	SsPRX77	0	0	0	0	0	0	0	0	0	0	0.027723	0.104476	0.050412	0	0.0228051	0
Sspon.005D0005233	Sspon.05G0003300-2D	SsPRX78	0	0	0	0	0	0	0	0	0	0	0	0	0	0	0	0
Sspon.005D0007851	Sspon.05G0023420-3D	SsPRX79	17.8052	13.8597	3.96167	1.19685	1.19453	70.4899	14.1658	12.1019	1.58663	1.32494	67.1743	85.1942	112.033	58.8647	65.5447	55.6001
Sspon.005D0012082	Sspon.05G0007800-2D	SsPRX80	0.0299096	0.0335248	0.445185	0.0606766	0	0.117468	0	0.249131	0	0	0	0.0201383	0.0192925	1.77231	1.58172	1.01139
Sspon.006A0003731	Sspon.06G0002810-1A	SsPRX81	1.84637	0.790794	6.76921	10.7857	5.55869	4.94896	2.22107	5.29566	8.45385	9.33131	1.37856	2.06791	1.48077	4.18699	2.60798	3.36882
Sspon.006A0017622	Sspon.06G0012950-1A	SsPRX82	1.26811	0.26251	0.0925516	8.07436	11.7629	1.3533	2.74202	0	11.4205	14.4859	0.247461	0.560617	1.12505	0.38202	0.915764	0.630761
Sspon.006B0004490	Sspon.06G0003940-2B	SsPRX83	39.886	38.7735	14.9284	22.7358	22.9675	16.8216	12.1997	13.3752	35.5836	40.0007	21.3436	20.2187	26.4124	23.2875	27.5169	24.8902
Sspon.006C0010940	Sspon.06G0029850-1C	SsPRX84	0	0	0	0	0	0	0	0	0	0	0	0	0	0	0	0
Sspon.006D0024260	Sspon.06G0035830-1D	SsPRX85	0	0	0	0	0	0	0	0	0	0	0	0	0	0	0	0
Sspon.007A0014130	Sspon.07G0010780-1A	SsPRX86	0	0	0	0	0	0	0	0	0	0	0	0	0	0	0	0
Sspon.007A0016030	Sspon.07G0012330-1A	SsPRX87	16.2727	13.6608	0.0339182	0.862821	0.946469	40.1524	16.077	0	1.53977	1.58768	27.6215	32.3359	14.2755	12.3287	11.9142	11.7423
Sspon.007A0018150	Sspon.07G0013950-1A	SsPRX88	0	0	0	0	0	0	0	0	0	0	0	0	0	0	0	0
Sspon.007A0018280	Sspon.07G0014000-1A	SsPRX89	0	0	0	0	0	0	0	0	0	0	0	0	0	0	0	0
Sspon.007A0027610	Sspon.07G0020150-1A	SsPRX90	0	0	0	0	0	0	0	0.43772	0	0	0	0	0	0.399831	0.511176	0.539244
Sspon.007A0027630	Sspon.07G0020160-1A	SsPRX91	0	0	0	0	0	0	0	0	0	0	0	0	0	1.30481	0.260651	0.381468
Sspon.007B0008690	Sspon.07G0007520-2B	SsPRX92	0.238688	0	2.04701	0	0	0	0	6.5882	0	0	0	0	0	0	0	0
Sspon.007B0016300	Sspon.07G0014010-2B	SsPRX93	0.455685	0	16.1348	30.332	12.8691	5.118	0	8.18292	4.21691	0.907161	7.61506	9.14908	9.46309	31.2161	31.5225	31.9184
Sspon.007B0026971	Sspon.07G0019530-2B	SsPRX94	2.20714	1.42994	3.65586	3.98342	5.56716	0.49624	0.630523	4.54746	3.08842	3.2942	1.25439	0.774248	1.06977	1.77887	2.23999	1.95337
Sspon.007C0003760	Sspon.07G0004880-3C	SsPRX95	0	0	0.0117345	0	0	0	0	0	0	0	0.0251847	0.0718806	0.0916258	1.33316	1.34459	1.47156
Sspon.007C0017652	Sspon.07G0032970-1C	SsPRX96	0	0	0	0	0	0	0	0	0	0	0	0	0	0	0	0
Sspon.007C0027410	Sspon.07G0016910-1P	SsPRX97	0	0	0.104206	0	0	0	0	0	0	0.373856	0	0	0	0	0	0
Sspon.007C0027490	Sspon.07G0016920-2C	SsPRX98	0.0532424	0	0.523227	0.433745	0.32021	0.223105	0	0.479713	0.317362	0.187858	0.391368	0.684675	0.254167	0.17268	0.0689893	0.142635
Sspon.007D0010700	Sspon.07G0009530-3D	SsPRX99	1.014	0.498121	0.954009	8.48511	2.40085	1.82946	1.03233	0.405927	10.9564	13.2244	0.939457	1.66705	1.9883	3.10048	2.59733	1.94022
Sspon.007D0014480	Sspon.07G0012340-2D	SsPRX100	0	0.0511508	4.104	4.04804	2.61213	0.375345	0	1.81119	3.74048	3.00195	0.434177	0.956679	0.61412	3.05322	2.14217	2.58182
Sspon.007D0014630	Sspon.03G0015020-2P	SsPRX101	0	0	0	0	0	0	0	0	0	0	0	0	0.125271	0	0	0
Sspon.007D0016991	Sspon.07G0037190-1D	SsPRX102	0.0249048	0	0.198115	0.0757214	0.0166	0	0	0	0	0.324874	0	0.0505331	0.0483316	0	0	0.0337561
Sspon.007D0017090	Sspon.07G0032980-2D	SsPRX103	0.474045	0	15.6014	37.5153	15.6444	5.15474	0.178686	8.3703	5.17665	1.03353	6.90308	10.2598	8.01561	35.3681	30.4476	33.0416
Sspon.008A0009921	Sspon.08G0007750-1A	SsPRX104	0	0	0	0	0	0	0	0	0	0	0	0	0	0	0	0
Sspon.008A0010341	Sspon.08G0008080-1A	SsPRX105	0	0	0	0	0	0	0	0	0	0	0	0	0	0	0	0
Sspon.008A0011880	Sspon.08G0009200-1A	SsPRX106	0	0	0	0	0	0	0	0	0	0	0	0	0	0	0	0
Sspon.008B0012271	Sspon.08G0021260-1B	SsPRX107	0	0	0	0	0	0	0	0	0	0	0	0	0	0	0	0
Sspon.008B0012300	Sspon.08G0009190-1P	SsPRX108	0	0	0	0	0	0	0	0	0	0	0	0	0.0437081	0	0	0
Sspon.008C0002760	Sspon.08G0002670-3C	SsPRX109	13.5789	8.6478	0	0.179786	0.0759345	16.2401	19.8646	0.325682	44.3253	23.239	2.7852	4.76685	2.44755	2.45871	2.77367	1.97708
Sspon.008C0002770	Sspon.08G0002680-3C	SsPRX110	0	0	0	0	0	0	0	0	0	0	0	0	0	0	0	0
Sspon.008C0011330	Sspon.08G0008090-2C	SsPRX111	0	0	0	0	0	0	0	0	0	0	0	0	0	0	0	0
Sspon.008D0007771	Sspon.08G0020090-3D	SsPRX112	0	0	0	0	0	0	0	0	0	0	0	0	0	0	0	0
Sspon.008D0011632	Sspon.08G0029390-1D	SsPRX113	0	0	0	0	0	0	0	0	0	0	0	0	0	0	0	0
