# Supplementary material for: Genome-wide identification of the class III peroxidase gene family of sugarcane and its expression profiles under stresses
Source: Front Plant Sci. 2023 Jan 30;14:1101665. doi: 10.3389/fpls.2023.1101665 (PMC9924293; doi:10.3389/fpls.2023.1101665)
Supplement: Supplementary Figure 1 — Phylogenetic analysis of ShPRX proteins. [file DataSheet_1.zip › Data Sheet20230105/Table S12 RNA-seq data of ShtPRX family genes that were used in this study.xlsx]

## Sheet: Table S12
Table S12. RNA-seq data FPKM of PRX family genes that were used in this study.
Unigene id	NAME	T1	T2	T3	T4	T5	T6	T7	T8	T9	T10	Min	Max
c101735.graph_c0	ShtPRX1	4.22	0	0	0	4.67	3.87	0	0	0	0	0	4.67
c106746.graph_c0	ShtPRX2	4.49	22.7	4.24	2.38	5.44	2.78	0.12	1.85	0.11	14.14	0.11	22.7
c108507.graph_c0	ShtPRX3	16.35	35.61	19.28	12.55	23.89	15.29	41.68	67.91	33.5	83.31	12.55	83.31
c109181.graph_c2	ShtPRX4	6.42	19.24	4.73	7.2	2.82	6.35	11.45	16.42	11.95	27.11	2.82	27.11
c110176.graph_c0	ShtPRX5	24.41	20.82	23.06	20.51	18.81	14.57	9.89	7.36	10.36	11.58	7.36	24.41
c112814.graph_c0	ShtPRX6	0	0	0	0	0	0	7.09	6.32	4.64	3.85	0	7.09
c114621.graph_c1	ShtPRX7	16.58	101.38	16.76	18.95	20.76	23.85	26.57	62.88	25.57	84.3	16.58	101.38
c116037.graph_c0	ShtPRX8	109.07	22.8	113.68	39.33	150.1	49.5	7.43	4.9	7.82	3.78	3.78	150.1
c116104.graph_c0	ShtPRX9	0.35	1.32	0.07	0.11	0.28	0.44	4.6	11.48	3.87	14.39	0.07	14.39
c119251.graph_c0	ShtPRX10	3.44	17.95	5.53	7.99	4.83	6.8	57.46	41.5	43.86	39.6	3.44	57.46
c119829.graph_c0	ShtPRX11	59.69	128.01	63.83	64.85	86.24	69.29	87.22	117.53	114.16	107.51	59.69	128.01
c124956.graph_c0	ShtPRX12	0.04	1.06	1.28	1.81	0.04	0.07	0	0	0	0	0	1.81
c128290.graph_c0	ShtPRX13	0	0.73	0.84	0.49	0	0	0	0	0	0	0	0.84
c66651.graph_c0	ShtPRX14	1.32	3.61	3.07	2.98	1.24	1.22	0	0	0	0	0	3.61
c82887.graph_c0	ShtPRX15	0.1	2.54	0	0	0	0	0	0	0	0.14	0	2.54
c91136.graph_c0	ShtPRX16	0.84	0	0	0	0.44	0.5	0	0	0	0	0	0.84
Note : Color scale table indicates FPKM value (Red is the highest and it changes color to white, which signifies the lowest FPKM value).
