# Supplementary material for: Genome-wide identification of the class III peroxidase gene family of sugarcane and its expression profiles under stresses
Source: Front Plant Sci. 2023 Jan 30;14:1101665. doi: 10.3389/fpls.2023.1101665 (PMC9924293; doi:10.3389/fpls.2023.1101665)
Supplement: Supplementary Figure 1 — Phylogenetic analysis of ShPRX proteins. [file DataSheet_1.zip › Data Sheet20230105/Table S15 Expression matrix data of OsPRX family genes in salt stress.xlsx]

## Sheet: Table S15
Table S15. FPKM expression values of OsPRX family genes in salt stress.
Gene id	Gene name	IR64-Control	PK-Control	IR64-SS	PK-SS	Group
Os01g0205900	OsPRX1	0.146257	0.186719	0.083434	0.0683689	3
Os01g0263000	OsPRX2	0.167674	0.319397	0.149505	0.162977	3
Os01g0263300	OsPRX3	3.97994	4.30502	5.6646	5.4908	3
Os01g0270300	OsPRX4	2.50814	2.14181	1.46123	1.44889	3
Os01g0294700	OsPRX7	2.77595	5.61587	1.72616	3.33589	3
Os01g0326300	OsPRX9	3.60371	4.34182	1.82076	1.60972	3
Os01g0327100	OsPRX10	0.59791	0.449659	0.774829	1.8791	3
Os01g0712800	OsPRX14	0	0	0	0	3
Os01g0787000	OsPRX15	1.10013	1.60237	1.8684	2.89345	3
Os01g0962700	OsPRX16	31.2951	32.4939	42.7211	59.3729	4
Os02g0161800	OsPRX18	0.00601917	0.0100201	0.0207039	0.0110571	3
Os02g0236600	OsPRX19	3.49512	3.45304	2.10116	3.60169	3
Os02g0236800	OsPRX20	0.487037	0.520073	0.279852	0.552321	3
Os02g0237000	OsPRX21	0	0	0	0.157943	3
Os02g0240100	OsPRX22	0	0.0137541	0.048438	0.0836923	3
Os02g0833900	OsPRX26	0.714078	0.77898	0.491903	0.316435	3
Os03g0121200	OsPRX27	1.62172	1.88577	1.5295	3.16356	3
Os03g0152300	OsPRX29	0	0	0	0	3
Os03g0234500	OsPRX30	0.147828	0.282154	0.0611041	0.0298274	3
Os03g0234900	OsPRX31	1.24159	1.62402	0.949763	0.448379	3
Os03g0368000	OsPRX34	0.0193324	0.0586109	0	0.087546	3
Os03g0368300	OsPRX35	0.0173814	0.0519674	0	0.0164091	3
Os03g0434800	OsPRX39	0.482075	0.704772	0.416144	0.680958	3
Os03g0563600	OsPRX40	0.591196	0.975337	0.617015	0.693305	3
Os04g0423800	OsPRX44	0.777835	1.7671	0.435082	0.696519	3
Os04g0434800	OsPRX45	1.52715	1.22427	2.3943	2.16866	3
Os04g0465100	OsPRX46	0.653525	0.405951	0.518983	0.346178	3
Os04g0498700	OsPRX47	0.37506	0.249055	0.445162	0.554766	3
Os04g0656800	OsPRX50	1.3058	1.07754	0.491219	1.60876	3
Os04g0688100	OsPRX51	4.69893	4.48333	3.89507	7.07918	3
Os04g0689000	OsPRX56	3.49445	6.30476	10.1631	32.1292	2
Os05g0134400	OsPRX57	9.00795	10.1666	9.20353	12.8743	3
Os05g0135000	OsPRX60	0.297885	0.0491311	0.117409	0.103722	3
Os05g0135200	OsPRX61	0.171207	0.112822	0.0977116	0.136594	3
Os05g0135500	OsPRX63	4.4871	3.73783	1.75852	1.28015	3
Os05g0162000	OsPRX64	0.68726	3.23623	0.759786	1.68081	3
Os06g0490400	OsPRX71	0	0	0	0	3
Os07g0104500	OsPRX85	0.710513	1.01638	0.102734	0.130671	3
Os07g0499500	OsPRX90	0.0710325	0.0617967	0.0772632	0	3
Os07g0638600	OsPRX92	0	0	0	0	3
Os07g0639000	OsPRX93	0.323393	0.0559652	0	0.145328	3
Os08g0113000	OsPRX104	3.81041	4.08896	1.08989	0.697788	3
Os08g0532700	OsPRX107	0.260846	0.356727	0.419599	0.797345	3
Os08g0549100	OsPRX108	4.33588	4.30276	4.08104	4.69618	3
Os09g0323700	OsPRX109	0	0	0	0	3
Os09g0471100	OsPRX110	0.706039	0.612435	0.32881	0.591814	3
Os09g0507500	OsPRX111	0.936215	1.21803	0.499982	1.34495	3
Os10g0107000	OsPRX112	0	0	0	0.00144717	3
Os10g0109300	OsPRX113	1.3545	1.49156	2.60464	3.12997	3
Os10g0109600	OsPRX114	18.897	28.8693	15.5887	14.8229	1
Os10g0536700	OsPRX115	3.11557	1.97575	0.834428	0.857239	3
Os10g0566800	OsPRX116	0.152887	0.0911279	0.0997087	0.0976415	3
Os11g0112400	OsPRX118	0.107196	0.183968	0.512606	0.75891	3
Os11g0661600	OsPRX120	0.295843	0.105435	0.177774	0.25016	3
Os12g0111800	OsPRX121	3.50152	2.42958	14.4073	7.261	3
Os12g0178100	OsPRX123	2.93175	2.33048	2.89766	2.69544	3
Os12g0530100	OsPRX126	0.404939	0.360682	0.543037	0.496084	3
Note : Color scale table indicates FPKM value (Red is the highest and it changes color to white, which signifies the lowest FPKM value).
