# Supplementary material for: Genome-wide identification of the class III peroxidase gene family of sugarcane and its expression profiles under stresses
Source: Front Plant Sci. 2023 Jan 30;14:1101665. doi: 10.3389/fpls.2023.1101665 (PMC9924293; doi:10.3389/fpls.2023.1101665)
Supplement: Supplementary Figure 1 — Phylogenetic analysis of ShPRX proteins. [file DataSheet_1.zip › Data Sheet20230105/Table S4 Summary of motifs in ShPRX family genes by MEME analysis.xlsx]

## Sheet: Table S4-1
Table S4. The number and proportion of PRX family genes with motifs in sugarcane.
Motif	The number of ShPRX							The proportion of ShPRX in group
	Group I	Group II	Group III	Group IV	Group V	Group VI	Total	Group I	Group II	Group III	Group IV	Group V	Group VI	Total
motif 1	0	5	10	25	9	25	74	0	83.3333	90.9091	96.1538	100	92.5926	90.2439
motif 2	0	5	10	26	8	24	73	0	83.3333	90.9091	100	88.8889	88.8889	89.0244
motif 3	3	6	11	25	8	27	80	100	100	100	96.1538	88.8889	100	97.561
motif 4	1	6	10	26	9	23	75	33.3333	100	90.9091	100	100	85.1852	91.4634
motif 5	0	6	9	26	7	23	71	0	100	81.8182	100	77.7778	85.1852	86.5854
motif 6	0	5	9	26	6	22	68	0	83.3333	81.8182	100	66.6667	81.4815	82.9268
motif 7	0	5	10	26	9	21	71	0	83.3333	90.9091	100	100	77.7778	86.5854
motif 8	3	6	11	25	9	26	80	100	100	100	96.1538	100	96.2963	97.561
motif 9	0	0	9	20	0	12	41	0	0	81.8182	76.9231	0	44.4444	50
motif 10	0	6	10	15	5	20	56	0	100	90.9091	57.6923	55.5556	74.0741	68.2927
motif 11	1	4	11	24	5	19	64	33.3333	66.6667	100	92.3077	55.5556	70.3704	78.0488
motif 12	2	6	10	17	8	25	68	66.6667	100	90.9091	65.3846	88.8889	92.5926	82.9268
motif 13	0	1	9	24	3	13	50	0	16.6667	81.8182	92.3077	33.3333	48.1481	60.9756
motif 14	0	1	9	23	5	18	56	0	16.6667	81.8182	88.4615	55.5556	66.6667	68.2927
motif 15	0	3	1	3	3	13	23	0	50	9.09091	11.5385	33.3333	48.1481	28.0488
motif 16	0	0	0	8	0	0	8	0	0	0	30.7692	0	0	9.7561
motif 17	0	0	0	8	0	0	8	0	0	0	30.7692	0	0	9.7561
motif 18	3	0	0	0	0	0	3	100	0	0	0	0	0	3.65854
motif 19	3	0	0	0	0	0	3	100	0	0	0	0	0	3.65854
motif 20	2	0	0	0	0	0	2	66.6667	0	0	0	0	0	2.43902
motif 21	2	0	0	0	0	0	2	66.6667	0	0	0	0	0	2.43902
motif 22	0	0	0	0	2	0	2	0	0	0	0	22.2222	0	2.43902
motif 23	0	0	0	0	5	0	5	0	0	0	0	55.5556	0	6.09756
motif 24	0	0	0	2	0	0	2	0	0	0	7.69231	0	0	2.43902
motif 25	0	0	0	0	0	2	2	0	0	0	0	0	7.40741	2.43902
motif 26	0	0	0	0	0	2	2	0	0	0	0	0	7.40741	2.43902
Note : Color scale table indicates the number and proportion of ShPRX (Blue is the highest and it changes color to yellow, which signifies the lowest number of ShPRX. Red is the highest and it changes color to white, which signifies the lowest proportion of ShPRX).

## Sheet: Table S4-2
Table S4-2 Summary of motifs in ShPRX family genes by MEME analysis.
Group	Name	motif	Start	p-value	Sites
Group V	ShPRX34	motif 1	122	2.58e-36	TAAPNLSVAG	YEVIDAIKAQLEKACPGVVSCADILALAARDAV	SYQFQASLWQ
Group III	ShPRX66	motif 1	96	1.44e-34	ANPNNGSARG	FEVIDAIKSAVEKVCPGVVSCADILAIAARDSV	VILGGPSWDV
Group III	ShPRX45	motif 1	105	5.15e-34	AGPNANSLRG	FEVIDAIKSQVEAACPGTVSCADILALAARDGV	NLLSGPTWTV
Group IV	ShPRX32	motif 1	106	6.14e-34	SNPNKNSLRG	FEVVDQIKAALEAACPGVVSCADILALAARDST	VLVGGPSWDV
Group IV	ShPRX33	motif 1	106	7.3e-34	SNPNRNSLRG	FEVVDQIKAALEAACPGTVSCADILALAARDST	ALVGGPYWDV
Group IV	ShPRX79	motif 1	114	8.67e-34	APANDKSARG	FEVVDDIKSALEKACPGIVSCADILALAAEISV	ELAGGPRWSV
Group IV	ShPRX76	motif 1	114	2.78e-33	VPANDKSARG	FDVVDDIKSALEKACPGIVSCADILALAAEISV	ELAGGPRWRV
Group IV	ShPRX75	motif 1	114	3.27e-33	VPANDKSARG	FEVVDDIKNALEKACPGIVSCADILALAAEISV	ELAGGPRWRV
Group III	ShPRX46	motif 1	103	7.2e-33	GANAGGSTVG	FDLIDAIKTQVEAACPGTVSCADILALAARDAV	NLLGGPSWAV
Group IV	ShPRX20	motif 1	107	1.14e-32	ALSNINSLRS	FEVVDEIKEALEERCPGVVSCADIVIMAARDAV	VLTGGPNWEV
Group IV	ShPRX80	motif 1	116	1.33e-32	VPANNNSARG	FPVVDDIKSALEEACPGIVSCADILALAAEISV	ELAGGPRWRV
Group IV	ShPRX74	motif 1	116	1.33e-32	VPANNNSARG	FPVVDDIKSALEEACPGIVSCADILALAAEISV	ELAGGPRWRV
Group IV	ShPRX56	motif 1	114	1.55e-32	SKPNKDSIRG	FEVIDEIKAALEHACPHTVSCADIVAVAARDSV	VLTGGPGWEV
Group VI	ShPRX11	motif 1	103	2.08e-32	DAGPNTSLRG	FEVIDRIKARVEQACFGVVSCADILAFAARDSV	ALGGGNAYQV
Group VI	ShPRX2	motif 1	111	2.08e-32	DAKRNLTLDA	FDVIDDIKEALEKRCPATVSCADILAIAARDAV	SLATKAVTKG
Group IV	ShPRX82	motif 1	115	8.82e-32	VPANNNSARG	FPVVDGIKRALEEACPGIVSCADILALAAEISV	ELAGGPRWRV
Group IV	ShPRX78	motif 1	115	8.82e-32	VPANNNSARG	FPVVDGIKRALEEACPGIVSCADILALAAEISV	ELAGGPRWRV
Group IV	ShPRX77	motif 1	110	8.82e-32	VPANNNSARG	FPVVDGIKRALEEACPGIVSCADILALAAEISV	ELAGGPRWRV
Group VI	ShPRX39	motif 1	132	1.54e-31	SPANNPSLRG	FDVIDAAKAAVERSCPRTVSCADILAFAARDSV	NLTGKLFYQV
Group IV	ShPRX6	motif 1	106	1.76e-31	SAPNNGSARG	FEVVDAAKAALETACPGVVSCADILAIAAEISV	ELSGGPSWGV
Group VI	ShPRX27	motif 1	43	2.02e-31	GPPNQNSLRG	FEVIDAAKKAVEDACPGVVSCADILAFAARDAS	KILSNGKIDY
Group VI	ShPRX71	motif 1	99	2.31e-31	SAANNPSLRF	FDVVDRAKASLEAQCPGVVSCADILAFAARDSV	VLTGGLGYQV
Group VI	ShPRX69	motif 1	104	3.46e-31	TAPINIGLAA	FDVIDDIKAALEKHCPGTVSCADIVVYAARDAS	SILSNGHVHF
Group IV	ShPRX13	motif 1	105	6.68e-31	AAPNLNSARG	FEVVDAIKADLEKACPGVVSCADILAIAAKYGV	LLVRPVSGGP
Group IV	ShPRX5	motif 1	112	6.68e-31	APANNNSARG	FPVVDKAKAALEDACPGVVSCADILALAAEISV	ELSGGPKWSV
Group IV	ShPRX14	motif 1	129	9.85e-31	ATPNNNSARG	YPVVDAVKAALEEACPGVVSCADILAIAAKISV	ELSGGPRWRV
Group IV	ShPRX62	motif 1	110	1.12e-30	DAPANKSLRG	FEVIDRIKEVLESQCPGVVSCADILALAAQDAV	FLAGGPYYGV
Group II	ShPRX54	motif 1	103	1.64e-30	DGPPNVSLHA	FYVIDNAKRAVEALCPGVVSCADILALAARDAV	ALVPRNATQR
Group III	ShPRX51	motif 1	121	2.11e-30	AGPNANSVLG	YDVINNIKTAVEANCPGVVSCADIVALAARDGV	NLLGGPTWNV
Group VI	ShPRX72	motif 1	100	2.39e-30	APPNNPSLRF	FDVVDSAKAALEAQCPGVVSCADVLAFAARDSV	VLSGGLGYPV
Group VI	ShPRX24	motif 1	44	2.7e-30	GIPNFPSLRG	YEVIDAAKDELEKACPGKVSCADIVAFAARDAS	YFLSGGRISF
Group V	ShPRX3	motif 1	99	3.92e-30	DAPPNLTLRM	LDVIDDAKAAVEKSCPGVVSCADIVALAARDAA	AMAGKVRYEL
Group III	ShPRX48	motif 1	102	4.43e-30	AGPNVNSVRG	FEVIDQIKANVELLCPGVVSCADIVALAARDGT	FLLGGPSWEV
Group VI	ShPRX52	motif 1	105	1.16e-29	SPANFPSLRG	FEVIDEAKAIVEAHCPRTVSCADIVAFAARDGA	YLAGGIDYRV
Group VI	ShPRX18	motif 1	105	1.16e-29	DAPLNEGVRG	YEVVDAIKAKLDAACPGVVSCADTLALAARDSV	RLTKGPFIPL
Group IV	ShPRX15	motif 1	108	1.16e-29	ADPNNGSARG	FPVVNDIKAALENACPGIVSCADILALAAEVSV	ELAGGPYWRV
Group VI	ShPRX53	motif 1	105	2.35e-29	SPANFPSLRG	FEVIDEAKTIVEAHCPRTVSCADIVAFAARDGA	YLAGGIDYRV
Group VI	ShPRX38	motif 1	36	2.35e-29	AAPNNPSLRG	FQVIDAAKAAVEQSCPQTVSCADIVAFAARDSI	NLTGNLPYQV
Group VI	ShPRX81	motif 1	103	3.32e-29	DAPPNLTLRG	FDFVDRVKTLVEEACPGVVSCADVLALAARDAV	VAIGGPSWRV
Group II	ShPRX65	motif 1	166	3.32e-29	EDNESLAGDG	FDTINRVKDAVEKKCPGVVSCADIIALAARDVV	YLADGPYWRV
Group VI	ShPRX44	motif 1	116	3.32e-29	DAPPNLTLRG	FDFVDRVKTLVEEACPGVVSCADVLALAARDAV	VAIVRRTVVA
Group V	ShPRX1	motif 1	104	3.32e-29	AAPPNQLLGG	LDVVDAAKAALEAACPGTVSCADVVALATRDAV	SFQFGGSLWQ
Group III	ShPRX23	motif 1	116	3.72e-29	AGPNAGSLRG	FGVIDTIKALLEALCPRTVSCADILAVAARDSV	VALGGPSWTV
Group V	ShPRX16	motif 1	101	4.17e-29	EAGPNVSVKG	YDVIEEIKTELEKKCPGVVSCADIISVSARDSV	KLTGGPAYAV
Group III	ShPRX29	motif 1	113	4.67e-29	AGPNANSLRG	FEVIDAIKVQVEASCKATVSCADIVALAARDAV	NLLGGPRWTV
Group VI	ShPRX28	motif 1	136	4.67e-29	GPPNFPSLRG	FDVVDAAKAALEKACPAVVSCADVVQFAARDAV	FFLSGSKVFY
Group III	ShPRX49	motif 1	99	6.56e-29	AAPNANSVRG	YDVIDQIKANVEVFCPGVVSCADIVALAARDGT	FLLGGPTWAV
Group VI	ShPRX59	motif 1	116	7.34e-29	EAIPNLTLRG	FGTIDRVKAKLERACPGVVSCADILALIARDVV	VLTKGPHWDV
Group III	ShPRX12	motif 1	124	7.34e-29	AGPNAGSLRG	FDVIDNIKTLLELLCPQTVSCADILAVAARDSV	AQLGGPSWSV
Group IV	ShPRX7	motif 1	109	8.21e-29	SPPNNNSARG	FPVVDAAKGALEDACPGVVSCADILAIAAEVSV	ELSGGPSWGV
Group IV	ShPRX31	motif 1	118	1.28e-28	AIPNKNSIRG	FEVIDEIKAALEEACPNTVSCADTIALAARGST	VLSGGPYWEL
Group VI	ShPRX25	motif 1	69	1.78e-28	GLPNINSLRG	MDVIDAAKAELEKACPRRVSCADIVAFAARDAA	RNLSYGFINF
Group II	ShPRX21	motif 1	155	1.99e-28	PDNVSLAGDG	FDTVVRAKAEVEKKCPGVVSCADILAIAARDVV	TMSSGPHWTV
Group VI	ShPRX36	motif 1	99	2.75e-28	ASPSNGGLRG	LEVIQEAKRQLESACPGTVSCADILAFAARDAS	NILSSGAINY
Group V	ShPRX9	motif 1	101	9.87e-28	TAPENSGIFG	YDLIDDVKAALERVCPGVVSCADIIIAATRDAV	GMCGGPSYQV
Group VI	ShPRX19	motif 1	108	2.04e-27	DADPNATVRG	YEAIEDVKAKVEESCPLTVSCADIMAMAARDAV	NFTKGPAYQV
Group V	ShPRX55	motif 1	171	2.26e-27	DAGPNQSLRG	MGAIEAIKQRVEKACPGTVSCADILALAARDSL	VLVGGPTYPV
Group V	ShPRX8	motif 1	105	2.5e-27	TAPPNLSVKG	YDVIAAIKTELERRCPGVVSCSDIQILATRDAV	ALAGGAAYAV
Group VI	ShPRX41	motif 1	112	2.77e-27	DAIPSYGLRG	YEEIEHIKAKVEDACPLTVSCADIIVMAARDAV	YLSNGPRYAV
Group II	ShPRX58	motif 1	110	3.39e-27	EINLSLPGDA	FDAVGRAKAALEAACPGVVSCADVLALAARDLV	AILGGPRFPV
Group VI	ShPRX30	motif 1	162	3.39e-27	SGIPNLSLRG	FEVIDAAKVALEAACPKQVSCADVVAFAARDAS	YFLSSHGIDF
Group III	ShPRX50	motif 1	35	5.07e-27	ANPNVNSLRG	FDVINRIKGKVEATCPGVVSCADILALVTKEAV	VALGGQGWPL
Group II	ShPRX40	motif 1	42	5.61e-27	EENRNLPQEA	FDTVELAKAAVESKCPGIVSCADVLALAARDYV	QLAGGPYYAV
Group IV	ShPRX4	motif 1	100	6.2e-27	AIPNLNSVRG	YEVIDAIKADLESVCPEVVSCADIVALAASYGV	LFSGGPYYNV
Group VI	ShPRX37	motif 1	106	1.12e-26	EARVNIGLAA	FDLLEEIKAAVEKRCPGVVSCSDILIYAARDAA	SVLSNGHVHF
Group VI	ShPRX17	motif 1	103	1.66e-26	DATPNLTLRG	FGSVQRVKDKVEQACPGTVSCADILALMARDAV	VLANGPSWPV
Group V	ShPRX10	motif 1	104	1.11e-25	TAAPNLSVKG	YDLIAAIKTALEGMCPGVVSCSDIQILATRDAV	ALAGAPAYAV
Group VI	ShPRX70	motif 1	105	2.8e-25	VEKKAIALRG	YAAVNTIKAAVEAVCPGVVSCADILAFATRDTA	VISGGFASFD
Group IV	ShPRX22	motif 1	187	3.68e-25	YAQASRTLRG	FELIEEIKKELEARCHATVSCADILTAAARDAA	ASRAVGAPYW
Group IV	ShPRX43	motif 1	120	5.28e-25	PPNLTLRPAA	FKAVNDIRARLEQACGRVVSCADIVALAARESV	ALVHAGWLRP
Group VI	ShPRX35	motif 1	111	1.29e-24	SQANNPSLRG	FSVINRAKRVLERRCRRTVSCADIVAFAARDAC	GLMGGVDFAM
Group V	ShPRX73	motif 1	117	2.35e-23	DSRRNLGIRH	VSTIGLVKAAVEAACPGLVSCADIVVLAAREAV	AHAGGPRIPS
Group IV	ShPRX61	motif 1	108	3.64e-22	GPNASLQPRA	LQLIESIRAKVHAVCGATVSCADIIALATRDAV	SLAGGPSIAM
Group IV	ShPRX63	motif 1	118	6.8e-22	GPNETLRPEA	RKLIDDIRAAVHAACGPKVSCADIITLATRDAV	VASGGPFFEV
Group IV	ShPRX7	motif 2	70	1.48e-20	SDTRIFASLI	RLHFHDCFVQGCDGS	LLLDSVPGMP
Group IV	ShPRX5	motif 2	71	1.48e-20	SDVRIYASLT	RLHFHDCFVQGCDGS	LLLDALPGVA
Group IV	ShPRX68	motif 2	79	4.11e-20	RDVGLAAGLL	RLHFHDCFVQGCDAS	VLLDGSATGP
Group IV	ShPRX62	motif 2	72	4.11e-20	KDPTLAGSLL	RLHFHDCFVQGCDAS	VLIDSTDGNT
Group IV	ShPRX56	motif 2	73	4.11e-20	EDPRMAASLL	RLHFHDCFVQGCDAS	VLLDADGSGR
Group IV	ShPRX43	motif 2	80	4.11e-20	QNVGLAAALI	RLHFHDCFVQGCDAS	VLLDSTATQP
Group III	ShPRX12	motif 2	85	4.11e-20	LDRRMGASLL	RLHFHDCFVQGCDAS	VLLDDTASFT
Group IV	ShPRX6	motif 2	67	4.11e-20	SDARIFASLI	RLHFHDCFVQGCDAS	LLLDSVPGMP
Group IV	ShPRX82	motif 2	75	6.69e-20	SDPRIPASLI	RLHFHDCFVNGCDGS	LLLDSDLPAI
Group IV	ShPRX79	motif 2	74	6.69e-20	SDPRIPASLI	RLHFHDCFVNGCDGS	LLLDDDLPAM
Group IV	ShPRX78	motif 2	75	6.69e-20	SDPRIPASLI	RLHFHDCFVNGCDGS	LLLDSDLPAI
Group IV	ShPRX77	motif 2	70	6.69e-20	SDPRIPASLI	RLHFHDCFVNGCDGS	LLLDDDLPAI
Group IV	ShPRX76	motif 2	74	6.69e-20	SDPRIPASLI	RLHFHDCFVNGCDGS	LLLDDDLPAI
Group IV	ShPRX13	motif 2	69	6.69e-20	AEPRMGASLL	RLHFHDCFVNGCDGS	ILLDGNNTEK
Group VI	ShPRX59	motif 2	77	9.97e-20	QVPSLAGPLL	RMHFHDCFVNGCDGS	VLLNSSIPGV
Group VI	ShPRX17	motif 2	65	9.97e-20	VSPTLAGPLL	RLHFHDCFVRGCDGS	VLLDSTPTST
Group V	ShPRX3	motif 2	61	9.97e-20	HDRSVLPALI	RLHFHDCFVRGCDGS	VLIDSTPGHP
Group VI	ShPRX72	motif 2	61	1.39e-19	NNSGVAPALI	RMHFHDCFVRGCDGS	VLIDSTANNT
Group VI	ShPRX71	motif 2	60	1.39e-19	NNSGVAPALI	RMHFHDCFVRGCDGS	VLIDSTANNT
Group II	ShPRX54	motif 2	65	1.39e-19	NDRTVAAGLL	RMHFHDCFVRGCDGS	VLLDSTANVT
Group IV	ShPRX15	motif 2	69	1.39e-19	SDPRILASLL	RLHFHDCFVNGCDAS	LLLDETPTMR
Group IV	ShPRX4	motif 2	64	1.39e-19	AEMRMGASLL	RLHFHDCFVNGCDAS	ILLDGSDGEK
Group VI	ShPRX81	motif 2	65	1.91e-19	RVPTVAAALL	RLHFHDCFVRGCDAS	VLLNSTAGSV
Group VI	ShPRX44	motif 2	78	1.91e-19	RVPTVAAALL	RLHFHDCFVRGCDAS	VLLNSTAGSV
Group VI	ShPRX39	motif 2	92	1.91e-19	NNSGVAPGLI	RLHFHDCFVRGCDAS	VLLSVNPAGG
Group VI	ShPRX53	motif 2	64	2e-19	RDPGLAAGLI	RMHFHDCFVRGCDAS	ILLDSTPGQP
Group VI	ShPRX52	motif 2	64	2e-19	RDPGLAAGLI	RMHFHDCFVRGCDAS	ILLDSTPGQP
Group III	ShPRX48	motif 2	63	2.36e-19	AERRMGASLV	RLFFHDCFVQGCDGS	ILLDDVGSFV
Group VI	ShPRX36	motif 2	60	2.59e-19	ADRGVGAGLI	RLHFHDCFVKGCDGS	VLLDPSPANP
Group III	ShPRX45	motif 2	66	3.13e-19	QEPRMGASIL	RLFFHDCFVQGCDAS	VLLDDSPTLT
Group V	ShPRX34	motif 2	87	3.7e-19	ANPALPARLL	RLHFHDCFVKGCDAS	ILLDNAQSEK
Group IV	ShPRX33	motif 2	67	3.7e-19	KETRMAASLV	RLHFHDCFVKGCDAS	VLLDNSSSIV
Group IV	ShPRX32	motif 2	67	3.7e-19	RETRMAASLV	RLHFHDCFVKGCDAS	VLLDNSSSIV
Group VI	ShPRX70	motif 2	69	5.87e-19	NDPTMGPALM	RLFFHDCFVRGCDGS	ILLDPASSNT
Group II	ShPRX58	motif 2	69	7e-19	ANPSTAAGTL	RLFFHDCFVNGCDAS	VLVSPLSSST
Group III	ShPRX46	motif 2	63	7e-19	NNTRSGAAML	RLFFHDCFVNGCDAS	LLLDDTPTTP
Group II	ShPRX60	motif 2	72	8.34e-19	QSFAVGPGTL	RLFFHDCFVRGCDAS	VMLMAPNGDD
Group VI	ShPRX35	motif 2	69	8.34e-19	RDPGNGPGLV	RLFFHDCFVRGCDAS	VLLDAAPGSN
Group VI	ShPRX26	motif 2	105	8.34e-19	KDPGMGAGLI	RLFFHDCFVRGCDAS	VLLRNTSGSS
Group IV	ShPRX75	motif 2	74	9.24e-19	SDPRIPASLI	RIHFHDCFVNGCDGS	LLLDDYLPAI
Group VI	ShPRX30	motif 2	123	9.24e-19	ADAGIKAGLI	RMFFHDCFVRGCDAS	VLLNQTDPSN
Group IV	ShPRX80	motif 2	76	1.1e-18	SDPRIPASLI	RLHFHDCFVTGCDGS	LLLDDDLPAI
Group IV	ShPRX74	motif 2	76	1.1e-18	SDPRIPASLI	RLHFHDCFVTGCDGS	LLLDDDLPAI
Group VI	ShPRX11	motif 2	65	1.1e-18	ANPGLGAGLL	RLHFHDCFVGGCDAS	VLIDSTKGNT
Group VI	ShPRX2	motif 2	73	2.01e-18	EDPTANAPLL	RLHFHDCFVRGCEGS	VLINSTKGNT
Group IV	ShPRX20	motif 2	68	3.08e-18	REARSVASVM	RLQFHDCFVNGCDGS	VLMDATPTMP
Group IV	ShPRX31	motif 2	79	4.56e-18	KEPRIAASLL	RLLFHDCFVQGCDAS	VLLDDTEEVV
Group VI	ShPRX37	motif 2	67	8.52e-18	ANRRTGAALV	RLLFHDCFVRGCDGS	VLLDASSDNP
Group V	ShPRX1	motif 2	69	8.52e-18	ADPSLAGKLL	RLFFHDCFPQGCDAS	VLLDGRGTEK
Group VI	ShPRX69	motif 2	65	1.19e-17	ANRGAGAALV	RLIFHDCFVRGCDAS	VLLDPTPANP
Group III	ShPRX29	motif 2	73	1.69e-17	MEPRMGASLL	RLFFHDCFVSGCDAS	VLLDDVPGSF
Group VI	ShPRX28	motif 2	96	2.47e-17	VNPGLGAGLI	RMAFHDCFVQGCDGS	VLLDPTPANP
Group IV	ShPRX63	motif 2	81	5.95e-17	RDIGIAAGLI	RIFFHDCFPQGCDAS	VLLSGSDSEQ
Group V	ShPRX16	motif 2	63	5.84e-16	ADPGTAAGLL	RLVFHDCFANGCDAS	ILIDPMSNQA
Group VI	ShPRX19	motif 2	71	9.37e-16	DDVTLPASLL	RLHFHDCFAAGCDAT	IMLKSHNGTA
Group III	ShPRX47	motif 2	10	1.5e-15	MRGASVSML	RLFFYDCFVNDCDAS	ILLDDDDTPW
Group V	ShPRX73	motif 2	77	1.81e-15	VDITSPGALL	RLLFHDCQVHGCDGS	ILLSSDERRH
Group V	ShPRX9	motif 2	66	1.99e-15	WDKRMVAGLL	HLQFHDCFVAGCDAS	ILLDGPNTEK
Group IV	ShPRX61	motif 2	74	2.88e-15	RDVQVTAGLL	RIFFHDCLPQGCDAS	ILLDGEKAFG
Group VI	ShPRX41	motif 2	75	7.85e-15	KDKTIGPALL	RFMFHDCLVRGCDAS	IMLISRNKTG
Group V	ShPRX8	motif 2	70	2.77e-13	RENPIVAYLL	RMQFHECAVNGCDGG	LLIDGPGTEK
Group VI	ShPRX18	motif 2	67	7.86e-13	KSPDLAAAVL	RLFSVDCFVGGCEGS	ILLDSTVGNT
Group IV	ShPRX14	motif 2	71	1.72e-12	ADVRIYASLT	RLHFHDCFVQVKKQP	VPCSADGRDA
Group III	ShPRX66	motif 2	71	1.86e-12	REQRMGASIL	RLFFHDCFVQARRYM	ANPNNGSARG
Group III	ShPRX23	motif 2	69	3.43e-12	LDRRMGGSLL	RLHFHDCFVQASPQQ	SVEGCDASVL
Group III	ShPRX51	motif 2	63	3.7e-12	SNSRMGASLL	RLFFHDCFVQVRVIC	TRMLMLGTYV
Group IV	ShPRX22	motif 2	151	1.53e-11	ADETLAASII	RLFFHDFAVGGVDGS	VLLDVPGQSE
Group II	ShPRX21	motif 2	68	2.36e-11	ETFVTVPATL	RLFFHDCFVEAEFYE	IQVRCVGRPS
Group V	ShPRX55	motif 2	101	8.54e-11	ADPNVAAALV	RLFFHDCFIHVRRNK	QTPCHPASHS
Group VI	ShPRX42	motif 2	63	4.15e-10	ANPGVGAGLI	RMLFHDCFVESRRRA	LARSPALTSS
Group VI	ShPRX24	motif 2	4	1.37e-09	MTT	YMHCDAWRVQGCDAS	VLLDPTSTNQ
Group II	ShPRX65	motif 2	70	1.9e-09	ETVVTIPATL	RLVFHDCMVGVSSST	RRPLCPPNPP
Group III	ShPRX49	motif 2	62	2.16e-09	DDRRMGASLL	RLFFHDCFGCDGSIL	LDDTGSFVGE
Group VI	ShPRX30	motif 3	233	3.05e-25	PNLPPPFAGA	QQLKDMFAAKGLDATDMVVLSGAHTVGR	SHCSSFSDRL
Group IV	ShPRX77	motif 3	178	6.37e-25	NNLPSPFDSL	DKLQEKFRNVNLDDTDLVALQGAHTFGK	VQCQFTRHNC
Group IV	ShPRX79	motif 3	182	1.55e-24	NNLPSPFDAL	DKLQEKFRNFNLDATDLVALQGAHTFGK	VQCQFTQQNC
Group VI	ShPRX53	motif 3	175	3.09e-24	DNLPFPDSTV	AELIESFRRKGLSADDMVTLSGAHSIGR	SHCSSITDRL
Group VI	ShPRX52	motif 3	175	3.09e-24	DNLPFPDSTV	AELIESFRRKGLSADDMVTLSGAHSIGR	SHCSSITDRL
Group IV	ShPRX82	motif 3	183	9.85e-24	NDLPSPFDSL	DKLKEKFINVNLDDTDLVALQGAHTFGK	VQCQFTRQNC
Group VI	ShPRX39	motif 3	201	1.87e-23	NNLLGPDSTA	EVLINGFRKKNLSVEDMVVLSGSHTIGR	SHCASFLATN
Group IV	ShPRX80	motif 3	184	2.18e-23	RNLPNFFDPL	SVLQEKFRNLNLDDTDLVALQGAHTFGK	VQCQFTQQNC
Group IV	ShPRX74	motif 3	184	2.18e-23	RNLPNFFDPL	SVLQEKFRNLNLDDTDLVALQGAHTFGK	VQCQFTQQNC
Group VI	ShPRX24	motif 3	115	2.55e-23	PNLPPPFAGL	QQLQKMFADKGLDAFDMVTLSGAHSIGR	SHCSSFSRDR
Group IV	ShPRX14	motif 3	197	2.55e-23	NNLPSPFDNL	TTLEQKFGAVGLDDTDLVALSGAHTFGR	VQCRFVTARL
Group IV	ShPRX22	motif 3	259	2.98e-23	RDVPMGGQSV	TQLIAFFEKNGLNVQDLVALSGAHTIGR	ATCGAVRPGL
Group VI	ShPRX27	motif 3	113	3.48e-23	DQLPGPGSTV	QQLKDSFAAQGLSLTDMVTLSGAHTIGV	ARCMFFTSRL
Group VI	ShPRX28	motif 3	207	5.5e-23	RFLPPPFFSL	SQLIQSFKVKGLDVDDLVVLSGAHTIGH	SHCSSFSDRI
Group VI	ShPRX81	motif 3	172	1.16e-22	NDIPKNTMTF	PQLANLFASKGLGVRDLVWLSGAHTIGI	AHCSSFADRL
Group VI	ShPRX44	motif 3	186	1.16e-22	QRHPQEHHDF	PQLANLFASKGLGVRDLVWLSGAHTIGI	AHCSSFADRL
Group VI	ShPRX38	motif 3	105	1.34e-22	ANLPAPTFNA	SQLVANFAAKNLTDEEMVILSGAHTVGR	SFCTSFLARI
Group VI	ShPRX72	motif 3	169	2.74e-22	NNLPPPFFNA	TQLADSFASKNLSIEDLVVLSGAHTIGV	SHCSSFAGIG
Group VI	ShPRX71	motif 3	168	3.63e-22	SNLPPPFFNA	TQLVNNFASKNLTLEDMVVLSGAHTLGV	SHCSSFAGIG
Group VI	ShPRX26	motif 3	205	3.63e-22	VNLPGPFCDL	DALNNFFAAKGLDTDDMVTLSGAHTIGQ	ARCAFVSNRT
Group III	ShPRX50	motif 3	104	4.8e-22	NDLPSPNSDL	DTLIAAFGKKNFTDRELVALSGAHTIGL	AQCANVDKSQ
Group III	ShPRX29	motif 3	182	5.51e-22	ANLPPPDASL	PTLLSMFRAKGLDARDLTALSGAHTVGR	ARCVVFRSHI
Group IV	ShPRX33	motif 3	175	7.24e-22	NDIPAPNNTL	PTIITKFKRQGLNVVDVVALSGGHTIGM	SRCTSFRQRL
Group IV	ShPRX15	motif 3	176	7.24e-22	QNLPNPKEEL	DDLKQKFAELGLDDTDFVALQGAHTIGR	AQCTSFQDRL
Group VI	ShPRX11	motif 3	172	7.24e-22	GNLPPPTANV	AQLTQIFGTKGLTQKEMVILSGAHTIGS	SHCSSFSGRL
Group IV	ShPRX56	motif 3	183	8.29e-22	NLIPAPNDSL	PTIIGKFANQGLDVVDLVALSGGHTIGD	SRCVSFRQRL
Group III	ShPRX12	motif 3	193	1.85e-21	SDLPGPTSNL	NGLLNAFSNKGLSSTDMVALSGAHTVGR	AQCKNFRPRI
Group III	ShPRX66	motif 3	165	2.1e-21	NNIPPPTSGL	ANLTSLFAAQGLSQKDMVALSGAHTIGL	ARCTNFRAHV
Group VI	ShPRX17	motif 3	171	2.1e-21	NQLPPPTANF	TRLVRMFAAKGLSVKDLVVLSGGHTLGT	AHCNLFSDRL
Group VI	ShPRX35	motif 3	180	2.4e-21	NNLPAPFANA	TVLVDSFAAKNLTADDMVTLSGAHSFGR	SHCSAFSFRL
Group III	ShPRX51	motif 3	190	3.1e-21	SDLPSPASSV	GALITAFANKGLSATDMTALSGAHSIGF	AQCKNYRSHI
Group I	ShPRX57	motif 3	208	4.01e-21	LPDAGPSSPA	DHLREVFYRMGLDDKEIVALSGAHTLGR	SRPERSGWGK
Group IV	ShPRX31	motif 3	187	4.01e-21	KNLPPLNATL	HRLIKFFQRQGLDKVDLVALSGSHTIGK	ARCVSFKQRL
Group II	ShPRX60	motif 3	182	4.55e-21	HVLPGPGFNL	DQLNSLFAQNGLTQTDMIALSGAHTIGV	THCDKFVRRI
Group VI	ShPRX70	motif 3	175	5.86e-21	QNIPSPTFKL	QDLINNFAKKGLDVDDLITLSGAHSFGQ	AHCSFCNGRL
Group V	ShPRX1	motif 3	173	5.86e-21	TDLPSPEFVF	PLLRDSFAKRGLDVRDLVALSGAHTLGR	TDCQFVSPRL
Group III	ShPRX45	motif 3	174	6.64e-21	SNLPSPSSSA	ATLVSAFASKGLDSRDLVALSGAHTIGA	ARCATFRSRI
Group III	ShPRX47	motif 3	120	7.52e-21	LLLGPTSNVV	SSLIASFRGKGLSVRDMMALSGVHTIGR	ARCAMFRGRV
Group II	ShPRX54	motif 3	181	9.64e-21	TALPGPTASF	EQLKQAFHGRGLSTKDLVVLSGAHTLGF	AHCSSFQNRI
Group III	ShPRX49	motif 3	168	1.09e-20	SDIPAPTLSL	RSLIMAFAKKGLSPSEMTALSGAHTIGF	AHCEDFRGHI
Group VI	ShPRX42	motif 3	131	1.23e-20	RFLPGPSSNL	SRLVSAFAGKGLSVEDLVVLSGAHSIGL	SHCTSFVKAR
Group VI	ShPRX37	motif 3	177	1.23e-20	AELPDSTHDV	QQLIDNFAKKNFSVEELVILTGAHSIGQ	GHCSSFRGRL
Group III	ShPRX48	motif 3	171	1.77e-20	SDLPSPASDL	ATLVSAFGNKGLSPGDLTALSGAHTIGF	SQCQNFRGHI
Group IV	ShPRX6	motif 3	174	1.77e-20	LNLPAPTDNL	TVLQQKFSNLSLNDVDLVALSGGHTFGR	VQCKFITDRL
Group I	ShPRX67	motif 3	193	2.25e-20	LPAAGPPSPA	EHLREVFYRMGLNDKEIVALSGAHTLGR	ARPERSGWGK
Group I	ShPRX64	motif 3	137	2.25e-20	GRLPDAKKGA	PHLRDIFYRMGLSDKDIVALSGGHTLGR	AHPERSGFEG
Group IV	ShPRX7	motif 3	177	2.54e-20	LNLPAPTDNL	TILQQKFSNLSLNDVDLVALSGGHTFGR	VQCQFVVDRL
Group II	ShPRX40	motif 3	111	2.86e-20	GSLPRANSTV	DELLRVFAGKGLGAADLVALSGAHTVGF	AHCVHVLGRI
Group VI	ShPRX36	motif 3	170	3.62e-20	QRLPPPFAQL	DRLTELFAAKGFTQDELVTLSGAHSVGR	AHCGSFSQRI
Group IV	ShPRX32	motif 3	175	3.62e-20	NDIPAPNNTL	PTIVTKFRRQGLGVGDVVALSGGHTIGM	SRCTSFRQRL
Group II	ShPRX21	motif 3	224	4.07e-20	GKLPGPNMRI	KDLAAMFAKHNLSTLDMVALSGAHTVGF	AHCTRFTDRL
Group IV	ShPRX63	motif 3	187	4.58e-20	FTLPGPDTAV	PTLLGKFKNRSLDAVDLVALSGAHTVGR	GHCSSFNSRL
Group IV	ShPRX4	motif 3	169	5.77e-20	NGLPSPFEPI	DSIIQKFSAVDLNTTDVVVLSGAHTIGR	ARCALFKNRL
Group V	ShPRX34	motif 3	191	7.27e-20	GTLPSPFAGF	AGLLTSFTNRGLNLTDLVALSGAHTIGV	ASCSSVTPRL
Group IV	ShPRX20	motif 3	176	1.44e-19	NIMPSPRANA	SALIRLFAGLNLSVTDLVALSGSHSIGE	ARCFSIVFRL
Group VI	ShPRX41	motif 3	181	2.24e-19	NDLPPPSSKI	VDLKTYFSFKGLGWKDLVVLSGSHTIGR	AQCSTFASDR
Group VI	ShPRX2	motif 3	191	2.24e-19	KNLPDSMDGI	RKLIRRFASKNLTVKDLAVLSGAHAIGK	SHCLSIAKRL
Group VI	ShPRX69	motif 3	175	5.35e-19	RDLPDSTFTI	AELIRNFQRKNFTVEELVILSGAHAVGV	GHCSSFRARL
Group IV	ShPRX13	motif 3	178	5.96e-19	SSLPSPFDPI	NNITKKFSDVGLNTTDVVVLSGGHTIGR	ARCALFSNRL
Group IV	ShPRX62	motif 3	179	6.63e-19	TALPPPFFNT	SSLIKLFGSHGFTVQDLVALSGGHTLGI	AHCANFKARL
Group VI	ShPRX19	motif 3	177	7.37e-19	RSLPPADGNV	TVLTRFFAAQNLSMKDMTVLSAAHTIGV	AHCSSFSQRL
Group III	ShPRX46	motif 3	172	1.39e-18	TDLPGPDSDL	DGLVAGFAAKGLTSRDLAALSGAHTVGM	ARCASFRTRV
Group II	ShPRX65	motif 3	235	1.54e-18	GKLPAPEMHV	KELTPVFQTNGFTTKEMVALSGAHTVGF	AHCTRFTRRL
Group VI	ShPRX25	motif 3	140	2.32e-18	RNLPGPFDTL	DDLEKSFAAQGLHPCDMITLSGAHSFGV	ARCRFFGNRL
Group II	ShPRX58	motif 3	179	7.04e-18	GNLPRTNMSA	RAMVRLFAGKGLTPREMVALAGAHTVGF	SHCAEFAHRI
Group IV	ShPRX68	motif 3	190	1.27e-17	SDLPPPTATV	PALLAVLSKINLDTTDLVALSGGHTIGL	GHCTSFEDRL
Group IV	ShPRX76	motif 3	182	5.84e-17	NNLPSPFDPL	DKLQEKFRNFNLDATDLVALQGNQSTPT	YQSSNTNSSS
Group IV	ShPRX75	motif 3	182	5.84e-17	NNLPSPFDPL	DKLQEKFRNFNLDATDLVALQGNQSTPT	YQSSNTNSSS
Group V	ShPRX9	motif 3	169	1.92e-16	SILPGPNVDI	PTAIDLFGRKGINALEMVSLMGAHTVGV	THCSVIHDRL
Group VI	ShPRX59	motif 3	186	7.27e-16	NLPAPFFDAG	RNLFQFFIPKGLDAKDQIVLLGGHTMGT	SHCSSFADRL
Group VI	ShPRX18	motif 3	175	1.58e-15	NSPPPGANIT	DIIALFAKKFNLTAKDVAVLSGAHTIGK	ARCLTVSPRL
Group IV	ShPRX78	motif 3	183	2.03e-15	NDLPSPFDSL	DKLKEKFRNVNLDDTDLVALQVQTCQYK	FSYGVHTDDM
Group V	ShPRX3	motif 3	166	8.33e-15	VNLPSPSASF	AEALSAFRSIGLGVLDLTTLLGSHTMGF	CHCGLIVGRL
Group IV	ShPRX5	motif 3	180	1.12e-13	QNLPSPFDNL	TVLEQKFKDVGLHNVDLVALSGADPCIS	LLFTAADSAA
Group V	ShPRX73	motif 3	187	2.04e-13	AQLPSCFLGI	DGALDIFTRHGMTVEETVAILGSHTLGG	GHCINIDTGR
Group III	ShPRX23	motif 3	185	2.04e-13	TDLPSPASSL	STLLAAFARKGLSGTDMVALSVPLCLYS	NSGGSLAAST
Group IV	ShPRX61	motif 3	178	8.81e-13	TLPSPFSDVN	TLLGTFSRRGLADPADLVALSGGHTVGK	ASCSFIRGND
Group V	ShPRX8	motif 3	172	1.45e-12	VKLPSPEFTA	AQTVAYFGGLGLSAFDAALLLGAHTVGA	TRCSAIKSSR
Group V	ShPRX55	motif 3	244	4.13e-12	IPPPNATYAM	TLAAFARRGRQFTERETVALLGAHSIGK	VRCRFFADRI
Group V	ShPRX16	motif 3	169	4.13e-12	DNLPGPDIAV	PKLIDEFAKQGFNLEEMTAMLGGGHSIG	ICRCFFIEAD
Group IV	ShPRX80	motif 4	276	9.64e-26	PSAAATTAPI	VHRFAGNQQDFFRNFAASMIKMGN	ISPLTGKDGE
Group IV	ShPRX76	motif 4	314	9.64e-26	PSAAATTAPI	VHRFAGNQQDFFRNFAASMIKMGN	ISPLTGKDGE
Group IV	ShPRX75	motif 4	314	9.64e-26	PSAAATTAPI	VHRFAGNQQDFFRNFAASMIKMGN	ISPLTGKDGE
Group IV	ShPRX74	motif 4	276	9.64e-26	PSAAATTAPI	VHRFAGNQQDFFRNFAASMIKMGN	ISPLTGKDGE
Group IV	ShPRX56	motif 4	297	3.9e-24	LTQSRETMEL	VHRYAADQGLFFDHFAKSMVKMGN	ISPLTGTAGE
Group IV	ShPRX79	motif 4	274	4.94e-24	PSAAATTAPI	VHRFAGNQQGFFRNFAASMIKMGN	ISPLTGKDGE
Group IV	ShPRX77	motif 4	270	1.95e-23	PTAPTTTAPI	VHRFASNQKVFFTNFVASMIKMGN	IGPLTGKDGE
Group IV	ShPRX82	motif 4	275	1.59e-22	PAAPTTTAPL	VHRFASSQKDFFTNFVSSMIKMGN	ISPLTGKDGE
Group IV	ShPRX78	motif 4	299	1.59e-22	RAAPTTIAPV	VHRFASSQKDFFTNFVSSMIKMGN	ISPLTGKDGE
Group VI	ShPRX38	motif 4	249	3.81e-21	LRVNSTLNAS	VNSFAANETLWKEKFVAAMIKMGN	IQVLTGSQGE
Group IV	ShPRX7	motif 4	294	3.81e-21	PLAQGTTAPV	VDQFATSQDAFFKNFAQSMINMGN	IKPLTDPSQG
Group IV	ShPRX5	motif 4	337	3.81e-21	PQAQGVTAPI	VDQFATSQDAFFKNFAQSMINMGN	IQPLTDPSKG
Group IV	ShPRX32	motif 4	289	9.01e-21	LTKSAETAAL	VKAYAADVNLFFQHFAQSMVKMGN	ISPLTGPQGQ
Group III	ShPRX49	motif 4	276	1.07e-20	LFNGGSQDAL	VQQYSTDPALFFSDFVAAMIKMGN	IGTLTGSAGQ
Group IV	ShPRX15	motif 4	295	4.65e-20	EEGAASTAPI	VGRFADSQAEFFQSFATAMIKMGN	IAPLTGGAGE
Group III	ShPRX51	motif 4	298	1.61e-19	LFNGGSQDAL	VQQYSTNPTLFASDFVTAMIKMGN	ISPLTGTAGQ
Group IV	ShPRX14	motif 4	312	1.61e-19	STPGAPTAPI	VGRFAGSQKEFFRSFARSMINMGN	IQVLTGSQGE
Group IV	ShPRX61	motif 4	274	2.94e-19	LAGDQRTARF	VAAFASNQGAFFDQFAKSMVKLGS	IKAAAAGEIR
Group IV	ShPRX33	motif 4	289	2.94e-19	LTKSAETAAL	VKAYAADVNLFFQHFAQSMVNMGN	ISPLTGSQGE
Group IV	ShPRX6	motif 4	291	4.57e-19	PQAQGTTAPI	VDQFAGSQDFFFASFAQSMINMGN	LMPLTDPSRG
Group III	ShPRX48	motif 4	279	5.29e-19	LFNGGSQDAL	VRKYSSNAALFASDFAAAMIKMGN	ISPLTGTAGQ
Group IV	ShPRX13	motif 4	290	6.11e-19	LFSSADTKAL	VQAYSANSERFFCDFGRSMVKMGN	IRPLTGSAGQ
Group IV	ShPRX4	motif 4	279	1.25e-18	PEGVASTKDL	VETYSSDSERFFCDFVRSMIKMGN	IPLTGSDGEI
Group VI	ShPRX39	motif 4	312	1.44e-18	LIRNATLAPF	ANAFAANEALWKHKFAAAMIKMGN	IEVKTGTTDE
Group VI	ShPRX71	motif 4	291	1.65e-18	LLTNATMKAL	VDSFVRSEAKWKSKFAKSMIKMGK	IEVLTGTQGE
Group III	ShPRX29	motif 4	291	4.95e-18	DGGNGTTDAL	VRAYAANGTAFAADFAAAMVRMGN	LGPPAGSAAV
Group III	ShPRX50	motif 4	193	1.42e-17	LVDRADLRGL	VVQYAFNKNLFFQDFANAMKKMSE	MGVLTGANGE
Group IV	ShPRX20	motif 4	289	1.42e-17	FSDNARTRRV	VKRFSKDQDAFFRAFIEGMVKMGE	LQNPRKGEIR
Group IV	ShPRX63	motif 4	294	2.7e-17	LMNDGNTNRT	ATRYALNQAAFFDQFARSMVKMSQ	MDVLTGNAGE
Group VI	ShPRX11	motif 4	287	3.06e-17	LLSDKNTAVQ	VVTYANDPATFQSDFAAAMVKMGT	VGVLTGASGK
Group II	ShPRX65	motif 4	348	3.47e-17	LYTDETTKPI	VDKFAASQKEFFDAFVAAMLKLGR	LGVKTGKDGE
Group III	ShPRX23	motif 4	331	3.47e-17	LFNGGSTDGL	VRSYAASSARFSSDFAAAMVKMGG	IGVLTGSSGQ
Group VI	ShPRX30	motif 4	339	5.05e-17	LLKSNDTMRL	VYDNAASQATWQTKFGEAMVKMGS	IEVKTSANGE
Group IV	ShPRX31	motif 4	302	5.71e-17	TGKDPEIAGL	VKSYAENEPLFFEHYVNSIIKMGN	INPLMGYNGE
Group II	ShPRX21	motif 4	342	5.71e-17	LYSDGASRPA	VRDFAKNQTRFFEAFKDAMVKLGS	VGVKTGRHGE
Group VI	ShPRX35	motif 4	289	1.19e-16	LLSRNDTAAL	VDLYARNRTLWASRFASAMVKMGH	LDVLTGSQGE
Group VI	ShPRX72	motif 4	292	1.7e-16	LLTNATMKAL	VDSFVSSEATFRTKFARSMLKMGQ	IEVLTGTQGE
Group III	ShPRX66	motif 4	273	1.7e-16	LFNGGSTDAQ	VQSYVSSQSAFFADFVTGMIKMGD	ITPLTGSKGE
Group VI	ShPRX59	motif 4	305	2.73e-16	ARAYVQRQAA	VAAAGAYPAEFFADFAASMVKMGG	VQVLTGAQGE
Group IV	ShPRX68	motif 4	297	3.07e-16	LFTNPGTRAL	VEKFARNQRDFFDQFAFSVVKMGQ	IKVLTGAQGQ
Group II	ShPRX54	motif 4	291	3.87e-16	LLTHPKTRAF	VALYAASQEAFFRAFAKSMLRMAA	LNGGDEVRAN
Group VI	ShPRX53	motif 4	293	3.87e-16	LLDSPWTAGL	VAFHAAVGQAWEAKFAKAMVKMGA	IEVLTGNEGE
Group VI	ShPRX52	motif 4	293	3.87e-16	LLDSPWTAGL	VAFHAAVGQAWEAKFAKAMVKMGA	IEVLTGNEGE
Group VI	ShPRX24	motif 4	224	7.69e-16	LTSDDMTNNL	VRVYAIFPWLWQDKYAEAMVKMGR	IEIKTDTTGE
Group IV	ShPRX62	motif 4	283	8.6e-16	LFESPETKGI	VNMFAMNQAYFFYAFQQGMLKMGQ	LDLKEGDEGE
Group IV	ShPRX43	motif 4	270	9.63e-16	LLTNATTRPI	VTKFAVDQNAFFEQFVYSYVKMGQ	INVLTGSQGQ
Group II	ShPRX58	motif 4	297	1.08e-15	IWEYPPTRVF	AQWYAANRTAFFEDFAAAMQRLGA	VGVKTGRQGV
Group III	ShPRX46	motif 4	280	1.35e-15	LFNNGALDSL	VRLYGTNAAAFSSDFAASMVRLGN	ISPLTGSAGE
Group III	ShPRX12	motif 4	303	4.46e-15	FGGGGATDGL	VSTYASSADQWGSDFAAAVVKMGN	ISPLTGTDGE
Group VI	ShPRX25	motif 4	248	4.96e-15	LNSTDDARKV	VDGFARNAGDWYRAFADAMVKMRE	IRDKTVGRPK
Group VI	ShPRX27	motif 4	213	5.51e-15	ALRSNETIAQ	VTANAGDYSNWEKDFGEAMVKMGK	IGVITTPGYG
Group III	ShPRX45	motif 4	282	7.56e-15	LFGAGVVDSV	TARYARNGAAFSTDFVTAVVKMGN	ISPLTGSSGE
Group V	ShPRX3	motif 4	289	7.56e-15	LASSVIARRI	VAMFATRPGNFRRQFARSMVKLGS	VNVLTESQGE
Group II	ShPRX40	motif 4	225	9.32e-15	LFLDARTRPL	VQDLAANKTRFFQAFVASMDRMGS	IRIKKGRKGE
Group II	ShPRX60	motif 4	295	3.17e-14	LFTDRRSRPT	VNLFAANSTAFNEAFVAAMAKLGR	IGVKTGSDGE
Group VI	ShPRX69	motif 4	300	4.72e-14	LLTEKEALGH	VKEYAENGTLWDEDFSDALVKLSK	LPMPPHSKGE
Group I	ShPRX64	motif 4	218	6.34e-14	LLSDPEFRRY	VELYAKDEDAFFKDYAESHKKLSE	LGFTPRSTAS
Group VI	ShPRX26	motif 4	306	1.25e-13	SSPATKPLVD	TYAAGSSLSLWETKFAAAMVKMGS	IEVKTSPGAD
Group VI	ShPRX19	motif 4	292	1.51e-13	DSFTAPYVTL	MATNASYAPTFFQDFSVSMLKMGR	IAVRTGTDGE
Group VI	ShPRX41	motif 4	299	2.91e-13	DPWTRAYVER	MAAASASPDEFFADYAAAMTNMGR	IQVLTGDNGE
Group VI	ShPRX2	motif 4	308	7.28e-13	QETRALVYRY	RDAAGSSEEAFLRDFGASMVNMGR	VGVLTGDQGE
Group VI	ShPRX36	motif 4	288	1.25e-12	ADIRHWTRQM	VADNAGNQAQWAAKFIDAKRKMGA	LDVLTGDQGE
Group V	ShPRX10	motif 4	229	1.77e-12	LYSDGSTRWI	VDQLASNAALFQSEFAKVLVKLSE	VNVLTGVQGE
Group VI	ShPRX70	motif 4	286	3.26e-12	LMNTTYTAAK	VANSSADAATWMTQFQTALVKMGS	IQVLTGTAGQ
Group VI	ShPRX37	motif 4	302	7.6e-12	LLTHKEAFGH	VVEYRDNGTLWDEDFSDSLLKLSK	LPMPAGTKGE
Group V	ShPRX34	motif 4	302	9.76e-12	ALAQNAAAAQ	MVADLTNPIKFYAAFSMSMKKMGR	VDVLTGTNGQ
Group V	ShPRX55	motif 4	365	1.25e-11	AGSTVRWVRV	YASGARGEKVFREDFAHAMVKLSA	LAPLTGSAGQ
Group V	ShPRX73	motif 4	294	2.21e-11	ASTDARTAGY	VRRFAHDREGFFGVFASAFVKLAG	FGVLTGEEGE
Group V	ShPRX16	motif 4	271	1.15e-10	MGMDKKTEPI	VKAMADKTTDFVPIFAKAMEKLSV	LKVLTGKDGE
Group V	ShPRX8	motif 4	290	1.45e-10	LYKDGSTSWI	VDQLAKDNGLFTSLFPKALVKLSE	LNVVTGTQGE
Group V	ShPRX1	motif 4	285	3.06e-10	VLMHDDEAAR	LVDEMHDQGKFITAFAASIQKLGA	FGVITGNQGE
Group VI	ShPRX18	motif 4	291	9.75e-10	DATTSAYVER	QANATAPRGEFFADFATSFVAMSK	LGVLTHHNGE
Group IV	ShPRX22	motif 4	368	1.71e-09	LADSRTGGFV	RSYADQKPQAFVGQFAHSMRRLGE	VQVLTGNEGE
Group VI	ShPRX81	motif 4	292	4.29e-08	LTDAAARADV	EGVVGGPEEVYFQVFARSMARLAT	VQVKTGAQGE
Group V	ShPRX9	motif 4	283	8.92e-08	ALGDHNATAW	MVNFLATTDFFPSMFSHALNKLAA	LDVLTGTAGE
Group III	ShPRX48	motif 5	249	1.06e-24	PLDVQTQLAF	DNAYYRNLLANRGLLHSDQELFNGGSQ	DALVRKYSSN
Group III	ShPRX49	motif 5	246	1.94e-23	PLDVQTPYVF	DNAYYRNLLVKRGLLHSDQELFNGGSQ	DALVQQYSTD
Group IV	ShPRX77	motif 5	236	3.34e-23	NLDQVTPTVF	DNKYYGNLLHNQAQLPSDQVMLSDPTA	PTTTAPIVHR
Group IV	ShPRX76	motif 5	280	1.13e-22	NLDQVTPKVF	DNKYYNNLLEGRAQLRSDQVMLSDPSA	AATTAPIVHR
Group IV	ShPRX75	motif 5	280	1.13e-22	NLDQVTPKVF	DNKYYNNLLEGRAQLRSDQVMLSDPSA	AATTAPIVHR
Group IV	ShPRX13	motif 5	260	1.87e-22	ALDAGSADTF	DNHYYQNLLSQRGLLSSDQGLFSSADT	KALVQAYSAN
Group IV	ShPRX80	motif 5	242	2.21e-22	NLDQVTPKVF	DNKYYSNLLQGRAQLPSDQVMLSDPSA	AATTAPIVHR
Group II	ShPRX65	motif 5	318	2.21e-22	NMDPVSPIKF	DNAYYTNLQYGLGLFTSDQVLYTDETT	KPIVDKFAAS
Group III	ShPRX66	motif 5	243	3.07e-22	PLDRQTPTVF	ENNYYKNLVGKKGLLHSDQELFNGGST	DAQVQSYVSS
Group VI	ShPRX36	motif 5	248	3.61e-22	DQDQGTPADL	DNQYYRNVLAGKVLFNSDWALISNDTT	RPVADIRHWT
Group IV	ShPRX79	motif 5	240	4.99e-22	NLDQVTPKVF	DNKYYSNLLQGRAQLASDQVMLSDPSA	AATTAPIVHR
Group IV	ShPRX68	motif 5	267	9.41e-22	PLDVRTPNAF	DNKYYVNLVNREGLFTSDQDLFTNPGT	RALVEKFARN
Group IV	ShPRX4	motif 5	245	1.1e-21	ALDVTSPDVF	DNNYYKNLLTEKGLLSSDQGLFSSPEG	VASTKDLVET
Group VI	ShPRX52	motif 5	263	1.29e-21	PLDTVTPNSF	DNQYFKNVLEHKVPFTSDQTLLDSPWT	AGLVAFHAAV
Group III	ShPRX23	motif 5	301	1.75e-21	PLDASTPNAF	DNAYYGDLVAQQGLLHSDQELFNGGST	DGLVRSYAAS
Group IV	ShPRX5	motif 5	303	1.75e-21	DLDPTTPNLF	DNHYYTNLEVNRGFLNSDQELKSSPQA	QGVTAPIVDQ
Group IV	ShPRX82	motif 5	241	2.37e-21	NLDQVTPTVF	DNRYYGNLLHGQAQLPSDQVMLSDPAA	PTTTAPLVHR
Group VI	ShPRX53	motif 5	263	2.76e-21	PLDTVTPNTF	DNQYFKNVLTHKVPFTSDQTLLDSPWT	AGLVAFHAAV
Group IV	ShPRX74	motif 5	242	3.2e-21	NLDQVTPKVF	DNKYYINLLQDRAQLPSDQVMLSDPSA	AATTAPIVHR
Group III	ShPRX51	motif 5	268	3.2e-21	PLDAATQLVF	DNAYFGNLVKKKGLLHSDQELFNGGSQ	DALVQQYSTN
Group IV	ShPRX43	motif 5	240	5e-21	VNDVRTPNTF	DNKYYVDLLNREGLFTSDQDLLTNATT	RPIVTKFAVD
Group IV	ShPRX33	motif 5	258	8.95e-21	PLDFVTPAKF	DNFYYKNLLAGKGLLSSDEVLLTKSAE	TAALVKAYAA
Group V	ShPRX10	motif 5	199	8.95e-21	LDDQWSALKV	DNHYYRNLQLRRGVLSVDQNLYSDGST	RWIVDQLASN
Group V	ShPRX8	motif 5	260	1.03e-20	LDDQWTALKV	DNHYYKNVQKKRGVLSVDQNLYKDGST	SWIVDQLAKD
Group IV	ShPRX6	motif 5	257	1.03e-20	DLDPTTRDTV	DNNYYTNIEVNRGILNSDQELKSSPQA	QGTTAPIVDQ
Group IV	ShPRX22	motif 5	337	1.37e-20	ELDGETPTAF	DNQYYKNLLHGKGLLDTDQKLLADSRT	GGFVRSYADQ
Group IV	ShPRX15	motif 5	260	1.37e-20	NLDPATPDAF	DNRYYANILRNRGLLRSDQAMLSAPEE	GAASTAPIVG
Group II	ShPRX54	motif 5	261	1.82e-20	SGLDATSAAF	DNTYYRMLQAGRGLLSSDEALLTHPKT	RAFVALYAAS
Group IV	ShPRX78	motif 5	265	3.18e-20	NLDQVTPTVF	DNKYYGNLLHDQAQLPSDQVMLSDRAA	PTTIAPVVHR
Group IV	ShPRX7	motif 5	260	3.18e-20	DLDPTTPDTF	DNHYYTNIEVNRGFLNSDQELKSSPLA	QGTTAPVVDQ
Group VI	ShPRX41	motif 5	266	1.22e-19	EMDPGSPYTF	DLSYYRDVRSNRGLFSSDQALLDDPWT	RAYVERMAAA
Group III	ShPRX46	motif 5	250	1.58e-19	PLDSLTPDEF	DNGYYRSLMAGAGLLHSDQELFNNGAL	DSLVRLYGTN
Group III	ShPRX12	motif 5	272	1.58e-19	PLDGSTPDAF	DNAYFGNLLSQRGLLHSDQALFGGGGA	TDGLVSTYAS
Group VI	ShPRX30	motif 5	309	2.33e-19	VQDFVTPDAM	DNQYYRNVLNHNVLFASDAALLKSNDT	MRLVYDNAAS
Group VI	ShPRX24	motif 5	194	3e-19	MQDYKTPDGM	DNQYYQNVLDRKVLFTSDAALTSDDMT	NNLVRVYAIF
Group IV	ShPRX63	motif 5	264	3.87e-19	VLDVRTPNAF	DNKYYFDLIAKQGLFKSDQGLMNDGNT	NRTATRYALN
Group IV	ShPRX31	motif 5	270	4.97e-19	SLDFVSPSQF	DNSYYKLILEGKGLLNSDEVLWTGKDP	EIAGLVKSYA
Group IV	ShPRX14	motif 5	280	5.62e-19	DLDPTTPDTF	DNNYYTSIEARRGTLQSDQELLSTPGA	PTAPIVGRFA
Group IV	ShPRX62	motif 5	253	1.17e-18	APFDRTSTRF	DTVYYRELQLRRGLLSSDQTLFESPET	KGIVNMFAMN
Group VI	ShPRX71	motif 5	261	1.32e-18	FMDLITPEKF	DNKYYVGLTNNLGLFTSDAALLTNATM	KALVDSFVRS
Group VI	ShPRX11	motif 5	257	1.32e-18	PMDYVSPNAF	DEGFYKGVMANRGLLSSDQALLSDKNT	AVQVVTYAND
Group VI	ShPRX35	motif 5	259	1.68e-18	DLDPRTELRL	DNQYYRNVQTREVLFTSDVTLLSRNDT	AALVDLYARN
Group II	ShPRX21	motif 5	312	1.9e-18	DMDPITPTAF	DNAYYANLAGGLGLFTSDQALYSDGAS	RPAVRDFAKN
Group VI	ShPRX42	motif 5	205	2.14e-18	SQDVVSPDVL	DNQFYNNVLAHNVLFTSDAALLSAPDT	ARMVRANARF
Group VI	ShPRX69	motif 5	270	3.84e-18	KKLRKAKDFL	DNSYYHNNLARIVTFNSDWQLLTEKEA	LGHVKEYAEN
Group II	ShPRX40	motif 5	195	4.32e-18	PFDVNTPFQF	DHAYYGNLQARLGLLGSDQALFLDART	RPLVQDLAAN
Group II	ShPRX60	motif 5	265	6.84e-18	MLDVTTPKVF	DNAYFDNLRYNKGLLASDQVLFTDRRS	RPTVNLFAAN
Group VI	ShPRX81	motif 5	261	9.6e-18	EMDPGSHLTF	DLGYYRALLKHRGLLRSDAALLTDAAA	RADVEGVVGG
Group VI	ShPRX44	motif 5	275	9.6e-18	EMDPGSHLTF	DLGYYRALLKHRGLLRSDAALLTDAAA	RADVEGSWAA
Group IV	ShPRX32	motif 5	258	1.2e-17	PLDLATPARF	DNLYFKNILTGRSLLSSDEVLLTKSAE	TAALVKAYAA
Group VI	ShPRX72	motif 5	262	1.34e-17	FMDLITPEGF	DNKYYVGLTNNLGLFKSDVALLTNATM	KALVDSFVSS
Group VI	ShPRX37	motif 5	272	1.34e-17	SRVRKVPDFL	DNSFYHNNLAKIVTFHSDWTLLTHKEA	FGHVVEYRDN
Group IV	ShPRX20	motif 5	258	1.5e-17	GGLDATPRVF	DNQYFKDLVALRGFLNSDQTLFSDNAR	TRRVVKRFSK
Group IV	ShPRX56	motif 5	266	1.68e-17	ALDPATQFRF	DNLYYHNILAMNGLLSSDEILLTQSRE	TMELVHRYAA
Group VI	ShPRX70	motif 5	256	5.52e-17	NNRVTDPNVL	SNQYYSNLLAGKVLFVSDQQLMNTTYT	AAKVANSSAD
Group III	ShPRX29	motif 5	259	8.42e-17	PLKPQAPDVF	DNGYFRDLMDRRVLLRSDQALYDGGNG	TTDALVRAYA
Group III	ShPRX45	motif 5	252	1.41e-16	PLDAMSSVKF	DNGYFRNLVSQFGLLHSDQELFGAGVV	DSVTARYARN
Group II	ShPRX58	motif 5	267	1.57e-16	FNDIVTPRDF	DENYYKNLPHGLGLLASDAAIWEYPPT	RVFAQWYAAN
Group VI	ShPRX2	motif 5	274	7.02e-16	EMVPGSSTTF	DTAYYGLVVNRTALFHSDEALLRNQET	RALVYRYRDA
Group VI	ShPRX59	motif 5	269	3.53e-15	EMDPGSFRTF	DASYYRHVTRGRSLFASDQTLMNDAFA	RAYVQRQAAV
Group VI	ShPRX19	motif 5	259	4.24e-15	PLDQASPTTF	DTGYFQSVYNHRALLASDAALLEDSFT	APYVTLMATN
Group VI	ShPRX39	motif 5	282	1.78e-14	EIDVSTPAVL	DNNYYKLLPLNLGLHFSDDQLIRNATL	APFANAFAAN
Group VI	ShPRX38	motif 5	219	2.13e-14	VVDPSTPAVL	DNNYYKLLPLNLGLFFSDNQLRVNSTL	NASVNSFAAN
Group V	ShPRX73	motif 5	264	4.24e-14	VPSDLTPTWF	DTHYYWGAVAGRGLFNVDAEASTDART	AGYVRRFAHD
Group VI	ShPRX18	motif 5	258	5.02e-14	YLDPPTPTTF	DADYYTLVAGNKGLLSTDAALLLDATT	SAYVERQANA
Group V	ShPRX34	motif 5	273	6.47e-14	SLDGGTPFKF	DSGYYTRVQQNQGTLASDAALAQNAAA	AQMVADLTNP
Group V	ShPRX9	motif 5	254	9.82e-14	LDDPSSILLV	DKSYYAQIMKRHGVLSVDQALGDHNAT	AWMVNFLATT
Group IV	ShPRX61	motif 5	244	1.61e-13	SLDVITPDAF	DNRYFVALRSTQGVLLSDQGLAGDQRT	ARFVAAFASN
Group V	ShPRX3	motif 5	259	2.05e-13	FVAPLGPFGL	DNAFYPSVLAGRAVLQIDQELASSVIA	RRIVAMFATR
Group V	ShPRX1	motif 5	256	5.78e-13	VLDPGSEFTF	DTSYYATIKANRGALLTDAVLMHDDEA	ARLVDEMHDQ
Group VI	ShPRX26	motif 5	275	3.09e-12	VLDYKSPDTM	DVQYYQNVNDDDVVLDSDAALSSPATK	PLVDTYAAGS
Group VI	ShPRX53	motif 6	28	5.47e-20	AGVARASSPS	LQVGFYEHSCPQAEDMVRNAV	RRAVARDPGL
Group VI	ShPRX52	motif 6	28	5.47e-20	AGVARASSPS	LQVGFYEHSCPQAEDMVRNAV	RRAVARDPGL
Group VI	ShPRX2	motif 6	37	2.23e-19	HGYGYGDAAK	LRVGFYKDSCPDAEAIVRRVV	AKAVHEDPTA
Group IV	ShPRX82	motif 6	39	4.32e-19	RGHSPSAGAA	LSSAFYDESCPGAYDVVRRVI	QDARVSDPRI
Group IV	ShPRX78	motif 6	39	4.32e-19	RGHSPSAGAA	LSSAFYDESCPGAYDVVRRVI	QDARVSDPRI
Group IV	ShPRX79	motif 6	38	5.08e-19	HGYAPSGGVA	LSSAFYDESCPSAYDVVRRVI	QDARVSDPRI
Group IV	ShPRX76	motif 6	38	5.08e-19	HGYAPSGGVA	LSSAFYDESCPSAYDVVRRVI	QDARVSDPRI
Group IV	ShPRX75	motif 6	38	5.08e-19	HGYAPSGGVA	LSSAFYDESCPSAYDVVRRVI	QDARVSDPRI
Group IV	ShPRX63	motif 6	45	1.5e-18	VTVNEPVVNG	LSWSFYDASCPSVEGIVRWHV	ADALRRDIGI
Group VI	ShPRX28	motif 6	60	2.02e-18	QAPPPASAPK	LRYGFYKRSCPYAEEIVREAV	RNATNVNPGL
Group IV	ShPRX77	motif 6	34	3.12e-18	RGHSPSAGAA	LSSAFYDQSCPGAYDVVRRVI	QDARVSDPRI
Group II	ShPRX65	motif 6	34	3.12e-18	MPSPPRVAAA	LSPDYYKDSCPDLESIVRYEV	TRKKNETVVT
Group II	ShPRX21	motif 6	32	3.6e-18	AMTLLSAEAK	LSPDYYRSTCPDVEAIVRAVV	AKKVNETFVT
Group IV	ShPRX68	motif 6	43	4.15e-18	NARQPPLAPG	LSFDFYRKTCPKAESIVRSFV	QDAVHRDVGL
Group IV	ShPRX6	motif 6	31	4.15e-18	MMCFHGATAQ	LCEDYYDSTCPDAYDIVKQVL	IDAHQSDARI
Group IV	ShPRX32	motif 6	31	7.22e-18	GAVRGHPWGG	LFPQFYDHSCPKAKEIVRSVV	AQAVARETRM
Group VI	ShPRX72	motif 6	25	1.24e-17	LASLLSATAC	LDVGFYDQTCPTAETIVQQTV	AAAFTNNSGV
Group IV	ShPRX80	motif 6	40	1.83e-17	GHRPSGGGSA	LSSTFYDASCPSAYNVVRRVI	QNARVSDPRI
Group IV	ShPRX74	motif 6	40	1.83e-17	GHRPNGGGSA	LSSTFYDASCPSAYNVVRRVI	QNARVSDPRI
Group VI	ShPRX69	motif 6	29	2.08e-17	LLAPAEASHH	LELGYYKETCPGVEKIVKYHV	AKAIKANRGA
Group III	ShPRX29	motif 6	37	2.08e-17	AAAGAQAQLS	LSPGFYDATCPGLQPIVRRVV	ARAVQMEPRM
Group IV	ShPRX7	motif 6	34	2.68e-17	CVCLHGVTAQ	LCENYYESTCPDAYDIVKQVL	IDAHQSDTRI
Group IV	ShPRX62	motif 6	36	4.41e-17	LLAGPGGVAA	LSMDYYSMSCPFAEMMVRSVV	YDALTKDPTL
Group VI	ShPRX11	motif 6	29	4.99e-17	LLMATGLRAQ	LRVGFYDNSCPAAEIIVQQEV	SKAVAANPGL
Group VI	ShPRX59	motif 6	41	5.63e-17	LGLQQSSPSG	LRVGFYQYTCPNAEAIVRDEM	TKIISQVPSL
Group IV	ShPRX20	motif 6	32	7.16e-17	CCRGEAAVRE	LKVGYYAETCPESEDIVRETM	ARARAREARS
Group IV	ShPRX15	motif 6	33	8.07e-17	ALGGGAEAQQ	LSPAYYDGSCPHVYDTVRRVI	QEARASDPRI
Group VI	ShPRX71	motif 6	24	1.02e-16	LAALVSVRAR	LDVGFYRRTCPSAETIVQQTV	AAAFGNNSGV
Group V	ShPRX55	motif 6	65	1.15e-16	FTFPEASSPG	LVFGFYDETCPNAEEIVSSTV	RTLYHADPNV
Group II	ShPRX58	motif 6	33	1.45e-16	ASSAAAAAPR	LSPNYYRHSCPRVERIVSDVI	AAKQRANPST
Group VI	ShPRX19	motif 6	35	1.45e-16	SLTLGGAQAQ	LQYDYYNETCPGVEDLVREAL	LAKFADDVTL
Group VI	ShPRX35	motif 6	33	1.62e-16	VSSVASPEAP	LQVGYYSRTCPRAEDLIRNVV	HAAIRRDPGN
Group IV	ShPRX33	motif 6	31	1.62e-16	SVVLGHPWGG	LFPQFYDHSCPKAKEIVQSIV	AQAVAKETRM
Group VI	ShPRX30	motif 6	90	2.03e-16	APSPPPAANG	LRVGYYADKCPGAEDIVRKYV	RNADAGIKAG
Group IV	ShPRX5	motif 6	35	2.55e-16	ALCSRGAMAQ	LTADYYDCTCPDAYDIVKKVL	IEAHKSDVRI
Group V	ShPRX1	motif 6	33	3.18e-16	LVASSTAAAG	LQVGFYRQNCPQAESIVQNVT	WARAAADPSL
Group VI	ShPRX42	motif 6	27	3.55e-16	ALLLATATHG	LQVGYYKKTCPSAEVLVRAAV	KKAVVANPGV
Group IV	ShPRX43	motif 6	44	4.91e-16	DGRYPPLAPG	LSFDLYKKSCPTAESIVREFL	TSAVRQNVGL
Group VI	ShPRX17	motif 6	29	4.91e-16	SATVMAAAAG	LDLDFYSSTCPRVEAIVKEEM	TEILKVSPTL
Group VI	ShPRX44	motif 6	42	6.77e-16	ASSATGASGQ	LRMGFYSESCPGVERMVGDFV	RQHVRRVPTV
Group V	ShPRX3	motif 6	25	6.77e-16	VVHTTAASAA	LQLHFYARSCPRAEAVVRRTV	RRRAAHDRSV
Group III	ShPRX51	motif 6	27	9.27e-16	LLLSSAAYGQ	LSTTFYDTSCPTLQSTVRSVV	SSAINSNSRM
Group III	ShPRX45	motif 6	30	1.14e-15	CVLALGAVAQ	LSPTFYDASCPNLQTIVRSGM	AAAVQQEPRM
Group IV	ShPRX4	motif 6	28	1.14e-15	CLGSQGARCQ	LTPNFYHSTCPQLYYIVQHHV	FSAMRAEMRM
Group VI	ShPRX81	motif 6	29	1.4e-15	ASSATGASGQ	LRMGFYAESCPGVERMVGDFV	RQHVRRVPTV
Group II	ShPRX60	motif 6	36	1.4e-15	GGMVGEARAQ	LRQNYYGSSCPSAESTVRSVI	SQRLQQSFAV
Group VI	ShPRX41	motif 6	39	2.83e-15	SVLPGLPVAG	LAVGFYNESCPQVEDLVLAEM	RSLVGKDKTI
Group IV	ShPRX56	motif 6	37	3.12e-15	HPVPGGGFPP	LQPHFYDHACPQMQAIVGSIV	AKAHAEDPRM
Group III	ShPRX46	motif 6	27	3.44e-15	AALAGGAGAQ	LSAGFYSSSCPTVQGVVRQAM	SQAVMNNTRS
Group III	ShPRX66	motif 6	35	4.18e-15	LAGTGTSSAQ	LCTSFYSHSCPGVYDAVRSVL	QAAIAREQRM
Group IV	ShPRX22	motif 6	115	6.13e-15	VPAYQESVAG	LDERYYEKSCPKMEEIVGTAV	MKAVKADETL
Group III	ShPRX49	motif 6	26	7.41e-15	LLCSTAYGGQ	LTPTFYALSCPTLELIVRTTM	TKVIIDDRRM
Group V	ShPRX16	motif 6	27	8.13e-15	AASAPLASAQ	LSADFYKASCPDAEKIIFGVV	EKRFKADPGT
Group IV	ShPRX13	motif 6	33	1.08e-14	LGAAAVARGQ	LTDNFYDGCCPQAEDIVKARV	SAAMKAEPRM
Group V	ShPRX34	motif 6	51	1.29e-14	RAGLLETNPG	LAYNFYQKSCPSVDSIVRSVT	WAQVAANPAL
Group IV	ShPRX61	motif 6	38	1.7e-14	QLVTDTTDGG	LSLDFHAASCPQLEGIVRAAV	QAERGRDVQV
Group IV	ShPRX14	motif 6	35	1.7e-14	FGVRAGGAAQ	LCSEYYDRTCPDVHRVVRRVL	KKAHEADVRI
Group VI	ShPRX37	motif 6	31	2.23e-14	ATLPSAQAKE	LEVGYYSKKCKGVENVVKWHV	VRALKANRRT
Group VI	ShPRX39	motif 6	56	4.51e-14	GTDVPPAPPQ	GRAWFYNTTCPNAEALVRQVV	TAAFANNSGV
Group VI	ShPRX70	motif 6	33	5.37e-14	STTTSWAQSP	LQINFYGTLCPQAEATVRNVT	AGIIANDPTM
Group III	ShPRX48	motif 6	27	8.95e-14	LLLASAAHGQ	LSPSFYTTSCPTLGLIVRATM	IKALLAERRM
Group IV	ShPRX31	motif 6	43	2.22e-13	HPIGNGPISG	LSTDYYKFTCPQADEIVVPIL	KKAMAKEPRI
Group II	ShPRX54	motif 6	29	2.62e-13	AAVALSCGDA	LSLDLYDESCPEAEAAVTAAV	RQAMANDRTV
Group V	ShPRX73	motif 6	41	5.79e-13	CKATGDYGGG	LSDDHYSESCPELEMITKNSL	APIFTVDITS
Group III	ShPRX23	motif 6	33	1.82e-12	ATVVAAARAQ	LSPTFYASSCPAALVTIKTAV	RAAVVLDRRM
Group VI	ShPRX18	motif 6	31	1.96e-12	VTTAPSAEAH	VVIGAYNKTCPQAEDVVLKEM	TAIVAKSPDL
Group III	ShPRX12	motif 6	49	9.68e-12	TTAAVASAQL	SSEDYYDASCPAALLTIRIAV	STAVLLDRRM
Group VI	ShPRX26	motif 6	69	5.7e-11	APSASALKVG	YYNSSNSNACPDAEDIVRKVV	EDAVSKDPGM
Group IV	ShPRX14	motif 7	340	1.43e-19	MINMGNIQVL	TGSQGEIRKNCRVVN	GS
Group IV	ShPRX82	motif 7	303	1.95e-19	MIKMGNISPL	TGKDGEIRKNCRRVN	RKGH
Group IV	ShPRX78	motif 7	327	1.95e-19	MIKMGNISPL	TGKDGEIRKNCRRVN	SKGH
Group IV	ShPRX77	motif 7	298	1.95e-19	MIKMGNIGPL	TGKDGEIRKNCRRVN	SKGY
Group III	ShPRX66	motif 7	301	6.22e-18	MIKMGDITPL	TGSKGEIRKNCRRIN
Group VI	ShPRX72	motif 7	320	7.6e-18	MLKMGQIEVL	TGTQGEIRRNCRVIN	PASVRAADVL
Group VI	ShPRX71	motif 7	319	7.6e-18	MIKMGKIEVL	TGTQGEIRRNCRVIN	PANAAADVLG
Group IV	ShPRX80	motif 7	304	1.62e-17	MIKMGNISPL	TGKDGEIRNNCRRVN	KRY
Group IV	ShPRX79	motif 7	302	1.62e-17	MIKMGNISPL	TGKDGEIRNNCRRVN	KRY
Group IV	ShPRX76	motif 7	342	1.62e-17	MIKMGNISPL	TGKDGEIRNNCRRVN	KRY
Group IV	ShPRX75	motif 7	342	1.62e-17	MIKMGNISPL	TGKDGEIRNNCRRVN	KRY
Group IV	ShPRX74	motif 7	304	1.62e-17	MIKMGNISPL	TGKDGEIRNNCRRVN	KRY
Group VI	ShPRX38	motif 7	277	1.29e-16	MIKMGNIQVL	TGSQGEIRLNCSVVN	NGSSSSSSVG
Group IV	ShPRX56	motif 7	325	1.75e-16	MVKMGNISPL	TGTAGEIRHNCRRVN	HF
Group IV	ShPRX4	motif 7	306	1.75e-16	SMIKMGNIPL	TGSDGEIRKNCRVAN
Group IV	ShPRX33	motif 7	317	2.4e-16	MVNMGNISPL	TGSQGEIRKNCRKLN	NGH
Group III	ShPRX12	motif 7	331	3.8e-16	VVKMGNISPL	TGTDGEIRVNCRRVN
Group V	ShPRX9	motif 7	311	4.42e-16	LNKLAALDVL	TGTAGEIRKNCRRTN
Group III	ShPRX50	motif 7	221	5.95e-16	MKKMSEMGVL	TGANGEIRRNCSRVN
Group VI	ShPRX81	motif 7	320	7.94e-16	MARLATVQVK	TGAQGEIRRNCAVVN	GG
Group IV	ShPRX13	motif 7	318	1.06e-15	MVKMGNIRPL	TGSAGQIRKNCRAVN
Group VI	ShPRX35	motif 7	317	1.22e-15	MVKMGHLDVL	TGSQGEIRKFCNIVN
Group III	ShPRX48	motif 7	307	2.77e-15	MIKMGNISPL	TGTAGQIRANCRVVN	SS
Group V	ShPRX8	motif 7	318	4.13e-15	LVKLSELNVV	TGTQGEIRKVCNKFN
Group IV	ShPRX31	motif 7	330	4.7e-15	IIKMGNINPL	MGYNGEIRKNCHRVN	QEN
Group V	ShPRX73	motif 7	322	6.09e-15	FVKLAGFGVL	TGEEGEIRKECHVVN	Y
Group VI	ShPRX2	motif 7	336	6.93e-15	MVNMGRVGVL	TGDQGEIRKRCAVVN
Group V	ShPRX34	motif 7	330	8.92e-15	MKKMGRVDVL	TGTNGQIRKQCRQVN	TS
Group V	ShPRX10	motif 7	257	8.92e-15	LVKLSEVNVL	TGVQGEIRKVCSRFN
Group III	ShPRX49	motif 7	304	1.01e-14	MIKMGNIGTL	TGSAGQIRANCRVIN	K
Group VI	ShPRX37	motif 7	330	1.3e-14	LLKLSKLPMP	AGTKGEIRKKCSVVN	HRLY
Group VI	ShPRX53	motif 7	321	1.47e-14	MVKMGAIEVL	TGNEGEIRQKCSMVN	YY
Group VI	ShPRX52	motif 7	321	1.47e-14	MVKMGAIEVL	TGNEGEIRQKCSMVN	YY
Group III	ShPRX46	motif 7	308	1.66e-14	MVRLGNISPL	TGSAGEIRFNCRTVN	SS
Group III	ShPRX23	motif 7	359	2.11e-14	MVKMGGIGVL	TGSSGQVRRNCRRVN
Group V	ShPRX16	motif 7	299	2.37e-14	MEKLSVLKVL	TGKDGEIRKVCSEFN	NPQNSSSGTS
Group II	ShPRX60	motif 7	323	3.39e-14	MAKLGRIGVK	TGSDGEIRRVCTAVN
Group V	ShPRX1	motif 7	313	3.8e-14	IQKLGAFGVI	TGNQGEIRGNCHFVN
Group III	ShPRX45	motif 7	310	4.27e-14	VVKMGNISPL	TGSSGEIRANCRKPN
Group IV	ShPRX32	motif 7	319	5.37e-14	KMGNISPLTG	PQGQGEIRKNCRRIN	GNHY
Group VI	ShPRX69	motif 7	328	8.44e-14	LVKLSKLPMP	PHSKGEIRKTCRWVN	HH
Group VI	ShPRX24	motif 7	252	1.05e-13	MVKMGRIEIK	TDTTGEIRKRCRVVN	SKP
Group IV	ShPRX22	motif 7	396	1.31e-13	MRRLGEVQVL	TGNEGEVRRKCSAVN	Y
Group VI	ShPRX39	motif 7	340	1.46e-13	MIKMGNIEVK	TGTTDEIRLNCSVVN	PSSSAAAGVV
Group VI	ShPRX59	motif 7	333	1.63e-13	MVKMGGVQVL	TGAQGEVRRHCAVVN
Group III	ShPRX51	motif 7	326	1.63e-13	MIKMGNISPL	TGTAGQIRANCGKVN
Group V	ShPRX3	motif 7	317	1.63e-13	MVKLGSVNVL	TESQGEVRLNCRRFN	S
Group VI	ShPRX70	motif 7	314	1.82e-13	LVKMGSIQVL	TGTAGQVRKFCNVVN	SS
Group II	ShPRX65	motif 7	376	1.82e-13	MLKLGRLGVK	TGKDGEIRRVCTAFN	H
Group IV	ShPRX15	motif 7	323	1.82e-13	MIKMGNIAPL	TGGAGEVRRDCRVVN
Group IV	ShPRX7	motif 7	323	2.78e-13	INMGNIKPLT	DPSQGEVRTNCRRVN	GS
Group IV	ShPRX68	motif 7	325	3.43e-13	VVKMGQIKVL	TGAQGQIRRNCSARN	AGAGVMLPWS
Group VI	ShPRX18	motif 7	319	4.22e-13	FVAMSKLGVL	THHNGEIRQVCSKVN	PPASSTSAAA
Group IV	ShPRX43	motif 7	298	4.68e-13	YVKMGQINVL	TGSQGQVRANCSVRN	AGAGGDDLPW
Group IV	ShPRX63	motif 7	322	1.55e-12	MVKMSQMDVL	TGNAGEVRLNCAVPN	AGRVDISSGQ
Group IV	ShPRX62	motif 7	311	1.88e-12	MLKMGQLDLK	EGDEGEIRYTCRVIN	S
Group IV	ShPRX20	motif 7	315	3.64e-12	EGMVKMGELQ	NPRKGEIRRNCRVAN	CSPVASRVFD
Group VI	ShPRX30	motif 7	367	6.32e-12	MVKMGSIEVK	TSANGEIRTKCGVVN	KPYSG
Group II	ShPRX21	motif 7	370	6.32e-12	MVKLGSVGVK	TGRHGEIRRDCTAFN	E
Group IV	ShPRX6	motif 7	320	1.08e-11	INMGNLMPLT	DPSRGEVRTNCRRIN
Group VI	ShPRX26	motif 7	336	1.29e-11	KMGSIEVKTS	PGADAEIRKKCSIYN
Group VI	ShPRX36	motif 7	316	2e-11	KRKMGALDVL	TGDQGEVRSFCNVSN	SG
Group IV	ShPRX5	motif 7	366	2e-11	INMGNIQPLT	DPSKGEVRCNCRVAN
Group VI	ShPRX19	motif 7	320	2.59e-11	MLKMGRIAVR	TGTDGEIRATCAIYV	D
Group VI	ShPRX27	motif 7	243	3.34e-11	KMGKIGVITT	PGYGAEIRKVCSQIN
Group VI	ShPRX41	motif 7	327	7.65e-11	MTNMGRIQVL	TGDNGEIRKLCAAHV	D
Group IV	ShPRX61	motif 7	300	1.24e-10	KSMVKLGSIK	AAAAGEIRRNCFRPN	GRVSLDDVSA
Group III	ShPRX29	motif 7	322	4.65e-10	MGNLGPPAGS	AAVNAEVRLNCRRVN
Group II	ShPRX40	motif 7	253	5.83e-10	MDRMGSIRIK	KGRKGEVRKVCSQHL	FSA
Group V	ShPRX55	motif 7	393	7.86e-10	MVKLSALAPL	TGSAGQVRISCSKPV	QDK
Group II	ShPRX54	motif 7	315	1.31e-09	FAKSMLRMAA	LNGGDEVRANCRRVN	SS
Group IV	ShPRX14	motif 8	163	6.57e-19	LAIAAKISVE	LSGGPRWRVPLGRRDG	TTANITAANN
Group III	ShPRX48	motif 8	136	4.03e-18	VALAARDGTF	LLGGPSWEVPLGRRDS	TTASLTLANS
Group IV	ShPRX82	motif 8	149	4.45e-17	LALAAEISVE	LAGGPRWRVLLGRRDG	TTTNVQSAND
Group IV	ShPRX80	motif 8	150	4.45e-17	LALAAEISVE	LAGGPRWRVLLGRRDG	TTTNVQSARN
Group IV	ShPRX78	motif 8	149	4.45e-17	LALAAEISVE	LAGGPRWRVLLGRRDG	TTTNVQSAND
Group IV	ShPRX77	motif 8	144	4.45e-17	LALAAEISVE	LAGGPRWRVLLGRRDG	TTTNVQSANN
Group IV	ShPRX76	motif 8	148	4.45e-17	LALAAEISVE	LAGGPRWRVLLGRRDG	TTTNIESANN
Group IV	ShPRX75	motif 8	148	4.45e-17	LALAAEISVE	LAGGPRWRVLLGRRDG	TTTNIESANN
Group IV	ShPRX74	motif 8	150	4.45e-17	LALAAEISVE	LAGGPRWRVLLGRRDG	TTTNVQSARN
Group IV	ShPRX56	motif 8	148	4.45e-17	VAVAARDSVV	LTGGPGWEVPLGRRDS	LTASLSGSNN
Group IV	ShPRX15	motif 8	142	8.62e-17	LALAAEVSVE	LAGGPYWRVMLGRRDG	MAANFDGAQN
Group III	ShPRX49	motif 8	133	1.07e-16	VALAARDGTF	LLGGPTWAVPLGRRDS	TTASLSQANS
Group IV	ShPRX31	motif 8	152	1.07e-16	IALAARGSTV	LSGGPYWELPLGRRDS	KTANMKLANK
Group IV	ShPRX79	motif 8	148	1.58e-16	LALAAEISVE	LAGGPRWSVQLGRRDG	TTTNIGSANN
Group IV	ShPRX62	motif 8	144	2.85e-16	LALAAQDAVF	LAGGPYYGVPLGRRDG	TRSLDSDTFT
Group III	ShPRX46	motif 8	137	3.45e-16	LALAARDAVN	LLGGPSWAVPLGRRDA	TFPNSTGAGT
Group III	ShPRX29	motif 8	147	3.45e-16	VALAARDAVN	LLGGPRWTVPLGRRDA	RNTSAGAANA
Group VI	ShPRX59	motif 8	150	1.03e-15	LALIARDVVV	LTKGPHWDVPTGRRDG	RRSVKQDALD
Group IV	ShPRX32	motif 8	140	1.23e-15	LALAARDSTV	LVGGPSWDVPLGRRDA	LGASIQGSNN
Group IV	ShPRX33	motif 8	140	1.76e-15	LALAARDSTA	LVGGPYWDVPLGRKDS	LGASIQGSNN
Group VI	ShPRX81	motif 8	137	2.08e-15	LALAARDAVV	AIGGPSWRVPTGRRDG	TVSTMQDALN
Group III	ShPRX12	motif 8	158	3.4e-15	LAVAARDSVA	QLGGPSWSVPLGRRDA	TTASASLANS
Group V	ShPRX16	motif 8	135	4.76e-15	ISVSARDSVK	LTGGPAYAVPLGRRDS	LVSNREDADN
Group V	ShPRX9	motif 8	135	6.54e-15	IIAATRDAVG	MCGGPSYQVQLGRRDG	MVSQASMASI
Group III	ShPRX23	motif 8	150	1.42e-14	LAVAARDSVV	ALGGPSWTVQLGRRDS	TTASLSTANT
Group IV	ShPRX68	motif 8	154	1.92e-14	LALAARDSVV	VSGGPSYKVPLGRRDS	ASFATRQDVL
Group VI	ShPRX53	motif 8	139	2.22e-14	VAFAARDGAY	LAGGIDYRVPAGRRDG	RVSVKDEVLK
Group VI	ShPRX52	motif 8	139	2.22e-14	VAFAARDGAY	LAGGIDYRVPAGRRDG	RVSVKDEVLK
Group III	ShPRX51	motif 8	155	2.22e-14	VALAARDGVN	LLGGPTWNVSLGRRDS	TTASQSQANS
Group IV	ShPRX63	motif 8	152	2.99e-14	ITLATRDAVV	ASGGPFFEVPLGRRDG	LAPASRDLVF
Group IV	ShPRX7	motif 8	143	2.99e-14	LAIAAEVSVE	LSGGPSWGVLLGRLDS	KTSDFNGSLN
Group IV	ShPRX6	motif 8	140	2.99e-14	LAIAAEISVE	LSGGPSWGVLLGRLDS	KTSDFNGSLN
Group IV	ShPRX5	motif 8	146	3.46e-14	LALAAEISVE	LSGGPKWSVLLGRLDS	KKADFKGAQN
Group VI	ShPRX17	motif 8	137	5.32e-14	LALMARDAVV	LANGPSWPVALGRRDG	RVSIANETNQ
Group V	ShPRX55	motif 8	205	7.04e-14	LALAARDSLV	LVGGPTYPVLTGRRDS	AQSFYHDVVA
Group II	ShPRX60	motif 8	147	1.07e-13	LAMAARDVVS	LLGGPNYAVELGRLDG	KTFNRAIVKH
Group III	ShPRX66	motif 8	130	1.4e-13	LAIAARDSVV	ILGGPSWDVKVGRRDS	RTASFSGANN
Group VI	ShPRX41	motif 8	146	1.4e-13	IVMAARDAVY	LSNGPRYAVETGRRDG	KVSADCDANN
Group IV	ShPRX13	motif 8	143	1.4e-13	AKYGVLLVRP	VSGGPDYDVLLGRRDG	LVANQSGASS
Group IV	ShPRX20	motif 8	141	2.39e-13	VIMAARDAVV	LTGGPNWEVRLGRDDS	LTASQEDSDN
Group VI	ShPRX72	motif 8	134	3.1e-13	LAFAARDSVV	LSGGLGYPVPAGRRDG	RISNATEALN
Group VI	ShPRX71	motif 8	133	3.1e-13	LAFAARDSVV	LTGGLGYQVPSGRRDG	RISNATQALS
Group VI	ShPRX11	motif 8	137	4.01e-13	LAFAARDSVA	LGGGNAYQVPAGRRDG	NVSRASDTNG
Group III	ShPRX45	motif 8	139	5.17e-13	LALAARDGVN	LLSGPTWTVQLGRRDT	RTASQSAANS
Group II	ShPRX21	motif 8	189	5.17e-13	LAIAARDVVT	MSSGPHWTVQLGRLDG	LVSKAGNVAG
Group II	ShPRX65	motif 8	200	5.87e-13	IALAARDVVY	LADGPYWRVELGRLDA	LASRASDVKG
Group IV	ShPRX4	motif 8	134	6.65e-13	VALAASYGVL	FSGGPYYNVLLGRKDG	LVANQSGANN
Group II	ShPRX40	motif 8	76	8.51e-13	LALAARDYVQ	LAGGPYYAVKKGRKDS	KVSLAGKVRG
Group VI	ShPRX39	motif 8	166	9.63e-13	LAFAARDSVN	LTGKLFYQVPAGRRDG	RVSNETEANN
Group II	ShPRX58	motif 8	144	1.23e-12	LALAARDLVA	ILGGPRFPVALGRRDS	ARSDARDVEG
Group II	ShPRX54	motif 8	147	1.39e-12	LVPRNATQRM	QSGGPWWVVAVGRRDG	RLSLANETTA
Group VI	ShPRX19	motif 8	142	1.39e-12	MAMAARDAVN	FTKGPAYQVETGRRDG	NVSRKEDAER
Group VI	ShPRX35	motif 8	145	3.17e-12	VAFAARDACG	LMGGVDFAMPAGRRDG	RVSNASEVLN
Group VI	ShPRX18	motif 8	139	3.17e-12	LALAARDSVR	LTKGPFIPLPTGRRDG	NRSVAADVAL
Group V	ShPRX3	motif 8	133	4.46e-12	VALAARDAAA	MAGKVRYELPTGRRDG	TASSAAEVNL
Group V	ShPRX1	motif 8	139	9.73e-12	ALATRDAVSF	QFGGSLWQVETGRRDT	RFSDEAHATD
Group VI	ShPRX38	motif 8	70	1.35e-11	VAFAARDSIN	LTGNLPYQVPSGRRDG	NVSLASDATA
Group IV	ShPRX61	motif 8	142	1.85e-11	IALATRDAVS	LAGGPSIAMPQGRTDS	LRPATNAEVN
Group VI	ShPRX27	motif 8	79	1.85e-11	FAARDASKIL	SNGKIDYEVPAGRYDG	RESFADETDQ
Group III	ShPRX47	motif 8	84	2.29e-11	LALAVHDAVA	LLGGPSWTIRLGRGDA	RMASHDATNA
Group VI	ShPRX36	motif 8	135	2.54e-11	FAARDASNIL	SSGAINYGVPSGRRDG	LTSAASDASQ
Group V	ShPRX10	motif 8	138	3.47e-11	QILATRDAVA	LAGAPAYAVRTGRRDR	RQSRTSDVRL
Group III	ShPRX50	motif 8	69	5.75e-11	LALVTKEAVV	ALGGQGWPLSLGRRDS	TTANMVQANN
Group V	ShPRX8	motif 8	139	5.75e-11	QILATRDAVA	LAGGAAYAVRTGRRDR	RRSLASDVKL
Group VI	ShPRX2	motif 8	156	1.68e-10	ATKAVTKGGW	SKDGNLYQVETGRRDG	RFSSAKEAVK
Group VI	ShPRX30	motif 8	198	2.03e-10	FAARDASYFL	SSHGIDFKMPAGRYDG	FVSLANETLP
Group VI	ShPRX37	motif 8	142	2.23e-10	YAARDAASVL	SNGHVHFAVPAGRLDG	FVSRAEEAQA
Group VI	ShPRX70	motif 8	140	3.22e-10	AFATRDTAVI	SGGFASFDMPSGRRDG	TVSNFIEVLQ
Group V	ShPRX34	motif 8	157	3.87e-10	ALAARDAVSY	QFQASLWQVETGRRDG	TVSLASNTGT
Group VI	ShPRX24	motif 8	80	3.87e-10	FAARDASYFL	SGGRISFDMPAGRYDG	NVSLASETLP
Group VI	ShPRX25	motif 8	105	4.24e-10	FAARDAARNL	SYGFINFPMPAGRLDG	RVFLKEEAER
Group IV	ShPRX22	motif 8	223	7.23e-10	AAARDAAASR	AVGAPYWSLKYGRKDR	KGYFSAGTAD
Group I	ShPRX57	motif 8	171	8.62e-10	FQLASATAIE	EAGGPKIPMKYGRVDV	TGPEQCPPEG
Group I	ShPRX67	motif 8	156	2.39e-09	FQLASATAIE	EAGGPKIPMIYGRVDV	IAPEQCPPEG
Group VI	ShPRX69	motif 8	140	3.59e-09	YAARDASSIL	SNGHVHFAAPAGRLDG	VVSRAADAQR
Group I	ShPRX64	motif 8	105	5.8e-09	YQLAGVVAVE	VTGGPTVEFVPGRRDS	SVCPHEGRLP
Group V	ShPRX73	motif 8	152	1.97e-08	VLAAREAVAH	AGGPRIPSVPLGRRDA	TTTSTQAADA
Group VI	ShPRX26	motif 8	170	8.75e-08	ACPNVASVLS	GGRISSFAMPAGRLDS	RVSLANETTV
Group VI	ShPRX28	motif 8	172	1.31e-07	FAARDAVFFL	SGSKVFYSLKGGRFDG	SVSFENETLR
Group VI	ShPRX42	motif 8	96	3.38e-05	SSPSRGATRP	TCSVTPRSASTCRLDG	RKSLASETGR
Group IV	ShPRX80	motif 9	95	2.96e-22	TGCDGSLLLD	DDLPAIQTEKHVPANNNSARG	FPVVDDIKSA
Group IV	ShPRX74	motif 9	95	2.96e-22	TGCDGSLLLD	DDLPAIQTEKHVPANNNSARG	FPVVDDIKSA
Group IV	ShPRX77	motif 9	89	2.6e-21	NGCDGSLLLD	DDLPAIQTEKNVPANNNSARG	FPVVDGIKRA
Group IV	ShPRX82	motif 9	94	6.65e-20	NGCDGSLLLD	SDLPAIQTEKHVPANNNSARG	FPVVDGIKRA
Group IV	ShPRX78	motif 9	94	6.65e-20	NGCDGSLLLD	SDLPAIQTEKHVPANNNSARG	FPVVDGIKRA
Group IV	ShPRX7	motif 9	88	3.63e-19	VQGCDGSLLL	DSVPGMPSEKTSPPNNNSARG	FPVVDAAKGA
Group IV	ShPRX79	motif 9	93	8.08e-19	NGCDGSLLLD	DDLPAMQSEKHAPANDKSARG	FEVVDDIKSA
Group IV	ShPRX76	motif 9	93	1.1e-18	NGCDGSLLLD	DDLPAIQSEKHVPANDKSARG	FDVVDDIKSA
Group IV	ShPRX14	motif 9	108	4.24e-18	LHGCDGSILL	DNSSSIVSEKFATPNNNSARG	YPVVDAVKAA
Group IV	ShPRX32	motif 9	85	7.49e-18	VKGCDASVLL	DNSSSIVSEKGSNPNKNSLRG	FEVVDQIKAA
Group IV	ShPRX75	motif 9	93	9.9e-18	NGCDGSLLLD	DYLPAIQSEKHVPANDKSARG	FEVVDDIKNA
Group III	ShPRX45	motif 9	84	1.95e-17	VQGCDASVLL	DDSPTLTGEKNAGPNANSLRG	FEVIDAIKSQ
Group III	ShPRX50	motif 9	14	2.55e-17	DASVLLDDDV	TKVPAIVSEKNANPNVNSLRG	FDVINRIKGK
Group III	ShPRX49	motif 9	78	4.29e-17	CFGCDGSILL	DDTGSFVGEKTAAPNANSVRG	YDVIDQIKAN
Group IV	ShPRX33	motif 9	85	5.54e-17	VKGCDASVLL	DNSSSIVSEKGSNPNRNSLRG	FEVVDQIKAA
Group III	ShPRX29	motif 9	92	7.13e-17	SGCDASVLLD	DVPGSFVGEKNAGPNANSLRG	FEVIDAIKVQ
Group IV	ShPRX31	motif 9	97	2.13e-16	VQGCDASVLL	DDTEEVVSEKNAIPNKNSIRG	FEVIDEIKAA
Group IV	ShPRX6	motif 9	85	2.13e-16	VQGCDASLLL	DSVPGMPSEKTSAPNNGSARG	FEVVDAAKAA
Group VI	ShPRX72	motif 9	79	2.39e-16	VRGCDGSVLI	DSTANNTAEKDAPPNNPSLRF	FDVVDSAKAA
Group III	ShPRX48	motif 9	81	2.39e-16	VQGCDGSILL	DDVGSFVGEKGAGPNVNSVRG	FEVIDQIKAN
Group III	ShPRX12	motif 9	103	3.02e-16	VQGCDASVLL	DDTASFTGEKGAGPNAGSLRG	FDVIDNIKTL
Group VI	ShPRX27	motif 9	22	3.39e-16	RADASVLLDK	TATGNNDTEKTGPPNQNSLRG	FEVIDAAKKA
Group III	ShPRX23	motif 9	95	3.39e-16	VEGCDASVLL	DDTGNFTGEKSAGPNAGSLRG	FGVIDTIKAL
Group IV	ShPRX15	motif 9	87	1.97e-15	VNGCDASLLL	DETPTMRSEKAADPNNGSARG	FPVVNDIKAA
Group VI	ShPRX24	motif 9	23	8.94e-15	QGCDASVLLD	PTSTNQQPEKFGIPNFPSLRG	YEVIDAAKDE
Group VI	ShPRX53	motif 9	84	9.85e-15	GCDASILLDS	TPGQPHEAEKYSPANFPSLRG	FEVIDEAKTI
Group VI	ShPRX52	motif 9	84	9.85e-15	GCDASILLDS	TPGQPHEAEKYSPANFPSLRG	FEVIDEAKAI
Group VI	ShPRX71	motif 9	78	1.59e-14	VRGCDGSVLI	DSTANNTAEKDSAANNPSLRF	FDVVDRAKAS
Group VI	ShPRX38	motif 9	15	2.1e-14	KASGCDASVL	LTSPNNTAERDAAPNNPSLRG	FQVIDAAKAA
Group III	ShPRX51	motif 9	100	4.38e-14	QGCDASILLD	DVPGSFVGEKNAGPNANSVLG	YDVINNIKTA
Group IV	ShPRX5	motif 9	91	4.38e-14	GCDGSLLLDA	LPGVANSTEKLAPANNNSARG	FPVVDKAKAA
Group VI	ShPRX25	motif 9	48	5.24e-14	GCDASVLLKN	TSGSSQETEMFGLPNINSLRG	MDVIDAAKAE
Group VI	ShPRX28	motif 9	115	8.15e-14	QGCDGSVLLD	PTPANPRPEKLGPPNFPSLRG	FDVVDAAKAA
Group IV	ShPRX13	motif 9	84	8.15e-14	DCFVNGCDGS	ILLDGNNTEKLAAPNLNSARG	FEVVDAIKAD
Group IV	ShPRX56	motif 9	93	1.26e-13	GCDASVLLDA	DGSGRFVTEKRSKPNKDSIRG	FEVIDEIKAA
Group IV	ShPRX20	motif 9	86	1.77e-13	VNGCDGSVLM	DATPTMPGEKDALSNINSLRS	FEVVDEIKEA
Group VI	ShPRX26	motif 9	125	1.92e-13	GCDASVLLRN	TSGSSEPTEMFGLPNVNSLRG	FEVIDHSAKA
Group IV	ShPRX4	motif 9	79	2.48e-13	DCFVNGCDAS	ILLDGSDGEKFAIPNLNSVRG	YEVIDAIKAD
Group VI	ShPRX39	motif 9	111	1.25e-12	RGCDASVLLS	VNPAGGNTERQSPANNPSLRG	FDVIDAAKAA
Group VI	ShPRX35	motif 9	90	2.32e-12	CDASVLLDAA	PGSNASTVEKASQANNPSLRG	FSVINRAKRV
Group III	ShPRX47	motif 9	28	1.95e-10	VNDCDASILL	DDDDTPWAYAPAVPNANSLRG	FDVVDAGKAT
Group VI	ShPRX19	motif 10	205	5.46e-18	VLSAAHTIGV	AHCSSFSQRLYNYTG	AGDQDPALDP
Group VI	ShPRX59	motif 10	214	2.84e-16	VLLGGHTMGT	SHCSSFADRLYNFSG	TMIADPSLDK
Group IV	ShPRX33	motif 10	203	1.72e-15	ALSGGHTIGM	SRCTSFRQRLYNQTG	NGMADSTLDV
Group IV	ShPRX32	motif 10	203	1.72e-15	ALSGGHTIGM	SRCTSFRQRLYNQTG	NGVADATLDV
Group IV	ShPRX15	motif 10	204	1.03e-14	ALQGAHTIGR	AQCTSFQDRLYNFSD	TERPDPTLDR
Group VI	ShPRX81	motif 10	200	2.57e-14	WLSGAHTIGI	AHCSSFADRLYGYPG	AGNDTTDPSL
Group VI	ShPRX44	motif 10	214	2.57e-14	WLSGAHTIGI	AHCSSFADRLYGYPG	AGNDTTDPSL
Group VI	ShPRX17	motif 10	199	3.65e-14	VLSGGHTLGT	AHCNLFSDRLYNFTG	ANNLADVDPA
Group VI	ShPRX53	motif 10	203	4.33e-14	TLSGAHSIGR	SHCSSITDRLYSFQG	ETGRTDPALH
Group VI	ShPRX52	motif 10	203	4.33e-14	TLSGAHSIGR	SHCSSITDRLYSFQG	EAGRTDPALH
Group III	ShPRX12	motif 10	221	3e-13	ALSGAHTVGR	AQCKNFRPRIYNDTD	IDATYAASLR
Group IV	ShPRX6	motif 10	202	5.45e-13	ALSGGHTFGR	VQCKFITDRLYNFSG	TNMPDPTLDA
Group III	ShPRX48	motif 10	199	9.68e-13	ALSGAHTIGF	SQCQNFRGHIYNDTD	IDAAFATLRQ
Group III	ShPRX45	motif 10	202	2.21e-12	ALSGAHTIGA	ARCATFRSRIYNDTN	INAGFATKRK
Group IV	ShPRX56	motif 10	211	3.3e-12	ALSGGHTIGD	SRCVSFRQRLYGQNN	NGQVDRTLNP
Group IV	ShPRX5	motif 10	248	3.3e-12	HTAGAHTFGR	VQCQFVTSRLYNFSG	TNRPDPTLNS
Group III	ShPRX49	motif 10	196	3.76e-12	ALSGAHTIGF	AHCEDFRGHIYNDTD	IDPAFASLRQ
Group IV	ShPRX31	motif 10	215	3.76e-12	ALSGSHTIGK	ARCVSFKQRLYNQHR	DNRPDNTLEK
Group II	ShPRX65	motif 10	263	4.87e-12	ALSGAHTVGF	AHCTRFTRRLYSYSS	STPTDPSFNS
Group VI	ShPRX30	motif 10	261	5.53e-12	VLSGAHTVGR	SHCSSFSDRLQPNSG	SDINATLAAD
Group IV	ShPRX7	motif 10	205	8.07e-12	ALSGGHTFGR	VQCQFVVDRLYNFSN	TGLPDPTMDF
Group IV	ShPRX14	motif 10	225	2.39e-11	ALSGAHTFGR	VQCRFVTARLYNFSG	TNRPDPTLDR
Group IV	ShPRX20	motif 10	204	2.68e-11	ALSGSHSIGE	ARCFSIVFRLYNQSG	SGRPDPHMDA
Group III	ShPRX66	motif 10	193	3.01e-11	ALSGAHTIGL	ARCTNFRAHVYNDTN	IDGSFARTRQ
Group II	ShPRX58	motif 10	207	4.74e-11	ALAGAHTVGF	SHCAEFAHRIYGYRG	AGGAGAGHDP
Group VI	ShPRX28	motif 10	235	5.3e-11	VLSGAHTIGH	SHCSSFSDRISTPPS	DMNPRLATVL
Group III	ShPRX23	motif 10	253	6.61e-11	MHAGAHTVGQ	AQCQNYQARIYNDAN	INAAFAASLR
Group III	ShPRX29	motif 10	210	7.38e-11	ALSGAHTVGR	ARCVVFRSHIYNDTA	TNATFAAELR
Group V	ShPRX9	motif 10	197	7.38e-11	SLMGAHTVGV	THCSVIHDRLFNYNG	SGLPDPAMDP
Group V	ShPRX55	motif 10	272	1.02e-10	ALLGAHSIGK	VRCRFFADRIYDFAG	TGSPDDSIDP
Group II	ShPRX54	motif 10	209	1.02e-10	VLSGAHTLGF	AHCSSFQNRIWVQGA	ADPSLSPSFA
Group III	ShPRX51	motif 10	218	1.26e-10	ALSGAHSIGF	AQCKNYRSHIYNDAN	INKQFANMLK
Group VI	ShPRX35	motif 10	208	1.26e-10	TLSGAHSFGR	SHCSAFSFRLYPQVA	EDMNATYGRY
Group II	ShPRX21	motif 10	252	1.4e-10	ALSGAHTVGF	AHCTRFTDRLYHHGV	GDGGNGASVD
Group VI	ShPRX37	motif 10	205	1.73e-10	ILTGAHSIGQ	GHCSSFRGRLSEPSS	QINPAYRDLL
Group VI	ShPRX36	motif 10	198	2.13e-10	TLSGAHSVGR	AHCGSFSQRIHPNVS	DTMDKEYGAG
Group VI	ShPRX18	motif 10	203	2.61e-10	VLSGAHTIGK	ARCLTVSPRLYNFGG	QNGASDPTLD
Group IV	ShPRX68	motif 10	218	2.89e-10	ALSGGHTIGL	GHCTSFEDRLFPRPD	PTLNATFAGQ
Group VI	ShPRX70	motif 10	203	3.91e-10	TLSGAHSFGQ	AHCSFCNGRLYPTVD	PTMDATYASD
Group IV	ShPRX13	motif 10	206	3.91e-10	VLSGGHTIGR	ARCALFSNRLSNFSA	TSSVDPTLNS
Group VI	ShPRX69	motif 10	203	5.78e-10	ILSGAHAVGV	GHCSSFRARLSSPPA	QIVPAYRNLL
Group VI	ShPRX38	motif 10	133	5.78e-10	ILSGAHTVGR	SFCTSFLARIYNGST	PIVRTSSSVR
Group II	ShPRX40	motif 10	139	8.5e-10	ALSGAHTVGF	AHCVHVLGRIYDFRG	TRRPDPLMDA
Group III	ShPRX46	motif 10	200	1.03e-09	ALSGAHTVGM	ARCASFRTRVYCDDN	VSPAFAAQQR
Group VI	ShPRX2	motif 10	219	1.49e-09	VLSGAHAIGK	SHCLSIAKRLRNYTA	HSDSDPTLDG
Group IV	ShPRX63	motif 10	215	1.63e-09	ALSGAHTVGR	GHCSSFNSRLPPNAD	DGTMAPAFRQ
Group V	ShPRX1	motif 10	201	1.63e-09	ALSGAHTLGR	TDCQFVSPRLYTFQG	NGGVDPFIDP
Group II	ShPRX60	motif 10	210	2.8e-09	ALSGAHTIGV	THCDKFVRRIYTFKQ	RLVWNPPMNL
Group VI	ShPRX11	motif 10	200	3.34e-09	ILSGAHTIGS	SHCSSFSGRLSRSAT	TAGPGQADPT
Group V	ShPRX3	motif 10	194	5.15e-09	TLLGSHTMGF	CHCGLIVGRLYGYNR	TCESDPAMDP
Group VI	ShPRX27	motif 10	141	6.65e-09	TLSGAHTIGV	ARCMFFTSRLSSMDP	GYAKNLNDTC
Group V	ShPRX34	motif 10	219	9.28e-09	ALSGAHTIGV	ASCSSVTPRLYQGNA	TAVDPLLDSA
Group IV	ShPRX62	motif 10	207	1.01e-08	ALSGGHTLGI	AHCANFKARLTETDT	LDATLGSSLG
Group VI	ShPRX25	motif 10	168	1.39e-08	TLSGAHSFGV	ARCRFFGNRLPPNPS	DMDRGLASNL
Group III	ShPRX47	motif 10	148	3.06e-08	ALSGVHTIGR	ARCAMFRGRVINGGE	VPTGSIDAGF
Group IV	ShPRX4	motif 10	197	2.63e-07	VLSGAHTIGR	ARCALFKNRLDSADP	TLEASLADSL
Group IV	ShPRX82	motif 11	226	1.75e-13	TRQNCSAGQP	KGALENLDQVTPTVF	DNRYYGNLLH
Group IV	ShPRX78	motif 11	250	1.75e-13	TRQSCSAGQP	KGALENLDQVTPTVF	DNKYYGNLLH
Group IV	ShPRX77	motif 11	221	1.75e-13	TRHNCSAGQP	QGALENLDQVTPTVF	DNKYYGNLLH
Group IV	ShPRX76	motif 11	265	2.8e-13	TQQNCTAGQS	SGALENLDQVTPKVF	DNKYYNNLLE
Group IV	ShPRX75	motif 11	265	2.8e-13	TQQNCTDGQS	SGALENLDQVTPKVF	DNKYYNNLLE
Group IV	ShPRX79	motif 11	225	3.8e-13	TQQNCTAGQS	HGALENLDQVTPKVF	DNKYYSNLLQ
Group IV	ShPRX80	motif 11	227	4.41e-13	TQQNCTAGQS	RGALENLDQVTPKVF	DNKYYSNLLQ
Group IV	ShPRX74	motif 11	227	4.41e-13	TQQNCTAGQS	RGALENLDQVTPKVF	DNKYYINLLQ
Group III	ShPRX49	motif 11	231	5.91e-13	RNCPAAPGTG	DTNLAPLDVQTPYVF	DNAYYRNLLV
Group VI	ShPRX53	motif 11	248	1.57e-12	CPPSTDDNTE	DRTTVPLDTVTPNTF	DNQYFKNVLT
Group III	ShPRX66	motif 11	228	3.91e-12	SVCPRTSGFG	DNNLAPLDRQTPTVF	ENNYYKNLVG
Group IV	ShPRX7	motif 11	245	1.16e-11	LSQRCPRNGD	GSALNDLDPTTPDTF	DNHYYTNIEV
Group IV	ShPRX33	motif 11	243	1.64e-11	LRQGCPRSGG	DNNLFPLDFVTPAKF	DNFYYKNLLA
Group III	ShPRX12	motif 11	257	1.83e-11	SCPEQAGGAS	DGALEPLDGSTPDAF	DNAYFGNLLS
Group VI	ShPRX41	motif 11	251	3.18e-11	REQCEPGVAD	DATMVEMDPGSPYTF	DLSYYRDVRS
Group VI	ShPRX11	motif 11	242	3.95e-11	QLARQCPQAG	GDPLVPMDYVSPNAF	DEGFYKGVMA
Group VI	ShPRX18	motif 11	243	4.39e-11	TLRGQCKPGD	NATLVYLDPPTPTTF	DADYYTLVAG
Group VI	ShPRX52	motif 11	248	4.87e-11	CPASTDDNAE	DRTTVPLDTVTPNSF	DNQYFKNVLE
Group IV	ShPRX14	motif 11	265	5.41e-11	LSLRCPRGGN	ASALNDLDPTTPDTF	DNNYYTSIEA
Group IV	ShPRX15	motif 11	245	9.98e-11	QESCPAAVSG	NTRLNNLDPATPDAF	DNRYYANILR
Group III	ShPRX48	motif 11	234	2.87e-10	RSCPAAPGTG	DTNLAPLDVQTQLAF	DNAYYRNLLA
Group IV	ShPRX5	motif 11	288	4.54e-10	LSQRCPQNGN	GSALNDLDPTTPNLF	DNHYYTNLEV
Group II	ShPRX60	motif 11	250	4.96e-10	LRRVCPINYS	PTAFAMLDVTTPKVF	DNAYFDNLRY
Group IV	ShPRX32	motif 11	243	1.09e-09	LRRGCPRSGG	DNNLFPLDLATPARF	DNLYFKNILT
Group III	ShPRX46	motif 11	235	1.52e-09	QVCPVPAAGG	DDAVAPLDSLTPDEF	DNGYYRSLMA
Group III	ShPRX51	motif 11	253	1.65e-09	SNCSATPGAT	DTNLAPLDAATQLVF	DNAYFGNLVK
Group III	ShPRX47	motif 11	185	1.95e-09	QLRGACGGEE	DNAIAPLDALSPDRF	DNGVGKLFLT
Group VI	ShPRX71	motif 11	246	2.29e-09	ICPSNSNQTF	PNTTTFMDLITPEKF	DNKYYVGLTN
Group II	ShPRX65	motif 11	303	2.29e-09	LKQACPRNVG	PTIAVNMDPVSPIKF	DNAYYTNLQY
Group VI	ShPRX81	motif 11	246	2.92e-09	KCRAASGGYA	EDAVVEMDPGSHLTF	DLGYYRALLK
Group IV	ShPRX63	motif 11	249	2.92e-09	QTLAAKCAKD	PNAAQVLDVRTPNAF	DNKYYFDLIA
Group VI	ShPRX44	motif 11	260	2.92e-09	QVPGGERRYA	EDAVVEMDPGSHLTF	DLGYYRALLK
Group VI	ShPRX72	motif 11	247	3.16e-09	ICPSNSSQFF	PNTTVFMDLITPEGF	DNKYYVGLTN
Group VI	ShPRX26	motif 11	260	3.16e-09	KDLRDKCRSG	GNTKVVLDYKSPDTM	DVQYYQNVND
Group II	ShPRX21	motif 11	297	3.16e-09	LMEACPPDVG	ADIAVDMDPITPTAF	DNAYYANLAG
Group VI	ShPRX59	motif 11	254	3.42e-09	LKSKCSNPGD	TTTLVEMDPGSFRTF	DASYYRHVTR
Group IV	ShPRX22	motif 11	322	4.01e-09	FLQRKCGAGG	DAEYVELDGETPTAF	DNQYYKNLLH
Group VI	ShPRX28	motif 11	271	4.68e-09	KQCPAHPNFT	NDPTVVQDVVTPTRW	TTSTTRTR
Group V	ShPRX34	motif 11	258	5.46e-09	LMSSCPNPSP	ASATVSLDGGTPFKF	DSGYYTRVQQ
Group IV	ShPRX61	motif 11	229	6.37e-09	RRLAANCSAG	RTGKQSLDVITPDAF	DNRYFVALRS
Group III	ShPRX23	motif 11	286	6.87e-09	LRAGCPAAGG	GGASAPLDASTPNAF	DNAYYGDLVA
Group III	ShPRX50	motif 11	149	7.41e-09	KSQQQGCINA	NTNVLPLDEKTPEDF	DNRYYGNLPN
Group IV	ShPRX4	motif 11	230	8.61e-09	SLQSLCAGGD	GNQTSALDVTSPDVF	DNNYYKNLLT
Group IV	ShPRX68	motif 11	252	1.25e-08	QLRRTCPAKG	TDRRTPLDVRTPNAF	DNKYYVNLVN
Group VI	ShPRX19	motif 11	244	1.25e-08	NLTAVCKPEH	MASVQPLDQASPTTF	DTGYFQSVYN
Group VI	ShPRX30	motif 11	294	1.55e-08	ADLAKKCGGG	GDPTVVQDFVTPDAM	DNQYYRNVLN
Group VI	ShPRX24	motif 11	179	1.55e-08	LQASCASANG	TDNTVMQDYKTPDGM	DNQYYQNVLD
Group IV	ShPRX31	motif 11	255	2.07e-08	LASACPRTGG	DDNIRSLDFVSPSQF	DNSYYKLILE
Group VI	ShPRX17	motif 11	242	2.22e-08	LRSRCRSLAD	NTTLNEMDPGSFLSF	DASTAWWPSA
Group IV	ShPRX56	motif 11	251	2.39e-08	LRRRCPRSGG	DQNLFALDPATQFRF	DNLYYHNILA
Group III	ShPRX29	motif 11	244	2.39e-08	RRSVCPYTGG	DANLAPLKPQAPDVF	DNGYFRDLMD
Group VI	ShPRX42	motif 11	190	5.85e-08	KQCPANPTTA	NDPMVSQDVVSPDVL	DNQFYNNVLA
Group V	ShPRX1	motif 11	241	7.16e-08	LMRQCPATPS	SSGKVVLDPGSEFTF	DTSYYATIKA
Group IV	ShPRX43	motif 11	225	7.65e-08	TFIQLPSTNT	TVNTRVNDVRTPNTF	DNKYYVDLLN
Group IV	ShPRX6	motif 11	242	1.38e-07	LTQRCPQNGD	STALNDLDPTTRDTV	DNNYYTNIEV
Group V	ShPRX16	motif 11	226	1.67e-07	KTISDACDGK	DSGSVPMDSTSPNVL	DGSYFGLVLE
Group III	ShPRX45	motif 11	237	1.78e-07	QICGPQAGGT	DGNLAPLDAMSSVKF	DNGYFRNLVS
Group II	ShPRX40	motif 11	180	2.94e-07	RMSCPSSGGS	ARVVVPFDVNTPFQF	DHAYYGNLQA
Group IV	ShPRX13	motif 11	245	4.52e-07	SLQTLCQGGD	GNQTAALDAGSADTF	DNHYYQNLLS
Group VI	ShPRX38	motif 11	204	2.42e-06	ALCPSNANSS	TPTTTVVDPSTPAVL	DNNYYKLLPL
Group V	ShPRX9	motif 11	216	3.55e-06	LFNYNGSGLP	DPAMDPMYVWILTTF	ACPKGQAFDN
Group V	ShPRX73	motif 11	249	1.61e-05	CPKIVPPLIT	EAVIVVPSDLTPTWF	DTHYYWGAVA
Group VI	ShPRX39	motif 11	252	1.77e-05	LANGTISAAY	QALLEALCPPNPGQF	TPNTTEIDVS
Group I	ShPRX64	motif 11	186	0.000171	WTKEPLKFDN	SYFLELLDEESEGLL	KLPTDKALLS
Group IV	ShPRX56	motif 12	233	1.46e-14	QNNNGQVDRT	LNPAYAAELRRRCPR	SGGDQNLFAL
Group V	ShPRX1	motif 12	223	9.89e-14	FQGNGGVDPF	IDPGYARELMRQCPA	TPSSSGKVVL
Group VI	ShPRX11	motif 12	225	3.69e-13	TAGPGQADPT	MDPAYVAQLARQCPQ	AGGDPLVPMD
Group VI	ShPRX53	motif 12	226	5.26e-13	QGETGRTDPA	LHPAYAADLKRRCPP	STDDNTEDRT
Group VI	ShPRX52	motif 12	226	1.04e-12	QGEAGRTDPA	LHPAYAADLKRRCPA	STDDNAEDRT
Group VI	ShPRX41	motif 12	232	3.75e-12	YSGHVGQDPS	LNKTYAAQLREQCEP	GVADDATMVE
Group IV	ShPRX33	motif 12	225	5.08e-12	QTGNGMADST	LDVSYAAQLRQGCPR	SGGDNNLFPL
Group IV	ShPRX32	motif 12	225	6.84e-12	QTGNGVADAT	LDVSYAAQLRRGCPR	SGGDNNLFPL
Group III	ShPRX12	motif 12	236	7.92e-12	FRPRIYNDTD	IDATYAASLRASCPE	QAGGASDGAL
Group VI	ShPRX70	motif 12	220	1.06e-11	GRLYPTVDPT	MDATYASDLKTVCPA	PGSNSGNPVI
Group IV	ShPRX6	motif 12	224	1.62e-11	FSGTNMPDPT	LDASYRAFLTQRCPQ	NGDSTALNDL
Group II	ShPRX21	motif 12	279	4.19e-11	GGNGASVDPS	YNPEYARQLMEACPP	DVGADIAVDM
Group IV	ShPRX5	motif 12	270	9.09e-11	FSGTNRPDPT	LNSGYRAFLSQRCPQ	NGNGSALNDL
Group VI	ShPRX36	motif 12	215	1.03e-10	QRIHPNVSDT	MDKEYGAGLQQQCPT	DAGDAVAVDQ
Group V	ShPRX34	motif 12	240	1.03e-10	QGNATAVDPL	LDSAYAKTLMSSCPN	PSPASATVSL
Group V	ShPRX3	motif 12	216	1.17e-10	YNRTCESDPA	MDPGLLAVLRRRCPP	HTVTTPQNES
Group VI	ShPRX2	motif 12	241	1.17e-10	YTAHSDSDPT	LDGAYAAKLRQQCRR	RRDNTTELEM
Group IV	ShPRX68	motif 12	235	1.32e-10	DRLFPRPDPT	LNATFAGQLRRTCPA	KGTDRRTPLD
Group VI	ShPRX35	motif 12	225	1.32e-10	FRLYPQVAED	MNATYGRYLRTRCPA	ATGRRDRVVD
Group VI	ShPRX24	motif 12	161	1.32e-10	DRLPPSSTSD	MDPAFAATLQASCAS	ANGTDNTVMQ
Group VI	ShPRX28	motif 12	251	1.49e-10	SDRISTPPSD	MNPRLATVLKKQCPA	HPNFTNDPTV
Group IV	ShPRX7	motif 12	227	1.9e-10	FSNTGLPDPT	MDFAYREFLSQRCPR	NGDGSALNDL
Group II	ShPRX54	motif 12	228	2.14e-10	IWVQGAADPS	LSPSFAAALRRACPA	NNTVRAAGSG
Group III	ShPRX23	motif 12	268	2.14e-10	YQARIYNDAN	INAAFAASLRAGCPA	AGGGGASAPL
Group IV	ShPRX15	motif 12	226	2.14e-10	FSDTERPDPT	LDRSYLAALQESCPA	AVSGNTRLNN
Group II	ShPRX65	motif 12	285	2.72e-10	YSSSTPTDPS	FNSDYADQLKQACPR	NVGPTIAVNM
Group VI	ShPRX72	motif 12	226	4.33e-10	SGSADGIDPA	LSKAYAFLLKSICPS	NSSQFFPNTT
Group VI	ShPRX71	motif 12	225	4.33e-10	SGSADGIDPA	LSKAYAFLLKSICPS	NSNQTFPNTT
Group III	ShPRX48	motif 12	214	4.33e-10	FRGHIYNDTD	IDAAFATLRQRSCPA	APGTGDTNLA
Group III	ShPRX49	motif 12	211	4.85e-10	FRGHIYNDTD	IDPAFASLRQRNCPA	APGTGDTNLA
Group IV	ShPRX14	motif 12	247	1.06e-09	FSGTNRPDPT	LDRGYRAFLSLRCPR	GGNASALNDL
Group II	ShPRX58	motif 12	233	1.18e-09	GGAGAGHDPR	LNPEFARALQRSCAG	YQTDPTVSIF
Group VI	ShPRX38	motif 12	184	1.8e-09	TCHAVQVDSG	LSAGYATLLQALCPS	NANSSTPTTT
Group III	ShPRX66	motif 12	208	2.72e-09	FRAHVYNDTN	IDGSFARTRQSVCPR	TSGFGDNNLA
Group IV	ShPRX22	motif 12	305	4.51e-09	GLLGRLKAGT	LDRQYGDFLQRKCGA	GGDAEYVELD
Group IV	ShPRX20	motif 12	226	4.51e-09	QSGSGRPDPH	MDAAYRRALDALCPK	GGDEEVTGGL
Group VI	ShPRX17	motif 12	224	4.51e-09	ANNLADVDPA	LDATYLARLRSRCRS	LADNTTLNEM
Group VI	ShPRX26	motif 12	244	4.97e-09	RCAFVSNRTD	MNATLAKDLRDKCRS	GGNTKVVLDY
Group VI	ShPRX18	motif 12	226	5.49e-09	GGQNGASDPT	LDANYTATLRGQCKP	GDNATLVYLD
Group VI	ShPRX37	motif 12	221	6.05e-09	RGRLSEPSSQ	INPAYRDLLNYKCSQ	GSDPPVDNNV
Group III	ShPRX45	motif 12	217	8.08e-09	FRSRIYNDTN	INAGFATKRKQICGP	QAGGTDGNLA
Group II	ShPRX40	motif 12	161	1.56e-08	FRGTRRPDPL	MDARLVKALRMSCPS	SGGSARVVVP
Group VI	ShPRX19	motif 12	227	1.56e-08	YTGAGDQDPA	LDPEFANNLTAVCKP	EHMASVQPLD
Group VI	ShPRX81	motif 12	224	1.87e-08	GAGNDTTDPS	LDATYATNLRRRKCR	AASGGYAEDA
Group VI	ShPRX30	motif 12	278	1.87e-08	DRLQPNSGSD	INATLAADLAKKCGG	GGDPTVVQDF
Group III	ShPRX51	motif 12	233	2.45e-08	YRSHIYNDAN	INKQFANMLKSNCSA	TPGATDTNLA
Group III	ShPRX46	motif 12	215	2.67e-08	FRTRVYCDDN	VSPAFAAQQRQVCPV	PAAGGDDAVA
Group VI	ShPRX42	motif 12	170	2.67e-08	HCTSFVKARL	SAPSLATLLRKQCPA	NPTTANDPMV
Group II	ShPRX60	motif 12	232	3.48e-08	FKQRLVWNPP	MNLDFLRSLRRVCPI	NYSPTAFAML
Group IV	ShPRX31	motif 12	237	4.91e-08	QHRDNRPDNT	LEKSFYHTLASACPR	TGGDDNIRSL
Group VI	ShPRX69	motif 12	219	6.88e-08	RARLSSPPAQ	IVPAYRNLLSAKCAA	GPDPVVPNNV
Group VI	ShPRX25	motif 12	184	7.47e-08	GNRLPPNPSD	MDRGLASNLSAICNR	NGPEFRVDQD
Group VI	ShPRX59	motif 12	236	1.04e-07	FSGTMIADPS	LDKRYLPRLKSKCSN	PGDTTTLVEM
Group IV	ShPRX63	motif 12	233	1.43e-07	RLPPNADDGT	MAPAFRQTLAAKCAK	DPNAAQVLDV
Group III	ShPRX29	motif 12	225	1.96e-07	FRSHIYNDTA	TNATFAAELRRSVCP	YTGGDANLAP
Group V	ShPRX16	motif 12	210	1.96e-07	CFFIEADAAP	IEPAYRKTISDACDG	KDSGSVPMDS
Group IV	ShPRX4	motif 12	213	2.12e-07	KNRLDSADPT	LEASLADSLQSLCAG	GDGNQTSALD
Group III	ShPRX47	motif 12	168	2.89e-07	INGGEVPTGS	IDAGFTVQLRGACGG	EEDNAIAPLD
Group V	ShPRX73	motif 12	227	3.36e-07	CINIDTGREW	RDEAFQALLHLQCPK	IVPPLITEAV
Group IV	ShPRX13	motif 12	228	3.62e-07	FSATSSVDPT	LNSSLASSLQTLCQG	GDGNQTAALD
Group V	ShPRX8	motif 12	224	7.55e-07	GGRPGATDPG	MDPSYAIVYKNQVCP	NVPSSDNNVV
Group V	ShPRX55	motif 12	294	1.75e-06	FAGTGSPDDS	IDPDMVGEMRAVCGG	GGDGDDGAAP
Group V	ShPRX10	motif 12	164	2.01e-06	RQSRTSDVRL	PAPDYTAAQAWVCPN	VSSSDGNAVF
Group VI	ShPRX44	motif 12	234	2.3e-06	YGYPGAGNDT	TDPSLDATLRRQPAP	AQVPGGERRY
Group I	ShPRX57	motif 12	270	3.21e-06	GQSWTVEWLR	FDNSYFKDIKEKRDQ	DLLVLPTDAA
Group IV	ShPRX62	motif 12	222	5.06e-06	FKARLTETDT	LDATLGSSLGATCTA	NGDAGTAPFD
Group IV	ShPRX43	motif 12	190	6.97e-06	VFSFNFLQPN	TERGWFRPQNQKCNQ	TLDGLAPSSK
Group I	ShPRX67	motif 12	255	9.54e-06	GQSWTSQWLK	FDNSYFKAIKERRDE	DLLVLPTDAV
Group IV	ShPRX82	motif 13	60	2.56e-15	GAYDVVRRVI	QDARVSDPRIPASLI	RLHFHDCFVN
Group IV	ShPRX79	motif 13	59	2.56e-15	SAYDVVRRVI	QDARVSDPRIPASLI	RLHFHDCFVN
Group IV	ShPRX78	motif 13	60	2.56e-15	GAYDVVRRVI	QDARVSDPRIPASLI	RLHFHDCFVN
Group IV	ShPRX77	motif 13	55	2.56e-15	GAYDVVRRVI	QDARVSDPRIPASLI	RLHFHDCFVN
Group IV	ShPRX76	motif 13	59	2.56e-15	SAYDVVRRVI	QDARVSDPRIPASLI	RLHFHDCFVN
Group IV	ShPRX75	motif 13	59	2.56e-15	SAYDVVRRVI	QDARVSDPRIPASLI	RIHFHDCFVN
Group IV	ShPRX80	motif 13	61	1.37e-14	SAYNVVRRVI	QNARVSDPRIPASLI	RLHFHDCFVT
Group IV	ShPRX74	motif 13	61	1.37e-14	SAYNVVRRVI	QNARVSDPRIPASLI	RLHFHDCFVT
Group IV	ShPRX56	motif 13	58	1.87e-13	QMQAIVGSIV	AKAHAEDPRMAASLL	RLHFHDCFVQ
Group IV	ShPRX31	motif 13	64	4.67e-13	QADEIVVPIL	KKAMAKEPRIAASLL	RLLFHDCFVQ
Group III	ShPRX29	motif 13	58	3.2e-12	GLQPIVRRVV	ARAVQMEPRMGASLL	RLFFHDCFVS
Group IV	ShPRX13	motif 13	54	3.2e-12	QAEDIVKARV	SAAMKAEPRMGASLL	RLHFHDCFVN
Group VI	ShPRX26	motif 13	90	4.69e-12	DAEDIVRKVV	EDAVSKDPGMGAGLI	RLFFHDCFVR
Group IV	ShPRX7	motif 13	55	5.31e-12	DAYDIVKQVL	IDAHQSDTRIFASLI	RLHFHDCFVQ
Group IV	ShPRX15	motif 13	54	6.01e-12	HVYDTVRRVI	QEARASDPRILASLL	RLHFHDCFVN
Group VI	ShPRX42	motif 13	48	2.75e-11	SAEVLVRAAV	KKAVVANPGVGAGLI	RMLFHDCFVE
Group III	ShPRX45	motif 13	51	4.75e-11	NLQTIVRSGM	AAAVQQEPRMGASIL	RLFFHDCFVQ
Group IV	ShPRX6	motif 13	52	5.87e-11	DAYDIVKQVL	IDAHQSDARIFASLI	RLHFHDCFVQ
Group IV	ShPRX33	motif 13	52	8.04e-11	KAKEIVQSIV	AQAVAKETRMAASLV	RLHFHDCFVK
Group IV	ShPRX32	motif 13	52	8.04e-11	KAKEIVRSVV	AQAVARETRMAASLV	RLHFHDCFVK
Group VI	ShPRX53	motif 13	49	8.92e-11	QAEDMVRNAV	RRAVARDPGLAAGLI	RMHFHDCFVR
Group VI	ShPRX52	motif 13	49	8.92e-11	QAEDMVRNAV	RRAVARDPGLAAGLI	RMHFHDCFVR
Group III	ShPRX66	motif 13	56	2.42e-10	GVYDAVRSVL	QAAIAREQRMGASIL	RLFFHDCFVQ
Group VI	ShPRX11	motif 13	50	2.66e-10	AAEIIVQQEV	SKAVAANPGLGAGLL	RLHFHDCFVG
Group IV	ShPRX5	motif 13	56	2.66e-10	DAYDIVKKVL	IEAHKSDVRIYASLT	RLHFHDCFVQ
Group IV	ShPRX68	motif 13	64	2.93e-10	KAESIVRSFV	QDAVHRDVGLAAGLL	RLHFHDCFVQ
Group IV	ShPRX14	motif 13	56	3.89e-10	DVHRVVRRVL	KKAHEADVRIYASLT	RLHFHDCFVQ
Group III	ShPRX48	motif 13	48	4.28e-10	TLGLIVRATM	IKALLAERRMGASLV	RLFFHDCFVQ
Group IV	ShPRX4	motif 13	49	6.19e-10	QLYYIVQHHV	FSAMRAEMRMGASLL	RLHFHDCFVN
Group III	ShPRX12	motif 13	70	8.12e-10	AALLTIRIAV	STAVLLDRRMGASLL	RLHFHDCFVQ
Group II	ShPRX54	motif 13	50	1.06e-09	EAEAAVTAAV	RQAMANDRTVAAGLL	RMHFHDCFVR
Group III	ShPRX23	motif 13	54	1.26e-09	AALVTIKTAV	RAAVVLDRRMGGSLL	RLHFHDCFVQ
Group III	ShPRX51	motif 13	48	1.5e-09	TLQSTVRSVV	SSAINSNSRMGASLL	RLFFHDCFVQ
Group IV	ShPRX63	motif 13	66	1.94e-09	SVEGIVRWHV	ADALRRDIGIAAGLI	RIFFHDCFPQ
Group III	ShPRX49	motif 13	47	2.3e-09	TLELIVRTTM	TKVIIDDRRMGASLL	RLFFHDCFGC
Group IV	ShPRX22	motif 13	136	2.51e-09	KMEEIVGTAV	MKAVKADETLAASII	RLFFHDFAVG
Group VI	ShPRX36	motif 13	45	3.79e-09	DVEATVVSVV	QQFISADRGVGAGLI	RLHFHDCFVK
Group VI	ShPRX81	motif 13	50	1.8e-08	GVERMVGDFV	RQHVRRVPTVAAALL	RLHFHDCFVR
Group VI	ShPRX44	motif 13	63	1.8e-08	GVERMVGDFV	RQHVRRVPTVAAALL	RLHFHDCFVR
Group V	ShPRX16	motif 13	48	1.8e-08	DAEKIIFGVV	EKRFKADPGTAAGLL	RLVFHDCFAN
Group VI	ShPRX28	motif 13	81	1.94e-08	YAEEIVREAV	RNATNVNPGLGAGLI	RMAFHDCFVQ
Group IV	ShPRX62	motif 13	57	2.25e-08	FAEMMVRSVV	YDALTKDPTLAGSLL	RLHFHDCFVQ
Group VI	ShPRX2	motif 13	58	2.42e-08	DAEAIVRRVV	AKAVHEDPTANAPLL	RLHFHDCFVR
Group V	ShPRX9	motif 13	51	3.24e-08	SVEAIIHDAV	KARLAWDKRMVAGLL	HLQFHDCFVA
Group IV	ShPRX43	motif 13	65	7.03e-08	TAESIVREFL	TSAVRQNVGLAAALI	RLHFHDCFVQ
Group III	ShPRX46	motif 13	48	1.21e-07	TVQGVVRQAM	SQAVMNNTRSGAAML	RLFFHDCFVN
Group VI	ShPRX37	motif 13	52	1.92e-07	GVENVVKWHV	VRALKANRRTGAALV	RLLFHDCFVR
Group VI	ShPRX70	motif 13	54	3.4e-07	QAEATVRNVT	AGIIANDPTMGPALM	RLFFHDCFVR
Group V	ShPRX55	motif 13	86	6.3e-07	NAEEIVSSTV	RTLYHADPNVAAALV	RLFFHDCFIH
Group VI	ShPRX69	motif 13	241	6.03e-06	CAAGPDPVVP	NNVRDEDPRVVAASF	PSFLKKLRKA
Group IV	ShPRX76	motif 14	164	2.19e-15	WRVLLGRRDG	TTTNIESANNLPSPF	DPLDKLQEKF
Group IV	ShPRX75	motif 14	164	2.19e-15	WRVLLGRRDG	TTTNIESANNLPSPF	DPLDKLQEKF
Group IV	ShPRX77	motif 14	160	2.53e-14	WRVLLGRRDG	TTTNVQSANNLPSPF	DSLDKLQEKF
Group IV	ShPRX79	motif 14	164	6.36e-14	WSVQLGRRDG	TTTNIGSANNLPSPF	DALDKLQEKF
Group IV	ShPRX82	motif 14	165	2.53e-13	WRVLLGRRDG	TTTNVQSANDLPSPF	DSLDKLKEKF
Group IV	ShPRX78	motif 14	165	2.53e-13	WRVLLGRRDG	TTTNVQSANDLPSPF	DSLDKLKEKF
Group VI	ShPRX72	motif 14	151	1.05e-12	PVPAGRRDGR	ISNATEALNNLPPPF	FNATQLADSF
Group III	ShPRX66	motif 14	147	1.05e-12	DVKVGRRDSR	TASFSGANNNIPPPT	SGLANLTSLF
Group IV	ShPRX14	motif 14	179	1.23e-12	WRVPLGRRDG	TTANITAANNLPSPF	DNLTTLEQKF
Group III	ShPRX50	motif 14	86	1.92e-12	PLSLGRRDST	TANMVQANNDLPSPN	SDLDTLIAAF
Group VI	ShPRX35	motif 14	162	6.01e-12	AMPAGRRDGR	VSNASEVLNNLPAPF	ANATVLVDSF
Group III	ShPRX51	motif 14	172	6.9e-12	NVSLGRRDST	TASQSQANSDLPSPA	SSVGALITAF
Group VI	ShPRX71	motif 14	150	1.54e-11	QVPSGRRDGR	ISNATQALSNLPPPF	FNATQLVNNF
Group III	ShPRX45	motif 14	156	1.75e-11	TVQLGRRDTR	TASQSAANSNLPSPS	SSAATLVSAF
Group IV	ShPRX4	motif 14	151	2.27e-11	NVLLGRKDGL	VANQSGANNGLPSPF	EPIDSIIQKF
Group VI	ShPRX24	motif 14	97	4.8e-11	DMPAGRYDGN	VSLASETLPNLPPPF	AGLQQLQKMF
Group III	ShPRX49	motif 14	150	7.77e-11	AVPLGRRDST	TASLSQANSDIPAPT	LSLRSLIMAF
Group III	ShPRX12	motif 14	175	1.24e-10	SVPLGRRDAT	TASASLANSDLPGPT	SNLNGLLNAF
Group VI	ShPRX30	motif 14	215	1.39e-10	KMPAGRYDGF	VSLANETLPNLPPPF	AGAQQLKDMF
Group VI	ShPRX11	motif 14	154	2.45e-10	QVPAGRRDGN	VSRASDTNGNLPPPT	ANVAQLTQIF
Group VI	ShPRX70	motif 14	157	2.73e-10	DMPSGRRDGT	VSNFIEVLQNIPSPT	FKLQDLINNF
Group IV	ShPRX80	motif 14	166	6.45e-10	WRVLLGRRDG	TTTNVQSARNLPNFF	DPLSVLQEKF
Group IV	ShPRX74	motif 14	166	6.45e-10	WRVLLGRRDG	TTTNVQSARNLPNFF	DPLSVLQEKF
Group VI	ShPRX36	motif 14	152	6.45e-10	GVPSGRRDGL	TSAASDASQRLPPPF	AQLDRLTELF
Group IV	ShPRX13	motif 14	160	9.75e-10	DVLLGRRDGL	VANQSGASSSLPSPF	DPINNITKKF
Group III	ShPRX23	motif 14	167	1.08e-09	TVQLGRRDST	TASLSTANTDLPSPA	SSLSTLLAAF
Group VI	ShPRX41	motif 14	163	1.19e-09	AVETGRRDGK	VSADCDANNDLPPPS	SKIVDLKTYF
Group VI	ShPRX25	motif 14	122	1.32e-09	PMPAGRLDGR	VFLKEEAERNLPGPF	DTLDDLEKSF
Group VI	ShPRX26	motif 14	187	1.46e-09	AMPAGRLDSR	VSLANETTVNLPGPF	CDLDALNNFF
Group VI	ShPRX38	motif 14	87	1.61e-09	QVPSGRRDGN	VSLASDATANLPAPT	FNASQLVANF
Group III	ShPRX48	motif 14	153	2.16e-09	EVPLGRRDST	TASLTLANSDLPSPA	SDLATLVSAF
Group IV	ShPRX33	motif 14	157	2.88e-09	DVPLGRKDSL	GASIQGSNNDIPAPN	NTLPTIITKF
Group IV	ShPRX32	motif 14	157	2.88e-09	DVPLGRRDAL	GASIQGSNNDIPAPN	NTLPTIVTKF
Group VI	ShPRX59	motif 14	167	3.17e-09	DVPTGRRDGR	RSVKQDALDNLPAPF	FDAGRNLFQF
Group IV	ShPRX56	motif 14	165	3.83e-09	EVPLGRRDSL	TASLSGSNNLIPAPN	DSLPTIIGKF
Group VI	ShPRX39	motif 14	183	4.61e-09	QVPAGRRDGR	VSNETEANNNLLGPD	STAEVLINGF
Group VI	ShPRX28	motif 14	189	1.04e-08	SLKGGRFDGS	VSFENETLRFLPPPF	FSLSQLIQSF
Group IV	ShPRX20	motif 14	158	1.04e-08	EVRLGRDDSL	TASQEDSDNIMPSPR	ANASALIRLF
Group VI	ShPRX17	motif 14	153	1.04e-08	WPVALGRRDG	RVSIANETNQLPPPT	ANFTRLVRMF
Group IV	ShPRX15	motif 14	158	1.74e-08	WRVMLGRRDG	MAANFDGAQNLPNPK	EELDDLKQKF
Group IV	ShPRX68	motif 14	172	1.9e-08	VPLGRRDSAS	FATRQDVLSDLPPPT	ATVPALLAVL
Group IV	ShPRX31	motif 14	169	1.9e-08	ELPLGRRDSK	TANMKLANKNLPPLN	ATLHRLIKFF
Group IV	ShPRX5	motif 14	162	1.9e-08	WSVLLGRLDS	KKADFKGAQNLPSPF	DNLTVLEQKF
Group III	ShPRX29	motif 14	164	3.13e-08	TVPLGRRDAR	NTSAGAANANLPPPD	ASLPTLLSMF
Group IV	ShPRX7	motif 14	159	3.4e-08	WGVLLGRLDS	KTSDFNGSLNLPAPT	DNLTILQQKF
Group IV	ShPRX6	motif 14	156	3.4e-08	WGVLLGRLDS	KTSDFNGSLNLPAPT	DNLTVLQQKF
Group IV	ShPRX62	motif 14	161	5.5e-08	GVPLGRRDGT	RSLDSDTFTALPPPF	FNTSSLIKLF
Group V	ShPRX73	motif 14	169	5.95e-08	SVPLGRRDAT	TTSTQAADAQLPSCF	LGIDGALDIF
Group V	ShPRX1	motif 14	155	6.96e-08	WQVETGRRDT	RFSDEAHATDLPSPE	FVFPLLRDSF
Group V	ShPRX34	motif 14	173	2e-07	WQVETGRRDG	TVSLASNTGTLPSPF	AGFAGLLTSF
Group V	ShPRX9	motif 14	151	2.48e-07	YQVQLGRRDG	MVSQASMASILPGPN	VDIPTAIDLF
Group V	ShPRX16	motif 14	151	3.08e-07	YAVPLGRRDS	LVSNREDADNLPGPD	IAVPKLIDEF
Group IV	ShPRX61	motif 14	159	3.8e-07	AMPQGRTDSL	RPATNAEVNTLPSPF	SDVNTLLGTF
Group VI	ShPRX2	motif 14	173	7.54e-07	QVETGRRDGR	FSSAKEAVKNLPDSM	DGIRKLIRRF
Group VI	ShPRX27	motif 14	95	1.2e-06	YEVPAGRYDG	RESFADETDQLPGPG	STVQQLKDSF
Group II	ShPRX65	motif 14	217	2.73e-06	RVELGRLDAL	ASRASDVKGKLPAPE	MHVKELTPVF
Group V	ShPRX3	motif 15	77	1.84e-23	CFVRGCDGSV	LIDSTPGHPAEKDAPPNLTLR	MLDVIDDAKA
Group VI	ShPRX11	motif 15	81	6.04e-21	CFVGGCDASV	LIDSTKGNTAEKDAGPNTSLR	GFEVIDRIKA
Group VI	ShPRX17	motif 15	81	4.07e-20	CFVRGCDGSV	LLDSTPTSTAEKDATPNLTLR	GFGSVQRVKD
Group VI	ShPRX81	motif 15	81	4.63e-20	CFVRGCDASV	LLNSTAGSVAEKDAPPNLTLR	GFDFVDRVKT
Group VI	ShPRX44	motif 15	94	4.63e-20	CFVRGCDASV	LLNSTAGSVAEKDAPPNLTLR	GFDFVDRVKT
Group IV	ShPRX62	motif 15	88	9.88e-20	CFVQGCDASV	LIDSTDGNTAEKDAPANKSLR	GFEVIDRIKE
Group II	ShPRX54	motif 15	81	2e-18	CFVRGCDGSV	LLDSTANVTAEKDGPPNVSLH	AFYVIDNAKR
Group VI	ShPRX18	motif 15	83	1.6e-17	CFVGGCEGSI	LLDSTVGNTAEKDAPLNEGVR	GYEVVDAIKA
Group VI	ShPRX2	motif 15	89	3.52e-17	CFVRGCEGSV	LINSTKGNTAEKDAKRNLTLD	AFDVIDDIKE
Group IV	ShPRX43	motif 15	96	3.61e-16	CFVQGCDASV	LLDSTATQPSEQLSPPNLTLR	PAAFKAVNDI
Group VI	ShPRX59	motif 15	94	5.62e-16	FVNGCDGSVL	LNSSIPGVPTEKEAIPNLTLR	GFGTIDRVKA
Group IV	ShPRX68	motif 15	95	8.33e-15	CFVQGCDASV	LLDGSATGPGEQQAPPNLTLR	PTAFKAINDI
Group V	ShPRX55	motif 15	149	9.24e-14	AVVQGCDASV	LLDRVDGRKSERDAGPNQSLR	GMGAIEAIKQ
Group II	ShPRX65	motif 15	142	1.16e-13	GGRHMGCDAA	VLIASKNNDAEKDAEDNESLA	GDGFDTINRV
Group VI	ShPRX30	motif 15	140	1.8e-13	FVRGCDASVL	LNQTDPSNPPEKSGIPNLSLR	GFEVIDAAKV
Group II	ShPRX21	motif 15	131	2.41e-13	FHTLNGCDAS	VIIASRDNDAEKDAPDNVSLA	GDGFDTVVRA
Group V	ShPRX16	motif 15	79	6.1e-13	CFANGCDASI	LIDPMSNQASEKEAGPNVSVK	GYDVIEEIKT
Group VI	ShPRX69	motif 15	82	6.55e-13	FVRGCDASVL	LDPTPANPKTEKTAPINIGLA	AFDVIDDIKA
Group VI	ShPRX37	motif 15	84	1.31e-12	FVRGCDGSVL	LDASSDNPHPEKEARVNIGLA	AFDLLEEIKA
Group VI	ShPRX41	motif 15	90	1.51e-12	DCLVRGCDAS	IMLISRNKTGERDAIPSYGLR	GYEEIEHIKA
Group VI	ShPRX36	motif 15	77	1.61e-12	FVKGCDGSVL	LDPSPANPDPEKASPSNGGLR	GLEVIQEAKR
Group VI	ShPRX19	motif 15	86	3.27e-11	DCFAAGCDAT	IMLKSHNGTAQRDADPNATVR	GYEAIEDVKA
Group III	ShPRX46	motif 15	79	9.88e-11	CFVNGCDASL	LLDDTPTTPGEKGAGANAGGS	TVGFDLIDAI
Group IV	ShPRX80	motif 16	212	1.2e-20	ALQGAHTFGK	VQCQFTQQNCTAGQS	RGALENLDQV
Group IV	ShPRX79	motif 16	210	1.2e-20	ALQGAHTFGK	VQCQFTQQNCTAGQS	HGALENLDQV
Group IV	ShPRX76	motif 16	250	1.2e-20	STSGAHTFGK	VQCQFTQQNCTAGQS	SGALENLDQV
Group IV	ShPRX74	motif 16	212	1.2e-20	ALQGAHTFGK	VQCQFTQQNCTAGQS	RGALENLDQV
Group IV	ShPRX75	motif 16	250	5.98e-20	STSGAHTFGK	VQCQFTQQNCTDGQS	SGALENLDQV
Group IV	ShPRX82	motif 16	211	1.13e-19	ALQGAHTFGK	VQCQFTRQNCSAGQP	KGALENLDQV
Group IV	ShPRX77	motif 16	206	2.09e-18	ALQGAHTFGK	VQCQFTRHNCSAGQP	QGALENLDQV
Group IV	ShPRX78	motif 16	235	7.39e-18	STPGAHTFGK	VQCQFTRQSCSAGQP	KGALENLDQV
Group IV	ShPRX82	motif 17	4	4.75e-32	MAA	SSRISYPGWLLAAHCALLLTLAGAARGH	SPSAGAALSS
Group IV	ShPRX78	motif 17	4	4.75e-32	MAA	SSRISYPGWLLAAHCALLLTLAGAARGH	SPSAGAALSS
Group IV	ShPRX76	motif 17	1	3.32e-28		MAAASSLGLLLAAHCALLLALAGAARGH	GYAPSGGVAL
Group IV	ShPRX75	motif 17	1	3.32e-28		MAAASSLGLLLAAHCALLLALAGAARGH	GYAPSGGVAL
Group IV	ShPRX79	motif 17	1	9.79e-28		MAAASSLGLLLAAHCALLLALAGAAHGH	GYAPSGGVAL
Group IV	ShPRX80	motif 17	4	6.25e-25	MAA	SSCFSSPASALAACCVLLLALAGAALGH	RPSGGGSALS
Group IV	ShPRX74	motif 17	4	6.25e-25	MAA	SSCFSSPASALAACCVLLLALAGAALGH	RPNGGGSALS
Group IV	ShPRX77	motif 17	4	1.48e-21	MAA	SSGISSPGWLLAAHCALLLARGHSPSAG	AALSSAFYDQ
Group I	ShPRX57	motif 18	114	3.31e-59	AGTYDKNIEE	WPQRGGANGSLRFDVELKHGANAGLINALKLIQPIKDKYPSITYADLFQL	ASATAIEEAG
Group I	ShPRX67	motif 18	99	6.09e-59	AGTYDKNIPE	WPKCGGANGSLRFEVELKHGANAGLVNALKLIQPIKDKFSGVTYADLFQL	ASATAIEEAG
Group I	ShPRX64	motif 18	48	6.53e-46	AWHDAGTYDV	NTKTGGANGSIRYEEEYTHGSNAGLKIAIDLLEPIKAKNPKITYADLYQL	AGVVAVEVTG
Group I	ShPRX57	motif 19	80	8.49e-39	ASDVAQVKAA	REDVRELLRRTHCHPILVRLGWHDAGTYDK	NIEEWPQRGG
Group I	ShPRX67	motif 19	65	1.71e-37	GDAAAELRGA	REDVRQLLKATSCHPILVRLGWHDAGTYDK	NIPEWPKCGG
Group I	ShPRX64	motif 19	18	4.88e-27	AEYLRQVDRA	RRHLRALISNKGCAPIMLRLAWHDAGTYDV	NTKTGGANGS
Group I	ShPRX67	motif 20	224	6.79e-40	GAHTLGRARP	ERSGWGKPETKYTKDGPGAPGGQSWTSQW	LKFDNSYFKA
Group I	ShPRX57	motif 20	239	8.48e-40	GAHTLGRSRP	ERSGWGKPETKYTKNGPGAPGGQSWTVEW	LRFDNSYFKD
Group I	ShPRX67	motif 21	275	3.39e-61	ERRDEDLLVL	PTDAVLFEDSSFKIYAEKYAKDQDAFFEDYAEAHAKLSNLGAKFDPPKGI	SLE
Group I	ShPRX57	motif 21	290	3.84e-61	EKRDQDLLVL	PTDAALFEDPKFKVYAEKYAEDQDAFFRDYAEAHAKLSNLGAKFQPPQGF	SLDD
Group V	ShPRX10	motif 22	32	2.23e-48	VLALAVGGSA	QLQYGFYKGKCNGSDVEAVVQGIVKAHFARENPIVAY	LLRMQFHECA
Group V	ShPRX8	motif 22	31	1.87e-45	ILALAAGGSA	QLQYGFYRGKCNGTDVEAVVQSIVRARFARENPIVAY	LLRMQFHECA
Group V	ShPRX8	motif 23	85	1.12e-18	ECAVNGCDGG	LLIDGPGTEKTAPPN	LSVKGYDVIA
Group V	ShPRX10	motif 23	84	2.24e-17	FHECAGCDGG	LLIDGPGTEKTAAPN	LSVKGYDLIA
Group V	ShPRX9	motif 23	81	2.24e-17	DCFVAGCDAS	ILLDGPNTEKTAPEN	SGIFGYDLID
Group V	ShPRX1	motif 23	84	1.57e-15	DCFPQGCDAS	VLLDGRGTEKAAPPN	QLLGGLDVVD
Group V	ShPRX34	motif 23	102	9.98e-14	DCFVKGCDAS	ILLDNAQSEKTAAPN	LSVAGYEVID
Group IV	ShPRX76	motif 24	221	2e-37	QSSNTNSSSL	EIKAQYSVCLVSNLNIFAISTSGAHTFGK	VQCQFTQQNC
Group IV	ShPRX75	motif 24	221	3.78e-37	QSSNTNSSSL	EIKAQYSVCLLSNLNIFAISTSGAHTFGK	VQCQFTQQNC
Group VI	ShPRX53	motif 25	1	2.09e-15		MMKQWLVFAC	ALLAASSAGV
Group VI	ShPRX52	motif 25	1	2.09e-15		MMKQWLVFAC	ALLAASSAGV
Group VI	ShPRX71	motif 26	196	3.99e-35	VLSGAHTLGV	SHCSSFAGIGQRGDRLYNFSGSADGIDP	ALSKAYAFLL
Group VI	ShPRX72	motif 26	197	5.94e-35	VLSGAHTIGV	SHCSSFAGIGNQGDRLYNFSGSADGIDP	ALSKAYAFLL
