# Supplementary material for: Genome-wide identification of the class III peroxidase gene family of sugarcane and its expression profiles under stresses
Source: Front Plant Sci. 2023 Jan 30;14:1101665. doi: 10.3389/fpls.2023.1101665 (PMC9924293; doi:10.3389/fpls.2023.1101665)
Supplement: Supplementary Figure 1 — Phylogenetic analysis of ShPRX proteins. [file DataSheet_1.zip › Data Sheet20230105/Table S5 The cis-acting elements of the promoter region of the ShPRX family genes.xlsx]

## Sheet: Table S5-1
Table S5. The number of cis-acting elements of PRX family genes in R570 cultivar.
Gene name	Group	Hormone response elements										Abiotic stress response elements													Tissue-specific response elements						Cell cycle regulation	Circadian control	The variety of cis-acting elements	Total number of elements
		IAA responsiveness		GA-responsiveness			ABA responsiveness	SA responsiveness		MeJA-responsiveness		Light responsiveness							Low-temperature responsiveness	Wound-responsive	Anaerobic induction	Anoxic specific inducibility	Defense and stress responsiveness	Drought-inducibility	Seed-specific regulation	Root specific	Endosperm expression	Meristem specific activation and expression		Palisade mesophyll cells
		TGA-element	AuxRR-core	P-box	GARE-motif	TATC-box	ABRE	TCA-element	SARE	CGTCA-motif	TGACG-motif	G-Box	Sp1	GT1-motif	ACE	3-AF1 binding site	C-box	AAAC-motif	LTR	WUN-motif	ARE	GC-motif	TC-rich repeats	MBS	RY-element	motif I	GCN4_motif	CAT-box	NON-box	HD-Zip 1	MSA-like	circadian
ShPRX1	Group V	1	0	1	0	0	9	0	0	1	1	7	1	0	0	0	0	0	0	2	3	0	0	1	1	0	0	2	0	0	1	1	14	32
ShPRX2	Group VI	1	0	0	0	0	2	0	0	4	4	2	0	1	0	0	0	0	0	0	1	0	0	1	0	0	0	0	0	0	0	0	8	16
ShPRX3	Group V	1	0	1	0	0	0	0	0	2	2	2	1	0	0	0	0	0	2	0	2	0	2	0	0	0	0	1	0	0	0	1	11	17
ShPRX4	Group IV	0	0	0	0	0	6	0	0	1	1	7	2	0	0	0	0	0	0	1	1	0	0	0	1	0	1	0	0	1	0	0	10	22
ShPRX5	Group IV	0	1	0	0	0	4	1	0	4	4	7	1	2	1	0	0	0	1	0	1	0	0	0	0	0	0	1	1	0	0	0	13	29
ShPRX6	Group IV	0	0	0	0	0	2	0	0	2	2	5	1	1	0	0	0	0	0	0	2	0	0	0	0	0	0	2	0	0	0	0	8	17
ShPRX7	Group IV	0	0	0	1	0	3	0	0	0	0	2	0	0	0	0	0	0	2	0	1	0	0	0	2	0	0	0	0	0	0	0	6	11
ShPRX8	Group V	1	0	1	1	0	3	0	0	2	2	3	1	0	0	0	0	0	0	1	1	0	1	2	1	0	0	1	0	0	0	0	14	21
ShPRX9	Group V	1	0	0	0	0	4	0	2	3	3	4	0	0	0	0	0	0	0	0	0	0	1	1	0	0	0	1	0	0	0	0	9	20
ShPRX10	Group V	0	0	0	0	0	1	0	0	2	2	1	1	0	0	0	0	0	1	1	2	0	1	2	0	0	0	1	0	0	0	0	11	15
ShPRX11	Group VI	0	0	0	0	0	1	0	0	1	1	2	1	1	0	0	0	0	1	0	0	1	0	1	1	0	1	2	0	0	0	0	12	14
ShPRX12	Group III	0	0	0	1	0	2	0	0	2	2	1	0	0	0	0	0	0	0	1	3	0	1	0	0	0	0	1	0	0	0	0	9	14
ShPRX13	Group IV	1	1	0	0	0	3	0	0	4	4	1	1	2	1	0	0	0	1	0	4	0	0	2	0	0	1	3	0	0	0	0	14	29
ShPRX14	Group IV	1	1	1	1	2	6	0	0	5	5	4	2	1	0	0	0	0	0	0	0	0	0	2	3	0	0	1	0	0	0	0	14	35
ShPRX15	Group IV	2	0	1	1	0	2	0	0	5	5	6	2	2	0	0	0	0	2	0	1	1	1	0	0	1	1	0	0	0	0	0	15	33
ShPRX16	Group V	0	0	0	0	0	1	2	0	0	0	2	0	0	0	0	0	0	0	1	4	0	0	1	0	0	0	1	0	0	0	0	7	12
ShPRX17	Group VI	0	0	0	2	0	2	0	0	5	5	3	0	2	1	0	0	0	1	0	0	0	1	1	1	0	0	0	0	0	0	0	11	24
ShPRX18	Group VI	1	0	0	1	0	1	0	0	0	0	3	1	0	0	0	0	0	1	0	0	1	0	1	1	0	0	0	0	1	0	0	10	12
ShPRX19	Group VI	0	0	0	1	0	5	0	0	2	2	3	2	0	0	0	0	0	0	0	0	1	0	1	1	0	0	1	0	0	0	0	10	19
ShPRX20	Group IV	0	0	0	0	0	1	0	0	2	2	2	1	1	0	0	0	0	1	1	1	0	0	0	0	0	0	0	0	0	0	2	10	14
ShPRX21	Group II	0	0	0	0	0	5	0	0	2	2	3	5	0	1	0	0	0	0	0	2	3	0	3	2	0	0	0	0	1	0	0	11	29
ShPRX22	Group IV	1	1	0	0	1	4	1	0	1	1	3	0	0	1	0	0	0	1	0	4	0	0	3	0	0	0	1	0	0	0	0	13	23
ShPRX23	Group III	0	0	1	0	1	7	0	0	6	6	8	0	0	0	0	0	0	0	0	2	1	2	0	0	0	0	1	0	0	1	0	11	36
ShPRX24	Group VI	1	0	1	0	0	3	0	0	5	5	4	2	0	0	0	0	0	0	0	2	0	0	1	0	0	0	2	0	0	0	0	10	26
ShPRX25	Group VI	0	1	1	2	0	4	0	0	3	3	7	0	4	0	0	0	0	1	0	0	1	1	2	0	0	0	1	0	0	0	0	13	31
ShPRX26	Group VI	0	1	0	1	0	9	0	0	2	2	10	0	0	1	0	0	0	0	1	2	0	1	1	0	0	0	0	0	0	1	0	12	32
ShPRX27	Group VI	0	0	0	0	0	4	2	0	3	3	3	3	2	0	0	0	0	0	0	1	1	0	1	6	0	0	2	0	0	0	0	12	31
ShPRX28	Group VI	0	0	0	0	0	3	0	0	7	7	5	1	0	0	0	0	0	1	0	1	1	0	1	0	0	0	0	0	0	1	0	10	28
ShPRX29	Group III	1	2	0	0	0	8	0	0	2	2	9	1	0	2	0	0	0	0	1	2	0	1	1	0	0	1	1	0	0	0	0	14	34
ShPRX30	Group VI	2	1	0	0	0	2	0	0	2	2	2	1	0	0	0	0	0	0	0	0	0	0	0	0	0	0	2	0	0	0	0	8	14
ShPRX31	Group IV	1	0	1	1	0	0	1	0	4	4	0	0	0	0	0	0	0	1	0	0	0	1	2	2	0	0	1	0	0	0	0	11	19
ShPRX32	Group IV	1	1	0	0	0	3	0	0	2	2	2	0	2	0	0	0	0	0	1	3	0	0	1	2	0	0	0	0	0	0	0	11	20
ShPRX33	Group IV	3	0	0	1	0	5	0	0	0	0	5	0	1	1	0	0	0	0	0	4	0	0	1	0	0	0	4	0	0	0	0	9	25
ShPRX34	Group V	1	1	1	0	0	5	0	0	0	0	4	1	0	0	0	0	0	3	0	3	0	2	2	2	0	0	0	0	0	0	0	11	25
ShPRX35	Group VI	0	0	1	0	0	2	0	0	0	0	3	0	2	0	0	0	0	0	0	0	1	1	2	1	0	0	1	0	0	0	0	9	14
ShPRX36	Group VI	0	0	0	0	0	4	0	0	2	2	3	0	0	0	0	0	0	0	0	1	0	0	0	2	0	0	4	0	0	0	0	7	18
ShPRX37	Group VI	1	0	0	0	0	5	0	0	1	1	6	1	4	1	0	0	0	1	0	2	0	0	1	3	0	0	0	0	0	0	0	12	27
ShPRX38	Group VI	1	0	1	0	0	1	1	0	2	2	2	0	0	0	0	0	0	1	1	2	1	0	2	0	0	0	0	0	0	0	0	12	17
ShPRX39	Group VI	0	0	0	0	0	3	0	0	4	4	4	2	0	0	0	0	0	0	0	4	1	0	2	0	0	1	0	0	0	0	1	10	26
ShPRX40	Group II	0	0	0	2	0	3	0	0	2	2	4	4	0	1	0	0	0	0	0	0	0	1	0	0	0	0	0	0	0	0	0	8	19
ShPRX41	Group VI	2	1	0	0	0	1	1	0	2	2	2	0	2	1	0	0	0	5	1	1	2	0	1	0	0	0	1	0	0	0	0	15	25
ShPRX42	Group VI	0	0	0	0	2	7	0	0	1	1	7	0	1	0	0	0	0	0	1	1	0	0	3	1	0	0	0	0	0	0	0	10	25
ShPRX43	Group IV	0	0	0	0	0	3	0	0	0	0	3	1	0	0	0	0	0	0	0	1	0	0	0	5	0	0	4	0	0	0	0	6	17
ShPRX44	Group VI	0	0	1	1	0	4	0	0	1	1	2	0	4	0	0	0	0	0	0	1	0	0	0	0	0	0	2	0	0	0	1	10	18
ShPRX45	Group III	0	0	1	0	0	7	1	0	3	3	8	2	0	0	0	0	0	0	0	2	1	0	1	0	0	1	2	0	0	0	0	12	32
ShPRX46	Group III	0	0	1	0	0	3	0	0	2	2	4	0	1	2	0	0	0	3	1	1	0	0	1	0	0	0	1	0	0	0	0	12	22
ShPRX47	Group III	2	0	2	0	0	6	0	0	2	2	7	0	0	0	0	0	0	1	0	0	0	0	2	0	0	0	0	0	0	0	1	9	25
ShPRX48	Group III	1	0	0	0	0	4	1	0	3	3	3	0	1	0	0	0	0	1	1	1	1	0	2	4	0	0	2	0	0	0	1	15	29
ShPRX49	Group III	0	1	3	0	0	1	2	0	1	1	2	0	0	0	0	0	0	0	0	2	0	0	1	1	0	0	0	0	0	0	0	10	15
ShPRX50	Group III	0	0	0	0	0	2	0	0	6	6	2	0	0	1	1	0	0	0	0	0	0	0	2	0	0	0	1	0	0	0	0	8	21
ShPRX51	Group III	2	0	0	1	0	6	0	0	1	1	7	1	0	0	0	0	0	0	1	0	1	0	3	0	0	0	0	0	0	0	0	10	24
ShPRX52	Group VI	0	0	0	0	0	11	0	0	2	2	9	4	0	1	0	0	0	0	0	1	1	0	2	1	0	0	3	0	0	0	0	11	37
ShPRX53	Group VI	1	0	0	0	0	5	0	0	4	4	3	0	2	0	0	0	0	0	0	1	0	0	1	0	0	0	2	0	0	0	0	9	23
ShPRX54	Group II	0	1	0	0	0	2	0	0	1	1	3	0	0	0	0	0	0	0	0	0	1	1	1	1	0	0	0	0	0	0	0	9	12
ShPRX55	Group V	0	1	0	0	0	3	1	0	2	2	3	0	0	0	0	0	0	1	0	3	0	0	4	0	0	0	0	0	0	0	0	9	20
ShPRX56	Group IV	1	0	0	0	0	5	2	0	7	7	4	0	3	0	0	0	0	0	0	2	0	0	2	1	0	0	2	0	0	0	0	11	36
ShPRX57	Group I	1	0	0	0	0	1	1	0	5	5	1	0	0	0	0	0	0	1	0	1	0	0	3	1	0	0	1	0	0	0	0	11	21
ShPRX58	Group II	0	0	0	0	0	3	1	0	5	5	1	2	1	0	0	0	0	1	0	1	1	0	1	0	0	0	1	0	0	0	0	12	23
ShPRX59	Group VI	0	0	0	0	0	4	3	0	2	2	5	0	0	1	0	0	1	1	2	1	0	0	3	0	0	0	2	0	0	0	0	12	27
ShPRX60	Group II	2	0	0	0	1	1	0	0	3	3	0	5	1	0	1	0	0	1	0	0	0	1	0	0	0	0	3	0	0	0	0	11	22
ShPRX61	Group IV	1	0	0	0	0	5	0	0	3	3	2	2	2	0	0	0	0	1	0	1	0	0	0	1	0	0	0	0	0	0	0	10	21
ShPRX62	Group IV	0	1	0	0	1	4	1	0	2	2	7	2	1	1	0	0	0	0	0	2	0	1	3	4	0	0	2	0	0	0	0	15	34
ShPRX63	Group IV	1	0	1	0	0	2	0	0	5	5	2	3	1	1	0	0	0	0	0	2	0	0	0	1	0	1	4	0	0	0	0	13	29
ShPRX64	Group I	1	0	0	0	0	4	2	0	1	1	3	2	2	0	0	0	0	3	0	2	1	1	2	0	0	0	0	0	0	0	0	13	25
ShPRX65	Group II	0	0	0	0	0	3	0	0	1	1	2	0	0	0	0	0	0	1	0	3	1	0	0	0	0	0	0	0	0	1	0	8	13
ShPRX66	Group III	0	0	0	0	0	0	0	0	2	2	0	0	0	0	0	0	0	1	0	0	0	0	1	2	0	0	0	0	0	0	0	5	8
ShPRX67	Group I	1	0	0	0	0	5	2	0	1	1	5	0	1	1	0	0	0	1	0	3	0	2	0	0	0	0	0	0	0	0	0	11	23
ShPRX68	Group IV	0	0	0	0	0	4	0	0	3	3	5	1	0	0	0	0	0	0	0	0	0	0	1	3	0	0	0	0	0	0	0	7	20
ShPRX69	Group VI	1	0	0	0	0	4	0	0	4	4	6	7	0	0	1	0	0	0	0	1	3	0	0	0	0	0	0	0	0	0	0	9	31
ShPRX70	Group VI	2	1	0	0	0	6	0	0	3	3	9	1	1	0	0	0	0	1	0	3	0	0	4	1	0	0	1	0	0	0	0	13	36
ShPRX71	Group VI	0	0	0	0	0	4	1	0	2	2	5	0	0	0	0	0	0	3	1	2	0	0	2	1	0	0	1	0	0	0	0	11	24
ShPRX72	Group VI	0	0	0	0	0	2	1	0	3	3	1	0	0	1	0	0	0	0	0	2	1	0	1	1	0	0	0	0	0	0	0	10	16
ShPRX73	Group V	0	0	0	0	0	4	0	0	3	3	5	0	3	1	0	0	0	1	0	1	0	2	1	0	0	1	0	0	0	0	0	11	25
ShPRX74	Group IV	0	0	0	1	0	2	0	0	3	3	5	0	0	0	0	1	0	0	0	0	1	0	1	2	0	0	3	0	0	0	1	11	23
ShPRX75	Group IV	1	0	1	0	0	4	0	0	0	0	6	0	1	1	0	0	0	1	0	3	0	0	1	0	0	0	1	0	0	0	0	10	20
ShPRX76	Group IV	1	0	1	0	0	3	0	0	1	1	4	0	1	1	0	0	0	0	0	4	0	0	0	0	0	0	1	0	0	0	0	10	18
ShPRX77	Group IV	0	0	0	0	1	0	0	0	2	2	2	4	1	0	0	0	0	4	0	4	1	0	3	1	0	0	1	0	0	0	0	12	26
ShPRX78	Group IV	0	0	2	0	0	3	0	0	2	2	5	0	0	0	0	0	0	1	0	3	0	0	0	0	0	1	1	0	0	0	1	10	21
ShPRX79	Group IV	1	0	1	0	0	5	0	0	0	0	7	0	1	1	0	0	0	1	0	3	0	0	1	0	0	0	1	0	0	0	0	10	22
ShPRX80	Group IV	0	0	0	1	0	6	0	0	5	5	9	0	0	0	0	1	0	1	0	1	1	0	2	1	0	0	2	0	0	0	0	12	35
ShPRX81	Group VI	1	0	0	0	0	3	0	0	0	0	2	6	3	0	0	0	0	0	0	0	0	2	1	0	0	0	3	0	0	0	0	8	21
ShPRX82	Group IV	0	0	1	0	1	1	0	0	1	1	2	0	0	0	0	0	0	0	0	3	0	0	3	0	0	0	1	0	0	0	0	9	14
The number of ShPRX with elements		37	16	23	17	8	78	20	1	72	72	79	39	36	23	3	2	1	39	18	62	26	22	60	36	1	10	51	1	3	5	9	82	82
The proportion of ShPRX with elements		45.122	19.5122	28.0488	20.7317	9.7561	95.122	24.3902	1.21951	87.8049	87.8049	96.3415	47.561	43.9024	28.0488	3.65854	2.43902	1.21951	47.561	21.9512	75.6098	31.7073	26.8293	73.1707	43.9024	1.21951	12.1951	62.1951	1.21951	3.65854	6.09756	10.9756	100	100
Total number of elements		46	17	27	20	10	291	28	2	197	197	324	82	62	25	3	2	1	57	20	125	31	28	102	65	1	10	87	1	3	5	10	-	1879
Note : Color scale table indicates the number and variety of cis-acting elements (Green is the highest and it changes color to azure, which signifies the lowest number of cis-acting elements. Orange is the highest and it changes color to ivory, which signifies the lowest variety of cis-acting elements.), and the number and proportion of ShPRX (Blue is the highest and it changes color to yellow, w…

## Sheet: Table S5-2
Table S5-2 The cis-acting elements of the promoter region of the ShPRX family genes
Gene name	cis-acting element name	seq	start	length	strand	organism	annotation	annotation classification
ShPRX1	TGA-element	AACGAC	719	6	+	Brassica oleracea	auxin-responsive element	IAA responsiveness
ShPRX1	P-box	CCTTTTG	1129	7	+	Oryza sativa	gibberellin-responsive element	GA-responsiveness
ShPRX1	ABRE	ACGTG	36	5	-	Arabidopsis thaliana	cis-acting element involved in the abscisic acid responsiveness	ABA responsiveness
ShPRX1	ABRE	CGCACGTGTC	523	9	+	Hordeum vulgare	cis-acting element involved in the abscisic acid responsiveness	ABA responsiveness
ShPRX1	ABRE	ACGTG	525	5	-	Arabidopsis thaliana	cis-acting element involved in the abscisic acid responsiveness	ABA responsiveness
ShPRX1	ABRE	CACGTG	676	6	+	Arabidopsis thaliana	cis-acting element involved in the abscisic acid responsiveness	ABA responsiveness
ShPRX1	ABRE	ACGTG	677	5	+	Arabidopsis thaliana	cis-acting element involved in the abscisic acid responsiveness	ABA responsiveness
ShPRX1	ABRE	ACGTG	1234	5	-	Arabidopsis thaliana	cis-acting element involved in the abscisic acid responsiveness	ABA responsiveness
ShPRX1	ABRE	ACGTG	1245	5	-	Arabidopsis thaliana	cis-acting element involved in the abscisic acid responsiveness	ABA responsiveness
ShPRX1	ABRE	ACGTG	1740	5	+	Arabidopsis thaliana	cis-acting element involved in the abscisic acid responsiveness	ABA responsiveness
ShPRX1	ABRE	AACCCGG	1782	7	+	Arabidopsis thaliana	cis-acting element involved in the abscisic acid responsiveness	ABA responsiveness
ShPRX1	CGTCA-motif	CGTCA	1981	5	+	Hordeum vulgare	cis-acting regulatory element involved in the MeJA-responsiveness	MeJA-responsiveness
ShPRX1	TGACG-motif	TGACG	1981	5	-	Hordeum vulgare	cis-acting regulatory element involved in the MeJA-responsiveness	MeJA-responsiveness
ShPRX1	Sp1	GGGCGG	1455	6	+	Oryza sativa	light responsive element	light responsiveness
ShPRX1	G-Box	CACGTT	36	6	+	Pisum sativum	cis-acting regulatory element involved in light responsiveness	light responsiveness
ShPRX1	G-Box	CACGTG	676	6	+	Pisum sativum	cis-acting regulatory element involved in light responsiveness	light responsiveness
ShPRX1	G-Box	CACGTT	1234	6	+	Pisum sativum	cis-acting regulatory element involved in light responsiveness	light responsiveness
ShPRX1	G-Box	CACGTT	1245	6	+	Pisum sativum	cis-acting regulatory element involved in light responsiveness	light responsiveness
ShPRX1	G-Box	CACGTT	1739	6	-	Pisum sativum	cis-acting regulatory element involved in light responsiveness	light responsiveness
ShPRX1	G-box	TACGTG	525	6	-	Arabidopsis thaliana	cis-acting regulatory element involved in light responsiveness	light responsiveness
ShPRX1	G-box	CACGTG	676	6	+	Arabidopsis thaliana	cis-acting regulatory element involved in light responsiveness	light responsiveness
ShPRX1	WUN-motif	AAATTACT	141	8	-	Nicotiana glutinosa		wound-responsive
ShPRX1	WUN-motif	AAATTTCTT	1685	9	-	Nicotiana glutinosa		wound-responsive
ShPRX1	ARE	AAACCA	263	6	-	Zea mays	cis-acting regulatory element essential for the anaerobic induction	anaerobic induction
ShPRX1	ARE	AAACCA	321	6	-	Zea mays	cis-acting regulatory element essential for the anaerobic induction	anaerobic induction
ShPRX1	ARE	AAACCA	1894	6	-	Zea mays	cis-acting regulatory element essential for the anaerobic induction	anaerobic induction
ShPRX1	MBS	CAACTG	1029	6	+	Arabidopsis thaliana	MYB binding site involved in drought-inducibility	drought-inducibility
ShPRX1	RY-element	CATGCATG	975	8	+	Helianthus annuus	cis-acting regulatory element involved in seed-specific regulation	seed-specific regulation
ShPRX1	CAT-box	GCCACT	328	6	-	Arabidopsis thaliana	cis-acting regulatory element related to meristem expression	meristem specific activation and expression
ShPRX1	CAT-box	GCCACT	1868	6	-	Arabidopsis thaliana	cis-acting regulatory element related to meristem expression	meristem specific activation and expression
ShPRX1	MSA-like	(T/C)C(T/C)AACGG(T/C)(T/C)A	1468	8.5	-	Catharanthus roseus	cis-acting element involved in cell cycle regulation	cell cycle regulation
ShPRX1	circadian	CAAAGATATC	735	9	+	Lycopersicon esculentum	cis-acting regulatory element involved in circadian control	circadian control
ShPRX2	TGA-element	AACGAC	1459	6	+	Brassica oleracea	auxin-responsive element	IAA responsiveness
ShPRX2	ABRE	ACGTG	651	5	-	Arabidopsis thaliana	cis-acting element involved in the abscisic acid responsiveness	ABA responsiveness
ShPRX2	ABRE	AACCCGG	1403	7	+	Arabidopsis thaliana	cis-acting element involved in the abscisic acid responsiveness	ABA responsiveness
ShPRX2	CGTCA-motif	CGTCA	653	5	+	Hordeum vulgare	cis-acting regulatory element involved in the MeJA-responsiveness	MeJA-responsiveness
ShPRX2	CGTCA-motif	CGTCA	691	5	+	Hordeum vulgare	cis-acting regulatory element involved in the MeJA-responsiveness	MeJA-responsiveness
ShPRX2	CGTCA-motif	CGTCA	699	5	+	Hordeum vulgare	cis-acting regulatory element involved in the MeJA-responsiveness	MeJA-responsiveness
ShPRX2	CGTCA-motif	CGTCA	1799	5	-	Hordeum vulgare	cis-acting regulatory element involved in the MeJA-responsiveness	MeJA-responsiveness
ShPRX2	TGACG-motif	TGACG	653	5	-	Hordeum vulgare	cis-acting regulatory element involved in the MeJA-responsiveness	MeJA-responsiveness
ShPRX2	TGACG-motif	TGACG	691	5	-	Hordeum vulgare	cis-acting regulatory element involved in the MeJA-responsiveness	MeJA-responsiveness
ShPRX2	TGACG-motif	TGACG	699	5	-	Hordeum vulgare	cis-acting regulatory element involved in the MeJA-responsiveness	MeJA-responsiveness
ShPRX2	TGACG-motif	TGACG	1799	5	+	Hordeum vulgare	cis-acting regulatory element involved in the MeJA-responsiveness	MeJA-responsiveness
ShPRX2	GT1-motif	GGTTAA	764	6	-	Arabidopsis thaliana	light responsive element	light responsiveness
ShPRX2	G-box	CACGTC	651	6	+	Zea mays	cis-acting regulatory element involved in light responsiveness	light responsiveness
ShPRX2	G-box	CACGAC	1264	6	-	Zea mays	cis-acting regulatory element involved in light responsiveness	light responsiveness
ShPRX2	ARE	AAACCA	1887	6	+	Zea mays	cis-acting regulatory element essential for the anaerobic induction	anaerobic induction
ShPRX2	MBS	CAACTG	1305	6	-	Arabidopsis thaliana	MYB binding site involved in drought-inducibility	drought-inducibility
ShPRX3	TGA-element	AACGAC	624	6	+	Brassica oleracea	auxin-responsive element	IAA responsiveness
ShPRX3	P-box	CCTTTTG	1377	7	-	Oryza sativa	gibberellin-responsive element	GA-responsiveness
ShPRX3	CGTCA-motif	CGTCA	827	5	+	Hordeum vulgare	cis-acting regulatory element involved in the MeJA-responsiveness	MeJA-responsiveness
ShPRX3	CGTCA-motif	CGTCA	964	5	-	Hordeum vulgare	cis-acting regulatory element involved in the MeJA-responsiveness	MeJA-responsiveness
ShPRX3	TGACG-motif	TGACG	827	5	-	Hordeum vulgare	cis-acting regulatory element involved in the MeJA-responsiveness	MeJA-responsiveness
ShPRX3	TGACG-motif	TGACG	964	5	+	Hordeum vulgare	cis-acting regulatory element involved in the MeJA-responsiveness	MeJA-responsiveness
ShPRX3	Sp1	GGGCGG	1463	6	-	Oryza sativa	light responsive element	light responsiveness
ShPRX3	G-box	TAACACGTAG	290	9	-	Brassica oleracea	cis-acting regulatory element involved in light responsiveness	light responsiveness
ShPRX3	G-box	CACGAC	985	6	+	Zea mays	cis-acting regulatory element involved in light responsiveness	light responsiveness
ShPRX3	LTR	CCGAAA	856	6	-	Hordeum vulgare	cis-acting element involved in low-temperature responsiveness	low-temperature responsiveness
ShPRX3	LTR	CCGAAA	1415	6	-	Hordeum vulgare	cis-acting element involved in low-temperature responsiveness	low-temperature responsiveness
ShPRX3	ARE	AAACCA	1358	6	+	Zea mays	cis-acting regulatory element essential for the anaerobic induction	anaerobic induction
ShPRX3	ARE	AAACCA	1806	6	-	Zea mays	cis-acting regulatory element essential for the anaerobic induction	anaerobic induction
ShPRX3	TC-rich repeats	ATTCTCTAAC	651	9	-	Nicotiana tabacum	cis-acting element involved in defense and stress responsiveness	defense and stress responsiveness
ShPRX3	TC-rich repeats	GTTTTCTTAC	1499	9	+	Nicotiana tabacum	cis-acting element involved in defense and stress responsiveness	defense and stress responsiveness
ShPRX3	CAT-box	GCCACT	1178	6	-	Arabidopsis thaliana	cis-acting regulatory element related to meristem expression	meristem specific activation and expression
ShPRX3	circadian	CAAAGATATC	427	10	+	Lycopersicon esculentum	cis-acting regulatory element involved in circadian control	circadian control
ShPRX4	ABRE	CACGTG	790	6	+	Arabidopsis thaliana	cis-acting element involved in the abscisic acid responsiveness	ABA responsiveness
ShPRX4	ABRE	ACGTG	791	5	+	Arabidopsis thaliana	cis-acting element involved in the abscisic acid responsiveness	ABA responsiveness
ShPRX4	ABRE	ACGTG	1013	5	+	Arabidopsis thaliana	cis-acting element involved in the abscisic acid responsiveness	ABA responsiveness
ShPRX4	ABRE	CACGTG	1161	6	-	Arabidopsis thaliana	cis-acting element involved in the abscisic acid responsiveness	ABA responsiveness
ShPRX4	ABRE	ACGTG	1162	5	+	Arabidopsis thaliana	cis-acting element involved in the abscisic acid responsiveness	ABA responsiveness
ShPRX4	ABRE	ACGTG	1223	5	+	Arabidopsis thaliana	cis-acting element involved in the abscisic acid responsiveness	ABA responsiveness
ShPRX4	TGACG-motif	TGACG	1447	5	-	Hordeum vulgare	cis-acting regulatory element involved in the MeJA-responsiveness	MeJA-responsiveness
ShPRX4	CGTCA-motif	CGTCA	1447	5	+	Hordeum vulgare	cis-acting regulatory element involved in the MeJA-responsiveness	MeJA-responsiveness
ShPRX4	G-box	CACGTG	790	6	+	Arabidopsis thaliana	cis-acting regulatory element involved in light responsiveness	light responsiveness
ShPRX4	G-box	CACGTG	1161	6	-	Arabidopsis thaliana	cis-acting regulatory element involved in light responsiveness	light responsiveness
ShPRX4	G-box	CACGTC	1222	6	-	Zea mays	cis-acting regulatory element involved in light responsiveness	light responsiveness
ShPRX4	G-Box	TCCACATGGCA	214	10	-	Triticum aestivum	cis-acting regulatory element involved in light responsiveness	light responsiveness
ShPRX4	G-Box	CACGTG	790	6	+	Pisum sativum	cis-acting regulatory element involved in light responsiveness	light responsiveness
ShPRX4	G-Box	CACGTT	1012	6	-	Pisum sativum	cis-acting regulatory element involved in light responsiveness	light responsiveness
ShPRX4	G-Box	CACGTG	1161	6	-	Pisum sativum	cis-acting regulatory element involved in light responsiveness	light responsiveness
ShPRX4	Sp1	GGGCGG	647	6	-	Oryza sativa	light responsive element	light responsiveness
ShPRX4	Sp1	GGGCGG	679	6	-	Oryza sativa	light responsive element	light responsiveness
ShPRX4	WUN-motif	TTATTACAT	932	9	-	Nicotiana glutinosa		wound-responsive
ShPRX4	ARE	AAACCA	809	6	+	Zea mays	cis-acting regulatory element essential for the anaerobic induction	anaerobic induction
ShPRX4	RY-element	CATGCATG	1872	8	-	Helianthus annuus	cis-acting regulatory element involved in seed-specific regulation	seed-specific regulation
ShPRX4	GCN4_motif	TGAGTCA	613	7	-	Oryza sativa	cis-regulatory element involved in endosperm expression	endosperm expression
ShPRX4	HD-Zip 1	CAAT(A/T)ATTG	1822	8	-	Arabidopsis thaliana	element involved in differentiation of the palisade mesophyll cells	palisade mesophyll cells
ShPRX5	AuxRR-core	GGTCCAT	336	7	-	Nicotiana tabacum	cis-acting regulatory element involved in auxin responsiveness	IAA responsiveness
ShPRX5	ABRE	ACGTG	141	5	+	Arabidopsis thaliana	cis-acting element involved in the abscisic acid responsiveness	ABA responsiveness
ShPRX5	ABRE	ACGTG	224	5	-	Arabidopsis thaliana	cis-acting element involved in the abscisic acid responsiveness	ABA responsiveness
ShPRX5	ABRE	ACGTG	470	5	-	Arabidopsis thaliana	cis-acting element involved in the abscisic acid responsiveness	ABA responsiveness
ShPRX5	ABRE	GCCGCGTGGC	1507	9	-	Oryza sativa	cis-acting element involved in the abscisic acid responsiveness	ABA responsiveness
ShPRX5	TCA-element	CCATCTTTTT	554	9	-	Nicotiana tabacum	cis-acting element involved in salicylic acid responsiveness	SA responsiveness
ShPRX5	CGTCA-motif	CGTCA	181	5	-	Hordeum vulgare	cis-acting regulatory element involved in the MeJA-responsiveness	MeJA-responsiveness
ShPRX5	CGTCA-motif	CGTCA	226	5	+	Hordeum vulgare	cis-acting regulatory element involved in the MeJA-responsiveness	MeJA-responsiveness
ShPRX5	CGTCA-motif	CGTCA	493	5	-	Hordeum vulgare	cis-acting regulatory element involved in the MeJA-responsiveness	MeJA-responsiveness
ShPRX5	CGTCA-motif	CGTCA	864	5	-	Hordeum vulgare	cis-acting regulatory element involved in the MeJA-responsiveness	MeJA-responsiveness
ShPRX5	TGACG-motif	TGACG	181	5	+	Hordeum vulgare	cis-acting regulatory element involved in the MeJA-responsiveness	MeJA-responsiveness
ShPRX5	TGACG-motif	TGACG	226	5	-	Hordeum vulgare	cis-acting regulatory element involved in the MeJA-responsiveness	MeJA-responsiveness
ShPRX5	TGACG-motif	TGACG	493	5	+	Hordeum vulgare	cis-acting regulatory element involved in the MeJA-responsiveness	MeJA-responsiveness
ShPRX5	TGACG-motif	TGACG	864	5	+	Hordeum vulgare	cis-acting regulatory element involved in the MeJA-responsiveness	MeJA-responsiveness
ShPRX5	Sp1	GGGCGG	301	6	+	Oryza sativa	light responsive element	light responsiveness
ShPRX5	ACE	GCGACGTACC	138	9	+	Petroselinum crispum	cis-acting element involved in light responsiveness	light responsiveness
ShPRX5	GT1-motif	GGTTAAT	1832	7	-	Avena sativa	light responsive element	light responsiveness
ShPRX5	GT1-motif	GGTTAA	1833	6	-	Arabidopsis thaliana	light responsive element	light responsiveness
ShPRX5	G-box	CACGTC	140	6	-	Zea mays	cis-acting regulatory element involved in light responsiveness	light responsiveness
ShPRX5	G-box	CAGACGTGGCA	221	10	-	Nicotiana plumbaginifolia	cis-acting regulatory element involved in light responsiveness	light responsiveness
ShPRX5	G-box	CACGTC	224	6	+	Zea mays	cis-acting regulatory element involved in light responsiveness	light responsiveness
ShPRX5	G-box	CACGAC	292	6	-	Zea mays	cis-acting regulatory element involved in light responsiveness	light responsiveness
ShPRX5	G-box	CACGTC	470	6	+	Zea mays	cis-acting regulatory element involved in light responsiveness	light responsiveness
ShPRX5	G-box	TAACACGTAG	506	9	+	Brassica oleracea	cis-acting regulatory element involved in light responsiveness	light responsiveness
ShPRX5	G-box	CACGAC	584	6	-	Zea mays	cis-acting regulatory element involved in light responsiveness	light responsiveness
ShPRX5	LTR	CCGAAA	1479	6	+	Hordeum vulgare	cis-acting element involved in low-temperature responsiveness	low-temperature responsiveness
ShPRX5	ARE	AAACCA	1401	6	-	Zea mays	cis-acting regulatory element essential for the anaerobic induction	anaerobic induction
ShPRX5	CAT-box	GCCACT	1507	6	+	Arabidopsis thaliana	cis-acting regulatory element related to meristem expression	meristem specific activation and expression
ShPRX5	NON-box	AGATCGACG	1944	9	-	Arabidopsis thaliana	cis-acting regulatory element related to meristem specific activation	meristem specific activation and expression
ShPRX6	ABRE	ACGTG	744	5	-	Arabidopsis thaliana	cis-acting element involved in the abscisic acid responsiveness	ABA responsiveness
ShPRX6	ABRE	ACGTG	801	5	-	Arabidopsis thaliana	cis-acting element involved in the abscisic acid responsiveness	ABA responsiveness
ShPRX6	TGACG-motif	TGACG	692	5	-	Hordeum vulgare	cis-acting regulatory element involved in the MeJA-responsiveness	MeJA-responsiveness
ShPRX6	TGACG-motif	TGACG	1947	5	+	Hordeum vulgare	cis-acting regulatory element involved in the MeJA-responsiveness	MeJA-responsiveness
ShPRX6	CGTCA-motif	CGTCA	692	5	+	Hordeum vulgare	cis-acting regulatory element involved in the MeJA-responsiveness	MeJA-responsiveness
ShPRX6	CGTCA-motif	CGTCA	1947	5	-	Hordeum vulgare	cis-acting regulatory element involved in the MeJA-responsiveness	MeJA-responsiveness
ShPRX6	G-box	CCACGTAA	743	8	+	Brassica napus	cis-acting regulatory element involved in light responsiveness	light responsiveness
ShPRX6	G-box	TACGTG	744	6	-	Arabidopsis thaliana	cis-acting regulatory element involved in light responsiveness	light responsiveness
ShPRX6	G-box	TACGTG	801	6	-	Arabidopsis thaliana	cis-acting regulatory element involved in light responsiveness	light responsiveness
ShPRX6	G-box	CACGAC	1927	6	-	Zea mays	cis-acting regulatory element involved in light responsiveness	light responsiveness
ShPRX6	GT1-motif	GGTTAA	1355	6	+	Arabidopsis thaliana	light responsive element	light responsiveness
ShPRX6	Sp1	GGGCGG	945	6	-	Oryza sativa	light responsive element	light responsiveness
ShPRX6	G-Box	TCCACATGGCA	1759	10	-	Triticum aestivum	cis-acting regulatory element involved in light responsiveness	light responsiveness
ShPRX6	ARE	AAACCA	757	6	+	Zea mays	cis-acting regulatory element essential for the anaerobic induction	anaerobic induction
ShPRX6	ARE	AAACCA	1322	6	-	Zea mays	cis-acting regulatory element essential for the anaerobic induction	anaerobic induction
ShPRX6	CAT-box	GCCACT	51	6	-	Arabidopsis thaliana	cis-acting regulatory element related to meristem expression	meristem specific activation and expression
ShPRX6	CAT-box	GCCACT	1303	6	-	Arabidopsis thaliana	cis-acting regulatory element related to meristem expression	meristem specific activation and expression
ShPRX7	GARE-motif	TCTGTTG	1663	7	+	Brassica oleracea	gibberellin-responsive element	GA-responsiveness
ShPRX7	ABRE	ACGTG	1081	5	-	Arabidopsis thaliana	cis-acting element involved in the abscisic acid responsiveness	ABA responsiveness
ShPRX7	ABRE	ACGTG	1545	5	+	Arabidopsis thaliana	cis-acting element involved in the abscisic acid responsiveness	ABA responsiveness
ShPRX7	ABRE	CGTACGTGCA	1773	9	+	Hordeum vulgare	cis-acting element involved in the abscisic acid responsiveness	ABA responsiveness
ShPRX7	G-box	TACGTG	1081	6	-	Arabidopsis thaliana	cis-acting regulatory element involved in light responsiveness	light responsiveness
ShPRX7	G-box	TACGTG	1544	6	+	Arabidopsis thaliana	cis-acting regulatory element involved in light responsiveness	light responsiveness
ShPRX7	LTR	CCGAAA	37	6	+	Hordeum vulgare	cis-acting element involved in low-temperature responsiveness	low-temperature responsiveness
ShPRX7	LTR	CCGAAA	481	6	+	Hordeum vulgare	cis-acting element involved in low-temperature responsiveness	low-temperature responsiveness
ShPRX7	ARE	AAACCA	1072	6	-	Zea mays	cis-acting regulatory element essential for the anaerobic induction	anaerobic induction
ShPRX7	RY-element	CATGCATG	1579	8	-	Helianthus annuus	cis-acting regulatory element involved in seed-specific regulation	seed-specific regulation
ShPRX7	RY-element	CATGCATG	1683	8	-	Helianthus annuus	cis-acting regulatory element involved in seed-specific regulation	seed-specific regulation
ShPRX8	TGA-element	AACGAC	425	6	-	Brassica oleracea	auxin-responsive element	IAA responsiveness
ShPRX8	P-box	CCTTTTG	1782	7	+	Oryza sativa	gibberellin-responsive element	GA-responsiveness
ShPRX8	GARE-motif	TCTGTTG	836	7	-	Brassica oleracea	gibberellin-responsive element	GA-responsiveness
ShPRX8	ABRE	CGTACGTGCA	36	9	+	Hordeum vulgare	cis-acting element involved in the abscisic acid responsiveness	ABA responsiveness
ShPRX8	ABRE	ACGTG	39	5	+	Arabidopsis thaliana	cis-acting element involved in the abscisic acid responsiveness	ABA responsiveness
ShPRX8	ABRE	ACGTG	826	5	+	Arabidopsis thaliana	cis-acting element involved in the abscisic acid responsiveness	ABA responsiveness
ShPRX8	CGTCA-motif	CGTCA	275	5	+	Hordeum vulgare	cis-acting regulatory element involved in the MeJA-responsiveness	MeJA-responsiveness
ShPRX8	CGTCA-motif	CGTCA	1992	5	-	Hordeum vulgare	cis-acting regulatory element involved in the MeJA-responsiveness	MeJA-responsiveness
ShPRX8	TGACG-motif	TGACG	275	5	-	Hordeum vulgare	cis-acting regulatory element involved in the MeJA-responsiveness	MeJA-responsiveness
ShPRX8	TGACG-motif	TGACG	1992	5	+	Hordeum vulgare	cis-acting regulatory element involved in the MeJA-responsiveness	MeJA-responsiveness
ShPRX8	G-Box	CACGTT	825	6	-	Pisum sativum	cis-acting regulatory element involved in light responsiveness	light responsiveness
ShPRX8	Sp1	GGGCGG	1434	6	-	Oryza sativa	light responsive element	light responsiveness
ShPRX8	G-box	TACGTG	38	6	+	Arabidopsis thaliana	cis-acting regulatory element involved in light responsiveness	light responsiveness
ShPRX8	G-box	CACGAC	1852	6	+	Zea mays	cis-acting regulatory element involved in light responsiveness	light responsiveness
ShPRX8	WUN-motif	CCATTTCAA	847	9	-	Nicotiana glutinosa		wound-responsive
ShPRX8	ARE	AAACCA	1224	6	-	Zea mays	cis-acting regulatory element essential for the anaerobic induction	anaerobic induction
ShPRX8	TC-rich repeats	ATTCTCTAAC	1394	9	-	Nicotiana tabacum	cis-acting element involved in defense and stress responsiveness	defense and stress responsiveness
ShPRX8	MBS	CAACTG	616	6	-	Arabidopsis thaliana	MYB binding site involved in drought-inducibility	drought-inducibility
ShPRX8	MBS	CAACTG	1463	6	-	Arabidopsis thaliana	MYB binding site involved in drought-inducibility	drought-inducibility
ShPRX8	RY-element	CATGCATG	355	8	+	Helianthus annuus	cis-acting regulatory element involved in seed-specific regulation	seed-specific regulation
ShPRX8	CAT-box	GCCACT	9	6	+	Arabidopsis thaliana	cis-acting regulatory element related to meristem expression	meristem specific activation and expression
ShPRX9	TGA-element	AACGAC	1553	6	+	Brassica oleracea	auxin-responsive element	IAA responsiveness
ShPRX9	ABRE	CACGTG	1480	6	-	Arabidopsis thaliana	cis-acting element involved in the abscisic acid responsiveness	ABA responsiveness
ShPRX9	ABRE	ACGTG	1481	5	+	Arabidopsis thaliana	cis-acting element involved in the abscisic acid responsiveness	ABA responsiveness
ShPRX9	ABRE	CGTACGTGCA	1522	9	+	Hordeum vulgare	cis-acting element involved in the abscisic acid responsiveness	ABA responsiveness
ShPRX9	ABRE	ACGTG	1525	5	+	Arabidopsis thaliana	cis-acting element involved in the abscisic acid responsiveness	ABA responsiveness
ShPRX9	SARE	TTCGACCATCTT	223	11	-	Nicotiana tabacum	cis-acting element involved in salicylic acid responsiveness	SA responsiveness
ShPRX9	SARE	TTCGACCATCTT	289	11	+	Nicotiana tabacum	cis-acting element involved in salicylic acid responsiveness	SA responsiveness
ShPRX9	CGTCA-motif	CGTCA	800	5	-	Hordeum vulgare	cis-acting regulatory element involved in the MeJA-responsiveness	MeJA-responsiveness
ShPRX9	CGTCA-motif	CGTCA	814	5	-	Hordeum vulgare	cis-acting regulatory element involved in the MeJA-responsiveness	MeJA-responsiveness
ShPRX9	CGTCA-motif	CGTCA	1424	5	-	Hordeum vulgare	cis-acting regulatory element involved in the MeJA-responsiveness	MeJA-responsiveness
ShPRX9	TGACG-motif	TGACG	800	5	+	Hordeum vulgare	cis-acting regulatory element involved in the MeJA-responsiveness	MeJA-responsiveness
ShPRX9	TGACG-motif	TGACG	814	5	+	Hordeum vulgare	cis-acting regulatory element involved in the MeJA-responsiveness	MeJA-responsiveness
ShPRX9	TGACG-motif	TGACG	1424	5	+	Hordeum vulgare	cis-acting regulatory element involved in the MeJA-responsiveness	MeJA-responsiveness
ShPRX9	G-Box	CACGTG	1480	6	-	Pisum sativum	cis-acting regulatory element involved in light responsiveness	light responsiveness
ShPRX9	G-box	CACGTG	1480	6	-	Arabidopsis thaliana	cis-acting regulatory element involved in light responsiveness	light responsiveness
ShPRX9	G-box	TACGTG	1524	6	+	Arabidopsis thaliana	cis-acting regulatory element involved in light responsiveness	light responsiveness
ShPRX9	G-box	CACGAC	1563	6	+	Zea mays	cis-acting regulatory element involved in light responsiveness	light responsiveness
ShPRX9	TC-rich repeats	ATTCTCTAAC	1062	9	-	Nicotiana tabacum	cis-acting element involved in defense and stress responsiveness	defense and stress responsiveness
ShPRX9	MBS	CAACTG	1234	6	+	Arabidopsis thaliana	MYB binding site involved in drought-inducibility	drought-inducibility
ShPRX9	CAT-box	GCCACT	1487	6	-	Arabidopsis thaliana	cis-acting regulatory element related to meristem expression	meristem specific activation and expression
ShPRX10	ABRE	ACGTG	1855	5	+	Arabidopsis thaliana	cis-acting element involved in the abscisic acid responsiveness	ABA responsiveness
ShPRX10	TGACG-motif	TGACG	919	5	+	Hordeum vulgare	cis-acting regulatory element involved in the MeJA-responsiveness	MeJA-responsiveness
ShPRX10	TGACG-motif	TGACG	1764	5	-	Hordeum vulgare	cis-acting regulatory element involved in the MeJA-responsiveness	MeJA-responsiveness
ShPRX10	CGTCA-motif	CGTCA	919	5	-	Hordeum vulgare	cis-acting regulatory element involved in the MeJA-responsiveness	MeJA-responsiveness
ShPRX10	CGTCA-motif	CGTCA	1764	5	+	Hordeum vulgare	cis-acting regulatory element involved in the MeJA-responsiveness	MeJA-responsiveness
ShPRX10	G-box	TACGTG	1854	6	+	Arabidopsis thaliana	cis-acting regulatory element involved in light responsiveness	light responsiveness
ShPRX10	Sp1	GGGCGG	1913	6	-	Oryza sativa	light responsive element	light responsiveness
ShPRX10	LTR	CCGAAA	1945	6	+	Hordeum vulgare	cis-acting element involved in low-temperature responsiveness	low-temperature responsiveness
ShPRX10	WUN-motif	ACATTACGG	1357	9	-	Nicotiana glutinosa		wound-responsive
ShPRX10	ARE	AAACCA	29	6	+	Zea mays	cis-acting regulatory element essential for the anaerobic induction	anaerobic induction
ShPRX10	ARE	AAACCA	258	6	+	Zea mays	cis-acting regulatory element essential for the anaerobic induction	anaerobic induction
ShPRX10	TC-rich repeats	GTTTTCTTAC	1245	9	-	Nicotiana tabacum	cis-acting element involved in defense and stress responsiveness	defense and stress responsiveness
ShPRX10	MBS	CAACTG	554	6	+	Arabidopsis thaliana	MYB binding site involved in drought-inducibility	drought-inducibility
ShPRX10	MBS	CAACTG	800	6	-	Arabidopsis thaliana	MYB binding site involved in drought-inducibility	drought-inducibility
ShPRX10	CAT-box	GCCACT	1983	6	-	Arabidopsis thaliana	cis-acting regulatory element related to meristem expression	meristem specific activation and expression
ShPRX11	ABRE	ACGTG	14	5	+	Arabidopsis thaliana	cis-acting element involved in the abscisic acid responsiveness	ABA responsiveness
ShPRX11	CGTCA-motif	CGTCA	51	5	-	Hordeum vulgare	cis-acting regulatory element involved in the MeJA-responsiveness	MeJA-responsiveness
ShPRX11	TGACG-motif	TGACG	51	5	+	Hordeum vulgare	cis-acting regulatory element involved in the MeJA-responsiveness	MeJA-responsiveness
ShPRX11	GT1-motif	GGTTAA	1877	6	-	Arabidopsis thaliana	light responsive element	light responsiveness
ShPRX11	Sp1	GGGCGG	600	6	-	Oryza sativa	light responsive element	light responsiveness
ShPRX11	G-box	TACGTG	13	6	+	Arabidopsis thaliana	cis-acting regulatory element involved in light responsiveness	light responsiveness
ShPRX11	G-box	CACGAC	276	6	+	Zea mays	cis-acting regulatory element involved in light responsiveness	light responsiveness
ShPRX11	LTR	CCGAAA	39	6	-	Hordeum vulgare	cis-acting element involved in low-temperature responsiveness	low-temperature responsiveness
ShPRX11	GC-motif	CCCCCG	42	6	-	Zea mays	enhancer-like element involved in anoxic specific inducibility	anoxic specific inducibility
ShPRX11	MBS	CAACTG	463	6	-	Arabidopsis thaliana	MYB binding site involved in drought-inducibility	drought-inducibility
ShPRX11	RY-element	CATGCATG	1005	8	-	Helianthus annuus	cis-acting regulatory element involved in seed-specific regulation	seed-specific regulation
ShPRX11	GCN4_motif	TGAGTCA	174	7	-	Oryza sativa	cis-regulatory element involved in endosperm expression	endosperm expression
ShPRX11	CAT-box	GCCACT	868	6	+	Arabidopsis thaliana	cis-acting regulatory element related to meristem expression	meristem specific activation and expression
ShPRX11	CAT-box	GCCACT	1984	6	-	Arabidopsis thaliana	cis-acting regulatory element related to meristem expression	meristem specific activation and expression
ShPRX12	GARE-motif	TCTGTTG	205	7	-	Brassica oleracea	gibberellin-responsive element	GA-responsiveness
ShPRX12	ABRE	CGTACGTGCA	671	9	-	Hordeum vulgare	cis-acting element involved in the abscisic acid responsiveness	ABA responsiveness
ShPRX12	ABRE	ACGTG	673	5	-	Arabidopsis thaliana	cis-acting element involved in the abscisic acid responsiveness	ABA responsiveness
ShPRX12	CGTCA-motif	CGTCA	147	5	-	Hordeum vulgare	cis-acting regulatory element involved in the MeJA-responsiveness	MeJA-responsiveness
ShPRX12	CGTCA-motif	CGTCA	958	5	-	Hordeum vulgare	cis-acting regulatory element involved in the MeJA-responsiveness	MeJA-responsiveness
ShPRX12	TGACG-motif	TGACG	147	5	+	Hordeum vulgare	cis-acting regulatory element involved in the MeJA-responsiveness	MeJA-responsiveness
ShPRX12	TGACG-motif	TGACG	958	5	+	Hordeum vulgare	cis-acting regulatory element involved in the MeJA-responsiveness	MeJA-responsiveness
ShPRX12	G-box	TACGTG	673	6	-	Arabidopsis thaliana	cis-acting regulatory element involved in light responsiveness	light responsiveness
ShPRX12	WUN-motif	AAATTTCTT	1477	9	+	Nicotiana glutinosa		wound-responsive
ShPRX12	ARE	AAACCA	68	6	-	Zea mays	cis-acting regulatory element essential for the anaerobic induction	anaerobic induction
ShPRX12	ARE	AAACCA	656	6	+	Zea mays	cis-acting regulatory element essential for the anaerobic induction	anaerobic induction
ShPRX12	ARE	AAACCA	1605	6	-	Zea mays	cis-acting regulatory element essential for the anaerobic induction	anaerobic induction
ShPRX12	TC-rich repeats	ATTCTCTAAC	1546	9	+	Nicotiana tabacum	cis-acting element involved in defense and stress responsiveness	defense and stress responsiveness
ShPRX12	CAT-box	GCCACT	874	6	+	Arabidopsis thaliana	cis-acting regulatory element related to meristem expression	meristem specific activation and expression
ShPRX13	AuxRR-core	GGTCCAT	847	7	-	Nicotiana tabacum	cis-acting regulatory element involved in auxin responsiveness	IAA responsiveness
ShPRX13	TGA-element	AACGAC	803	6	+	Brassica oleracea	auxin-responsive element	IAA responsiveness
ShPRX13	ABRE	GCAACGTGTC	686	10	-	Hordeum vulgare	cis-acting element involved in the abscisic acid responsiveness	ABA responsiveness
ShPRX13	ABRE	ACGTG	688	5	-	Arabidopsis thaliana	cis-acting element involved in the abscisic acid responsiveness	ABA responsiveness
ShPRX13	ABRE	TACGGTC	1581	7	+	Arabidopsis thaliana	cis-acting element involved in the abscisic acid responsiveness	ABA responsiveness
ShPRX13	CGTCA-motif	CGTCA	71	5	+	Hordeum vulgare	cis-acting regulatory element involved in the MeJA-responsiveness	MeJA-responsiveness
ShPRX13	CGTCA-motif	CGTCA	828	5	+	Hordeum vulgare	cis-acting regulatory element involved in the MeJA-responsiveness	MeJA-responsiveness
ShPRX13	CGTCA-motif	CGTCA	1561	5	+	Hordeum vulgare	cis-acting regulatory element involved in the MeJA-responsiveness	MeJA-responsiveness
ShPRX13	CGTCA-motif	CGTCA	1806	5	+	Hordeum vulgare	cis-acting regulatory element involved in the MeJA-responsiveness	MeJA-responsiveness
ShPRX13	TGACG-motif	TGACG	71	5	-	Hordeum vulgare	cis-acting regulatory element involved in the MeJA-responsiveness	MeJA-responsiveness
ShPRX13	TGACG-motif	TGACG	828	5	-	Hordeum vulgare	cis-acting regulatory element involved in the MeJA-responsiveness	MeJA-responsiveness
ShPRX13	TGACG-motif	TGACG	1561	5	-	Hordeum vulgare	cis-acting regulatory element involved in the MeJA-responsiveness	MeJA-responsiveness
ShPRX13	TGACG-motif	TGACG	1806	5	-	Hordeum vulgare	cis-acting regulatory element involved in the MeJA-responsiveness	MeJA-responsiveness
ShPRX13	ACE	GACACGTATG	659	9	-	Petroselinum crispum	cis-acting element involved in light responsiveness	light responsiveness
ShPRX13	Sp1	GGGCGG	1793	6	-	Oryza sativa	light responsive element	light responsiveness
ShPRX13	G-Box	CACGTT	688	6	+	Pisum sativum	cis-acting regulatory element involved in light responsiveness	light responsiveness
ShPRX13	GT1-motif	GGTTAA	129	6	+	Arabidopsis thaliana	light responsive element	light responsiveness
ShPRX13	GT1-motif	GGTTAA	131	6	-	Arabidopsis thaliana	light responsive element	light responsiveness
ShPRX13	LTR	CCGAAA	135	6	+	Hordeum vulgare	cis-acting element involved in low-temperature responsiveness	low-temperature responsiveness
ShPRX13	ARE	AAACCA	389	6	-	Zea mays	cis-acting regulatory element essential for the anaerobic induction	anaerobic induction
ShPRX13	ARE	AAACCA	433	6	+	Zea mays	cis-acting regulatory element essential for the anaerobic induction	anaerobic induction
ShPRX13	ARE	AAACCA	1067	6	-	Zea mays	cis-acting regulatory element essential for the anaerobic induction	anaerobic induction
ShPRX13	ARE	AAACCA	1429	6	+	Zea mays	cis-acting regulatory element essential for the anaerobic induction	anaerobic induction
ShPRX13	MBS	CAACTG	956	6	+	Arabidopsis thaliana	MYB binding site involved in drought-inducibility	drought-inducibility
ShPRX13	MBS	CAACTG	1346	6	+	Arabidopsis thaliana	MYB binding site involved in drought-inducibility	drought-inducibility
ShPRX13	GCN4_motif	TGAGTCA	1869	7	-	Oryza sativa	cis-regulatory element involved in endosperm expression	endosperm expression
ShPRX13	CAT-box	GCCACT	781	6	+	Arabidopsis thaliana	cis-acting regulatory element related to meristem expression	meristem specific activation and expression
ShPRX13	CAT-box	GCCACT	1117	6	+	Arabidopsis thaliana	cis-acting regulatory element related to meristem expression	meristem specific activation and expression
ShPRX13	CAT-box	GCCACT	1912	6	-	Arabidopsis thaliana	cis-acting regulatory element related to meristem expression	meristem specific activation and expression
ShPRX14	TGA-element	AACGAC	1707	6	+	Brassica oleracea	auxin-responsive element	IAA responsiveness
ShPRX14	AuxRR-core	GGTCCAT	265	7	+	Nicotiana tabacum	cis-acting regulatory element involved in auxin responsiveness	IAA responsiveness
ShPRX14	P-box	CCTTTTG	1153	7	-	Oryza sativa	gibberellin-responsive element	GA-responsiveness
ShPRX14	TATC-box	TATCCCA	862	7	+	Oryza sativa	cis-acting element involved in gibberellin-responsiveness	GA-responsiveness
ShPRX14	TATC-box	TATCCCA	1969	7	-	Oryza sativa	cis-acting element involved in gibberellin-responsiveness	GA-responsiveness
ShPRX14	GARE-motif	TCTGTTG	1511	7	+	Brassica oleracea	gibberellin-responsive element	GA-responsiveness
ShPRX14	ABRE	CGCACGTGTC	117	9	-	Hordeum vulgare	cis-acting element involved in the abscisic acid responsiveness	ABA responsiveness
ShPRX14	ABRE	ACGTG	119	5	-	Arabidopsis thaliana	cis-acting element involved in the abscisic acid responsiveness	ABA responsiveness
ShPRX14	ABRE	ACGTG	845	5	+	Arabidopsis thaliana	cis-acting element involved in the abscisic acid responsiveness	ABA responsiveness
ShPRX14	ABRE	ACGTG	1485	5	-	Arabidopsis thaliana	cis-acting element involved in the abscisic acid responsiveness	ABA responsiveness
ShPRX14	ABRE	ACGTG	1507	5	-	Arabidopsis thaliana	cis-acting element involved in the abscisic acid responsiveness	ABA responsiveness
ShPRX14	ABRE	GCAACGTGTC	1722	9	-	Hordeum vulgare	cis-acting element involved in the abscisic acid responsiveness	ABA responsiveness
ShPRX14	CGTCA-motif	CGTCA	338	5	+	Hordeum vulgare	cis-acting regulatory element involved in the MeJA-responsiveness	MeJA-responsiveness
ShPRX14	CGTCA-motif	CGTCA	383	5	+	Hordeum vulgare	cis-acting regulatory element involved in the MeJA-responsiveness	MeJA-responsiveness
ShPRX14	CGTCA-motif	CGTCA	402	5	+	Hordeum vulgare	cis-acting regulatory element involved in the MeJA-responsiveness	MeJA-responsiveness
ShPRX14	CGTCA-motif	CGTCA	802	5	-	Hordeum vulgare	cis-acting regulatory element involved in the MeJA-responsiveness	MeJA-responsiveness
ShPRX14	CGTCA-motif	CGTCA	1743	5	+	Hordeum vulgare	cis-acting regulatory element involved in the MeJA-responsiveness	MeJA-responsiveness
ShPRX14	TGACG-motif	TGACG	338	5	-	Hordeum vulgare	cis-acting regulatory element involved in the MeJA-responsiveness	MeJA-responsiveness
ShPRX14	TGACG-motif	TGACG	383	5	-	Hordeum vulgare	cis-acting regulatory element involved in the MeJA-responsiveness	MeJA-responsiveness
ShPRX14	TGACG-motif	TGACG	402	5	-	Hordeum vulgare	cis-acting regulatory element involved in the MeJA-responsiveness	MeJA-responsiveness
ShPRX14	TGACG-motif	TGACG	802	5	+	Hordeum vulgare	cis-acting regulatory element involved in the MeJA-responsiveness	MeJA-responsiveness
ShPRX14	TGACG-motif	TGACG	1743	5	-	Hordeum vulgare	cis-acting regulatory element involved in the MeJA-responsiveness	MeJA-responsiveness
ShPRX14	Sp1	GGGCGG	71	6	+	Oryza sativa	light responsive element	light responsiveness
ShPRX14	Sp1	GGGCGG	290	6	-	Oryza sativa	light responsive element	light responsiveness
ShPRX14	G-Box	CACGTT	119	6	+	Pisum sativum	cis-acting regulatory element involved in light responsiveness	light responsiveness
ShPRX14	GT1-motif	GGTTAAT	444	7	+	Avena sativa	light responsive element	light responsiveness
ShPRX14	G-box	TACGTG	844	6	+	Arabidopsis thaliana	cis-acting regulatory element involved in light responsiveness	light responsiveness
ShPRX14	G-box	TACGTG	1485	6	-	Arabidopsis thaliana	cis-acting regulatory element involved in light responsiveness	light responsiveness
ShPRX14	G-box	CACGTC	1507	6	+	Zea mays	cis-acting regulatory element involved in light responsiveness	light responsiveness
ShPRX14	MBS	CAACTG	341	6	+	Arabidopsis thaliana	MYB binding site involved in drought-inducibility	drought-inducibility
ShPRX14	MBS	CAACTG	1634	6	-	Arabidopsis thaliana	MYB binding site involved in drought-inducibility	drought-inducibility
ShPRX14	RY-element	CATGCATG	1299	8	-	Helianthus annuus	cis-acting regulatory element involved in seed-specific regulation	seed-specific regulation
ShPRX14	RY-element	CATGCATG	1672	8	-	Helianthus annuus	cis-acting regulatory element involved in seed-specific regulation	seed-specific regulation
ShPRX14	RY-element	CATGCATG	1676	8	-	Helianthus annuus	cis-acting regulatory element involved in seed-specific regulation	seed-specific regulation
ShPRX14	CAT-box	GCCACT	812	6	-	Arabidopsis thaliana	cis-acting regulatory element related to meristem expression	meristem specific activation and expression
ShPRX15	TGA-element	AACGAC	96	6	+	Brassica oleracea	auxin-responsive element	IAA responsiveness
ShPRX15	TGA-element	AACGAC	1746	6	+	Brassica oleracea	auxin-responsive element	IAA responsiveness
ShPRX15	P-box	CCTTTTG	1687	7	+	Oryza sativa	gibberellin-responsive element	GA-responsiveness
ShPRX15	GARE-motif	TCTGTTG	406	7	-	Brassica oleracea	gibberellin-responsive element	GA-responsiveness
ShPRX15	ABRE	ACGTG	219	5	-	Arabidopsis thaliana	cis-acting element involved in the abscisic acid responsiveness	ABA responsiveness
ShPRX15	ABRE	ACGTG	1240	5	-	Arabidopsis thaliana	cis-acting element involved in the abscisic acid responsiveness	ABA responsiveness
ShPRX15	CGTCA-motif	CGTCA	181	5	-	Hordeum vulgare	cis-acting regulatory element involved in the MeJA-responsiveness	MeJA-responsiveness
ShPRX15	CGTCA-motif	CGTCA	1242	5	+	Hordeum vulgare	cis-acting regulatory element involved in the MeJA-responsiveness	MeJA-responsiveness
ShPRX15	CGTCA-motif	CGTCA	1409	5	+	Hordeum vulgare	cis-acting regulatory element involved in the MeJA-responsiveness	MeJA-responsiveness
ShPRX15	CGTCA-motif	CGTCA	1442	5	-	Hordeum vulgare	cis-acting regulatory element involved in the MeJA-responsiveness	MeJA-responsiveness
ShPRX15	CGTCA-motif	CGTCA	1587	5	-	Hordeum vulgare	cis-acting regulatory element involved in the MeJA-responsiveness	MeJA-responsiveness
ShPRX15	TGACG-motif	TGACG	181	5	+	Hordeum vulgare	cis-acting regulatory element involved in the MeJA-responsiveness	MeJA-responsiveness
ShPRX15	TGACG-motif	TGACG	1242	5	-	Hordeum vulgare	cis-acting regulatory element involved in the MeJA-responsiveness	MeJA-responsiveness
ShPRX15	TGACG-motif	TGACG	1409	5	-	Hordeum vulgare	cis-acting regulatory element involved in the MeJA-responsiveness	MeJA-responsiveness
ShPRX15	TGACG-motif	TGACG	1442	5	+	Hordeum vulgare	cis-acting regulatory element involved in the MeJA-responsiveness	MeJA-responsiveness
ShPRX15	TGACG-motif	TGACG	1587	5	+	Hordeum vulgare	cis-acting regulatory element involved in the MeJA-responsiveness	MeJA-responsiveness
ShPRX15	Sp1	GGGCGG	353	6	-	Oryza sativa	light responsive element	light responsiveness
ShPRX15	Sp1	GGGCGG	1072	6	+	Oryza sativa	light responsive element	light responsiveness
ShPRX15	GT1-motif	GGTTAAT	1753	7	-	Avena sativa	light responsive element	light responsiveness
ShPRX15	GT1-motif	GGTTAA	1754	6	-	Arabidopsis thaliana	light responsive element	light responsiveness
ShPRX15	G-box	CACGAC	185	6	-	Zea mays	cis-acting regulatory element involved in light responsiveness	light responsiveness
ShPRX15	G-box	CCACGTAA	218	8	+	Brassica napus	cis-acting regulatory element involved in light responsiveness	light responsiveness
ShPRX15	G-box	TACGTG	219	6	-	Arabidopsis thaliana	cis-acting regulatory element involved in light responsiveness	light responsiveness
ShPRX15	G-box	CACGTC	1240	6	+	Zea mays	cis-acting regulatory element involved in light responsiveness	light responsiveness
ShPRX15	G-box	CACGAC	1418	6	+	Zea mays	cis-acting regulatory element involved in light responsiveness	light responsiveness
ShPRX15	G-box	CACGAC	1987	6	+	Zea mays	cis-acting regulatory element involved in light responsiveness	light responsiveness
ShPRX15	LTR	CCGAAA	56	6	+	Hordeum vulgare	cis-acting element involved in low-temperature responsiveness	low-temperature responsiveness
ShPRX15	LTR	CCGAAA	1835	6	-	Hordeum vulgare	cis-acting element involved in low-temperature responsiveness	low-temperature responsiveness
ShPRX15	ARE	AAACCA	1343	6	+	Zea mays	cis-acting regulatory element essential for the anaerobic induction	anaerobic induction
ShPRX15	GC-motif	CCCCCG	333	6	+	Zea mays	enhancer-like element involved in anoxic specific inducibility	anoxic specific inducibility
ShPRX15	TC-rich repeats	GTTTTCTTAC	1319	9	-	Nicotiana tabacum	cis-acting element involved in defense and stress responsiveness	defense and stress responsiveness
ShPRX15	motif I	gGTACGTGGCG	1916	10	+	Oryza sativa	cis-acting regulatory element root specific	root specific
ShPRX15	GCN4_motif	TGAGTCA	1272	7	+	Oryza sativa	cis-regulatory element involved in endosperm expression	endosperm expression
ShPRX16	ABRE	ACGTG	750	5	+	Arabidopsis thaliana	cis-acting element involved in the abscisic acid responsiveness	ABA responsiveness
ShPRX16	TCA-element	CCATCTTTTT	46	9	+	Nicotiana tabacum	cis-acting element involved in salicylic acid responsiveness	SA responsiveness
ShPRX16	TCA-element	CCATCTTTTT	847	9	+	Nicotiana tabacum	cis-acting element involved in salicylic acid responsiveness	SA responsiveness
ShPRX16	G-box	TAACACGTAG	1035	9	+	Brassica oleracea	cis-acting regulatory element involved in light responsiveness	light responsiveness
ShPRX16	G-Box	CACGTT	749	6	-	Pisum sativum	cis-acting regulatory element involved in light responsiveness	light responsiveness
ShPRX16	WUN-motif	AAATTACT	489	8	+	Nicotiana glutinosa		wound-responsive
ShPRX16	ARE	AAACCA	184	6	-	Zea mays	cis-acting regulatory element essential for the anaerobic induction	anaerobic induction
ShPRX16	ARE	AAACCA	363	6	-	Zea mays	cis-acting regulatory element essential for the anaerobic induction	anaerobic induction
ShPRX16	ARE	AAACCA	626	6	-	Zea mays	cis-acting regulatory element essential for the anaerobic induction	anaerobic induction
ShPRX16	ARE	AAACCA	1585	6	-	Zea mays	cis-acting regulatory element essential for the anaerobic induction	anaerobic induction
ShPRX16	MBS	CAACTG	142	6	-	Arabidopsis thaliana	MYB binding site involved in drought-inducibility	drought-inducibility
ShPRX16	CAT-box	GCCACT	1849	6	+	Arabidopsis thaliana	cis-acting regulatory element related to meristem expression	meristem specific activation and expression
ShPRX17	GARE-motif	TCTGTTG	1098	7	+	Brassica oleracea	gibberellin-responsive element	GA-responsiveness
ShPRX17	GARE-motif	TCTGTTG	1368	7	-	Brassica oleracea	gibberellin-responsive element	GA-responsiveness
ShPRX17	ABRE	ACGTG	375	5	+	Arabidopsis thaliana	cis-acting element involved in the abscisic acid responsiveness	ABA responsiveness
ShPRX17	ABRE	ACGTG	1190	5	-	Arabidopsis thaliana	cis-acting element involved in the abscisic acid responsiveness	ABA responsiveness
ShPRX17	CGTCA-motif	CGTCA	684	5	+	Hordeum vulgare	cis-acting regulatory element involved in the MeJA-responsiveness	MeJA-responsiveness
ShPRX17	CGTCA-motif	CGTCA	741	5	-	Hordeum vulgare	cis-acting regulatory element involved in the MeJA-responsiveness	MeJA-responsiveness
ShPRX17	CGTCA-motif	CGTCA	903	5	+	Hordeum vulgare	cis-acting regulatory element involved in the MeJA-responsiveness	MeJA-responsiveness
ShPRX17	CGTCA-motif	CGTCA	1056	5	+	Hordeum vulgare	cis-acting regulatory element involved in the MeJA-responsiveness	MeJA-responsiveness
ShPRX17	CGTCA-motif	CGTCA	1724	5	+	Hordeum vulgare	cis-acting regulatory element involved in the MeJA-responsiveness	MeJA-responsiveness
ShPRX17	TGACG-motif	TGACG	684	5	-	Hordeum vulgare	cis-acting regulatory element involved in the MeJA-responsiveness	MeJA-responsiveness
ShPRX17	TGACG-motif	TGACG	741	5	+	Hordeum vulgare	cis-acting regulatory element involved in the MeJA-responsiveness	MeJA-responsiveness
ShPRX17	TGACG-motif	TGACG	903	5	-	Hordeum vulgare	cis-acting regulatory element involved in the MeJA-responsiveness	MeJA-responsiveness
ShPRX17	TGACG-motif	TGACG	1056	5	-	Hordeum vulgare	cis-acting regulatory element involved in the MeJA-responsiveness	MeJA-responsiveness
ShPRX17	TGACG-motif	TGACG	1724	5	-	Hordeum vulgare	cis-acting regulatory element involved in the MeJA-responsiveness	MeJA-responsiveness
ShPRX17	ACE	CTAACGTATT	1400	9	-	Petroselinum crispum	cis-acting element involved in light responsiveness	light responsiveness
ShPRX17	GT1-motif	GGTTAAT	1618	7	-	Avena sativa	light responsive element	light responsiveness
ShPRX17	GT1-motif	GGTTAA	1619	6	-	Arabidopsis thaliana	light responsive element	light responsiveness
ShPRX17	G-box	CACGTC	374	6	-	Zea mays	cis-acting regulatory element involved in light responsiveness	light responsiveness
ShPRX17	G-box	CCACGTAA	1189	8	+	Brassica napus	cis-acting regulatory element involved in light responsiveness	light responsiveness
ShPRX17	G-box	TACGTG	1190	6	-	Arabidopsis thaliana	cis-acting regulatory element involved in light responsiveness	light responsiveness
ShPRX17	LTR	CCGAAA	689	6	-	Hordeum vulgare	cis-acting element involved in low-temperature responsiveness	low-temperature responsiveness
ShPRX17	TC-rich repeats	GTTTTCTTAC	874	9	+	Nicotiana tabacum	cis-acting element involved in defense and stress responsiveness	defense and stress responsiveness
ShPRX17	MBS	CAACTG	345	6	+	Arabidopsis thaliana	MYB binding site involved in drought-inducibility	drought-inducibility
ShPRX17	RY-element	CATGCATG	965	8	+	Helianthus annuus	cis-acting regulatory element involved in seed-specific regulation	seed-specific regulation
ShPRX18	TGA-element	AACGAC	1587	6	-	Brassica oleracea	auxin-responsive element	IAA responsiveness
ShPRX18	GARE-motif	TCTGTTG	790	7	-	Brassica oleracea	gibberellin-responsive element	GA-responsiveness
ShPRX18	ABRE	ACGTG	128	5	+	Arabidopsis thaliana	cis-acting element involved in the abscisic acid responsiveness	ABA responsiveness
ShPRX18	Sp1	GGGCGG	453	6	-	Oryza sativa	light responsive element	light responsiveness
ShPRX18	G-box	CCACGTAA	126	8	-	Brassica napus	cis-acting regulatory element involved in light responsiveness	light responsiveness
ShPRX18	G-box	TACGTG	127	6	+	Arabidopsis thaliana	cis-acting regulatory element involved in light responsiveness	light responsiveness
ShPRX18	G-box	CACGAC	1078	6	+	Zea mays	cis-acting regulatory element involved in light responsiveness	light responsiveness
ShPRX18	LTR	CCGAAA	357	6	+	Hordeum vulgare	cis-acting element involved in low-temperature responsiveness	low-temperature responsiveness
ShPRX18	GC-motif	CCCCCG	870	6	-	Zea mays	enhancer-like element involved in anoxic specific inducibility	anoxic specific inducibility
ShPRX18	MBS	CAACTG	1846	6	+	Arabidopsis thaliana	MYB binding site involved in drought-inducibility	drought-inducibility
ShPRX18	RY-element	CATGCATG	1866	8	-	Helianthus annuus	cis-acting regulatory element involved in seed-specific regulation	seed-specific regulation
ShPRX18	HD-Zip 1	CAAT(A/T)ATTG	160	8	+	Arabidopsis thaliana	element involved in differentiation of the palisade mesophyll cells	palisade mesophyll cells
ShPRX19	GARE-motif	TCTGTTG	369	7	-	Brassica oleracea	gibberellin-responsive element	GA-responsiveness
ShPRX19	ABRE	CGTACGTGCA	1144	9	-	Hordeum vulgare	cis-acting element involved in the abscisic acid responsiveness	ABA responsiveness
ShPRX19	ABRE	ACGTG	1704	5	-	Arabidopsis thaliana	cis-acting element involved in the abscisic acid responsiveness	ABA responsiveness
ShPRX19	ABRE	CGCACGTGTC	1860	9	+	Hordeum vulgare	cis-acting element involved in the abscisic acid responsiveness	ABA responsiveness
ShPRX19	ABRE	ACGTG	1862	5	-	Arabidopsis thaliana	cis-acting element involved in the abscisic acid responsiveness	ABA responsiveness
ShPRX19	ABRE	ACGTG	1870	5	-	Arabidopsis thaliana	cis-acting element involved in the abscisic acid responsiveness	ABA responsiveness
ShPRX19	CGTCA-motif	CGTCA	26	5	+	Hordeum vulgare	cis-acting regulatory element involved in the MeJA-responsiveness	MeJA-responsiveness
ShPRX19	CGTCA-motif	CGTCA	893	5	-	Hordeum vulgare	cis-acting regulatory element involved in the MeJA-responsiveness	MeJA-responsiveness
ShPRX19	TGACG-motif	TGACG	26	5	-	Hordeum vulgare	cis-acting regulatory element involved in the MeJA-responsiveness	MeJA-responsiveness
ShPRX19	TGACG-motif	TGACG	893	5	+	Hordeum vulgare	cis-acting regulatory element involved in the MeJA-responsiveness	MeJA-responsiveness
ShPRX19	G-Box	CACGTT	1870	6	+	Pisum sativum	cis-acting regulatory element involved in light responsiveness	light responsiveness
ShPRX19	Sp1	GGGCGG	720	6	+	Oryza sativa	light responsive element	light responsiveness
ShPRX19	Sp1	GGGCGG	1184	6	+	Oryza sativa	light responsive element	light responsiveness
ShPRX19	G-box	CACGTC	1704	6	+	Zea mays	cis-acting regulatory element involved in light responsiveness	light responsiveness
ShPRX19	G-box	CACGTC	1862	6	+	Zea mays	cis-acting regulatory element involved in light responsiveness	light responsiveness
ShPRX19	GC-motif	CCCCCG	1461	6	+	Zea mays	enhancer-like element involved in anoxic specific inducibility	anoxic specific inducibility
ShPRX19	MBS	CAACTG	141	6	+	Arabidopsis thaliana	MYB binding site involved in drought-inducibility	drought-inducibility
ShPRX19	RY-element	CATGCATG	1282	8	-	Helianthus annuus	cis-acting regulatory element involved in seed-specific regulation	seed-specific regulation
ShPRX19	CAT-box	GCCACT	1572	6	+	Arabidopsis thaliana	cis-acting regulatory element related to meristem expression	meristem specific activation and expression
ShPRX20	ABRE	ACGTG	1158	5	+	Arabidopsis thaliana	cis-acting element involved in the abscisic acid responsiveness	ABA responsiveness
ShPRX20	TGACG-motif	TGACG	1138	5	+	Hordeum vulgare	cis-acting regulatory element involved in the MeJA-responsiveness	MeJA-responsiveness
ShPRX20	TGACG-motif	TGACG	1568	5	-	Hordeum vulgare	cis-acting regulatory element involved in the MeJA-responsiveness	MeJA-responsiveness
ShPRX20	CGTCA-motif	CGTCA	1138	5	-	Hordeum vulgare	cis-acting regulatory element involved in the MeJA-responsiveness	MeJA-responsiveness
ShPRX20	CGTCA-motif	CGTCA	1568	5	+	Hordeum vulgare	cis-acting regulatory element involved in the MeJA-responsiveness	MeJA-responsiveness
ShPRX20	G-box	CACGAC	619	6	-	Zea mays	cis-acting regulatory element involved in light responsiveness	light responsiveness
ShPRX20	G-Box	CACGTT	1157	6	-	Pisum sativum	cis-acting regulatory element involved in light responsiveness	light responsiveness
ShPRX20	Sp1	GGGCGG	1330	6	-	Oryza sativa	light responsive element	light responsiveness
ShPRX20	GT1-motif	GGTTAA	566	6	-	Arabidopsis thaliana	light responsive element	light responsiveness
ShPRX20	LTR	CCGAAA	1485	6	-	Hordeum vulgare	cis-acting element involved in low-temperature responsiveness	low-temperature responsiveness
ShPRX20	WUN-motif	AAATTACT	1774	8	+	Nicotiana glutinosa		wound-responsive
ShPRX20	ARE	AAACCA	161	6	+	Zea mays	cis-acting regulatory element essential for the anaerobic induction	anaerobic induction
ShPRX20	circadian	CAAAGATATC	596	9	+	Lycopersicon esculentum	cis-acting regulatory element involved in circadian control	circadian control
ShPRX20	circadian	CAAAGATATC	1130	9	-	Lycopersicon esculentum	cis-acting regulatory element involved in circadian control	circadian control
ShPRX21	ABRE	GACACGTACGT	160	10	+	Oryza sativa	cis-acting element involved in the abscisic acid responsiveness	ABA responsiveness
ShPRX21	ABRE	ACGTG	162	5	-	Arabidopsis thaliana	cis-acting element involved in the abscisic acid responsiveness	ABA responsiveness
ShPRX21	ABRE	GACACGTGGC	313	9	+	Triticum aestivum	cis-acting element involved in the abscisic acid responsiveness	ABA responsiveness
ShPRX21	ABRE	CACGTG	315	6	+	Arabidopsis thaliana	cis-acting element involved in the abscisic acid responsiveness	ABA responsiveness
ShPRX21	ABRE	ACGTG	316	5	+	Arabidopsis thaliana	cis-acting element involved in the abscisic acid responsiveness	ABA responsiveness
ShPRX21	CGTCA-motif	CGTCA	624	5	-	Hordeum vulgare	cis-acting regulatory element involved in the MeJA-responsiveness	MeJA-responsiveness
ShPRX21	CGTCA-motif	CGTCA	1901	5	+	Hordeum vulgare	cis-acting regulatory element involved in the MeJA-responsiveness	MeJA-responsiveness
ShPRX21	TGACG-motif	TGACG	624	5	+	Hordeum vulgare	cis-acting regulatory element involved in the MeJA-responsiveness	MeJA-responsiveness
ShPRX21	TGACG-motif	TGACG	1901	5	-	Hordeum vulgare	cis-acting regulatory element involved in the MeJA-responsiveness	MeJA-responsiveness
ShPRX21	G-Box	CACGTG	315	6	+	Pisum sativum	cis-acting regulatory element involved in light responsiveness	light responsiveness
ShPRX21	Sp1	GGGCGG	814	6	-	Oryza sativa	light responsive element	light responsiveness
ShPRX21	Sp1	GGGCGG	887	6	-	Oryza sativa	light responsive element	light responsiveness
ShPRX21	Sp1	GGGCGG	1518	6	+	Oryza sativa	light responsive element	light responsiveness
ShPRX21	Sp1	GGGCGG	1555	6	+	Oryza sativa	light responsive element	light responsiveness
ShPRX21	Sp1	GGGCGG	1627	6	+	Oryza sativa	light responsive element	light responsiveness
ShPRX21	ACE	GCGACGTACC	164	9	-	Petroselinum crispum	cis-acting element involved in light responsiveness	light responsiveness
ShPRX21	G-box	TACGTG	162	6	-	Arabidopsis thaliana	cis-acting regulatory element involved in light responsiveness	light responsiveness
ShPRX21	G-box	CACGTG	315	6	+	Arabidopsis thaliana	cis-acting regulatory element involved in light responsiveness	light responsiveness
ShPRX21	ARE	AAACCA	1236	6	-	Zea mays	cis-acting regulatory element essential for the anaerobic induction	anaerobic induction
ShPRX21	ARE	AAACCA	1746	6	-	Zea mays	cis-acting regulatory element essential for the anaerobic induction	anaerobic induction
ShPRX21	GC-motif	CCCCCG	743	6	+	Zea mays	enhancer-like element involved in anoxic specific inducibility	anoxic specific inducibility
ShPRX21	GC-motif	CCCCCG	823	6	+	Zea mays	enhancer-like element involved in anoxic specific inducibility	anoxic specific inducibility
ShPRX21	GC-motif	CCCCCG	884	6	+	Zea mays	enhancer-like element involved in anoxic specific inducibility	anoxic specific inducibility
ShPRX21	MBS	CAACTG	1243	6	-	Arabidopsis thaliana	MYB binding site involved in drought-inducibility	drought-inducibility
ShPRX21	MBS	CAACTG	1379	6	-	Arabidopsis thaliana	MYB binding site involved in drought-inducibility	drought-inducibility
ShPRX21	MBS	CAACTG	1388	6	+	Arabidopsis thaliana	MYB binding site involved in drought-inducibility	drought-inducibility
ShPRX21	RY-element	CATGCATG	1300	8	-	Helianthus annuus	cis-acting regulatory element involved in seed-specific regulation	seed-specific regulation
ShPRX21	RY-element	CATGCATG	1504	8	-	Helianthus annuus	cis-acting regulatory element involved in seed-specific regulation	seed-specific regulation
ShPRX21	HD-Zip 1	CAAT(A/T)ATTG	1311	8.5	-	Arabidopsis thaliana	element involved in differentiation of the palisade mesophyll cells	palisade mesophyll cells
ShPRX22	AuxRR-core	GGTCCAT	1374	7	-	Nicotiana tabacum	cis-acting regulatory element involved in auxin responsiveness	IAA responsiveness
ShPRX22	TGA-element	AACGAC	1838	6	-	Brassica oleracea	auxin-responsive element	IAA responsiveness
ShPRX22	TATC-box	TATCCCA	478	7	+	Oryza sativa	cis-acting element involved in gibberellin-responsiveness	GA-responsiveness
ShPRX22	ABRE	CGTACGTGCA	1780	9	+	Hordeum vulgare	cis-acting element involved in the abscisic acid responsiveness	ABA responsiveness
ShPRX22	ABRE	ACGTG	1783	5	+	Arabidopsis thaliana	cis-acting element involved in the abscisic acid responsiveness	ABA responsiveness
ShPRX22	ABRE	ACGTG	1835	5	-	Arabidopsis thaliana	cis-acting element involved in the abscisic acid responsiveness	ABA responsiveness
ShPRX22	ABRE	ACGTG	1860	5	+	Arabidopsis thaliana	cis-acting element involved in the abscisic acid responsiveness	ABA responsiveness
ShPRX22	TCA-element	TCAGAAGAGG	182	10	+	Brassica oleracea	cis-acting element involved in salicylic acid responsiveness	SA responsiveness
ShPRX22	CGTCA-motif	CGTCA	180	5	+	Hordeum vulgare	cis-acting regulatory element involved in the MeJA-responsiveness	MeJA-responsiveness
ShPRX22	TGACG-motif	TGACG	180	5	-	Hordeum vulgare	cis-acting regulatory element involved in the MeJA-responsiveness	MeJA-responsiveness
ShPRX22	ACE	CTAACGTATT	802	9	+	Petroselinum crispum	cis-acting element involved in light responsiveness	light responsiveness
ShPRX22	G-box	TACGTG	1782	6	+	Arabidopsis thaliana	cis-acting regulatory element involved in light responsiveness	light responsiveness
ShPRX22	G-box	CACGTC	1835	6	+	Zea mays	cis-acting regulatory element involved in light responsiveness	light responsiveness
ShPRX22	G-box	TACGTG	1859	6	+	Arabidopsis thaliana	cis-acting regulatory element involved in light responsiveness	light responsiveness
ShPRX22	LTR	CCGAAA	1147	6	-	Hordeum vulgare	cis-acting element involved in low-temperature responsiveness	low-temperature responsiveness
ShPRX22	ARE	AAACCA	500	6	+	Zea mays	cis-acting regulatory element essential for the anaerobic induction	anaerobic induction
ShPRX22	ARE	AAACCA	759	6	-	Zea mays	cis-acting regulatory element essential for the anaerobic induction	anaerobic induction
ShPRX22	ARE	AAACCA	885	6	+	Zea mays	cis-acting regulatory element essential for the anaerobic induction	anaerobic induction
ShPRX22	ARE	AAACCA	1789	6	+	Zea mays	cis-acting regulatory element essential for the anaerobic induction	anaerobic induction
ShPRX22	MBS	CAACTG	980	6	+	Arabidopsis thaliana	MYB binding site involved in drought-inducibility	drought-inducibility
ShPRX22	MBS	CAACTG	1073	6	-	Arabidopsis thaliana	MYB binding site involved in drought-inducibility	drought-inducibility
ShPRX22	MBS	CAACTG	1695	6	+	Arabidopsis thaliana	MYB binding site involved in drought-inducibility	drought-inducibility
ShPRX22	CAT-box	GCCACT	3	6	-	Arabidopsis thaliana	cis-acting regulatory element related to meristem expression	meristem specific activation and expression
ShPRX23	P-box	CCTTTTG	465	7	-	Oryza sativa	gibberellin-responsive element	GA-responsiveness
ShPRX23	TATC-box	TATCCCA	1503	7	-	Oryza sativa	cis-acting element involved in gibberellin-responsiveness	GA-responsiveness
ShPRX23	ABRE	ACGTG	801	5	+	Arabidopsis thaliana	cis-acting element involved in the abscisic acid responsiveness	ABA responsiveness
ShPRX23	ABRE	CACGTG	974	6	+	Arabidopsis thaliana	cis-acting element involved in the abscisic acid responsiveness	ABA responsiveness
ShPRX23	ABRE	ACGTG	975	5	+	Arabidopsis thaliana	cis-acting element involved in the abscisic acid responsiveness	ABA responsiveness
ShPRX23	ABRE	ACGTG	1131	5	+	Arabidopsis thaliana	cis-acting element involved in the abscisic acid responsiveness	ABA responsiveness
ShPRX23	ABRE	CGTACGTGCA	1195	9	-	Hordeum vulgare	cis-acting element involved in the abscisic acid responsiveness	ABA responsiveness
ShPRX23	ABRE	ACGTG	1197	5	-	Arabidopsis thaliana	cis-acting element involved in the abscisic acid responsiveness	ABA responsiveness
ShPRX23	ABRE	ACGTG	1433	5	+	Arabidopsis thaliana	cis-acting element involved in the abscisic acid responsiveness	ABA responsiveness
ShPRX23	CGTCA-motif	CGTCA	113	5	-	Hordeum vulgare	cis-acting regulatory element involved in the MeJA-responsiveness	MeJA-responsiveness
ShPRX23	CGTCA-motif	CGTCA	550	5	+	Hordeum vulgare	cis-acting regulatory element involved in the MeJA-responsiveness	MeJA-responsiveness
ShPRX23	CGTCA-motif	CGTCA	1041	5	+	Hordeum vulgare	cis-acting regulatory element involved in the MeJA-responsiveness	MeJA-responsiveness
ShPRX23	CGTCA-motif	CGTCA	1155	5	+	Hordeum vulgare	cis-acting regulatory element involved in the MeJA-responsiveness	MeJA-responsiveness
ShPRX23	CGTCA-motif	CGTCA	1162	5	+	Hordeum vulgare	cis-acting regulatory element involved in the MeJA-responsiveness	MeJA-responsiveness
ShPRX23	CGTCA-motif	CGTCA	1646	5	+	Hordeum vulgare	cis-acting regulatory element involved in the MeJA-responsiveness	MeJA-responsiveness
ShPRX23	TGACG-motif	TGACG	113	5	+	Hordeum vulgare	cis-acting regulatory element involved in the MeJA-responsiveness	MeJA-responsiveness
ShPRX23	TGACG-motif	TGACG	550	5	-	Hordeum vulgare	cis-acting regulatory element involved in the MeJA-responsiveness	MeJA-responsiveness
ShPRX23	TGACG-motif	TGACG	1041	5	-	Hordeum vulgare	cis-acting regulatory element involved in the MeJA-responsiveness	MeJA-responsiveness
ShPRX23	TGACG-motif	TGACG	1155	5	-	Hordeum vulgare	cis-acting regulatory element involved in the MeJA-responsiveness	MeJA-responsiveness
ShPRX23	TGACG-motif	TGACG	1162	5	-	Hordeum vulgare	cis-acting regulatory element involved in the MeJA-responsiveness	MeJA-responsiveness
ShPRX23	TGACG-motif	TGACG	1646	5	-	Hordeum vulgare	cis-acting regulatory element involved in the MeJA-responsiveness	MeJA-responsiveness
ShPRX23	G-Box	CACGTG	974	6	+	Pisum sativum	cis-acting regulatory element involved in light responsiveness	light responsiveness
ShPRX23	G-box	CACGAC	283	6	+	Zea mays	cis-acting regulatory element involved in light responsiveness	light responsiveness
ShPRX23	G-box	CACGAC	576	6	-	Zea mays	cis-acting regulatory element involved in light responsiveness	light responsiveness
ShPRX23	G-box	TACGTG	800	6	+	Arabidopsis thaliana	cis-acting regulatory element involved in light responsiveness	light responsiveness
ShPRX23	G-box	CACGTG	974	6	+	Arabidopsis thaliana	cis-acting regulatory element involved in light responsiveness	light responsiveness
ShPRX23	G-box	CACGTC	1130	6	-	Zea mays	cis-acting regulatory element involved in light responsiveness	light responsiveness
ShPRX23	G-box	TACGTG	1197	6	-	Arabidopsis thaliana	cis-acting regulatory element involved in light responsiveness	light responsiveness
ShPRX23	G-box	TACGTG	1432	6	+	Arabidopsis thaliana	cis-acting regulatory element involved in light responsiveness	light responsiveness
ShPRX23	ARE	AAACCA	1069	6	+	Zea mays	cis-acting regulatory element essential for the anaerobic induction	anaerobic induction
ShPRX23	ARE	AAACCA	1613	6	+	Zea mays	cis-acting regulatory element essential for the anaerobic induction	anaerobic induction
ShPRX23	GC-motif	CCCCCG	1375	6	-	Zea mays	enhancer-like element involved in anoxic specific inducibility	anoxic specific inducibility
ShPRX23	TC-rich repeats	GTTTTCTTAC	994	9	-	Nicotiana tabacum	cis-acting element involved in defense and stress responsiveness	defense and stress responsiveness
ShPRX23	TC-rich repeats	ATTCTCTAAC	1057	9	-	Nicotiana tabacum	cis-acting element involved in defense and stress responsiveness	defense and stress responsiveness
ShPRX23	CAT-box	GCCACT	1114	6	-	Arabidopsis thaliana	cis-acting regulatory element related to meristem expression	meristem specific activation and expression
ShPRX23	MSA-like	(T/C)C(T/C)AACGG(T/C)(T/C)A	1386	9	-	Catharanthus roseus	cis-acting element involved in cell cycle regulation	cell cycle regulation
ShPRX24	TGA-element	AACGAC	45	6	+	Brassica oleracea	auxin-responsive element	IAA responsiveness
ShPRX24	P-box	CCTTTTG	917	7	+	Oryza sativa	gibberellin-responsive element	GA-responsiveness
ShPRX24	ABRE	ACGTG	432	5	+	Arabidopsis thaliana	cis-acting element involved in the abscisic acid responsiveness	ABA responsiveness
ShPRX24	ABRE	ACGTG	1075	5	-	Arabidopsis thaliana	cis-acting element involved in the abscisic acid responsiveness	ABA responsiveness
ShPRX24	ABRE	ACGTG	1878	5	-	Arabidopsis thaliana	cis-acting element involved in the abscisic acid responsiveness	ABA responsiveness
ShPRX24	CGTCA-motif	CGTCA	81	5	+	Hordeum vulgare	cis-acting regulatory element involved in the MeJA-responsiveness	MeJA-responsiveness
ShPRX24	CGTCA-motif	CGTCA	117	5	+	Hordeum vulgare	cis-acting regulatory element involved in the MeJA-responsiveness	MeJA-responsiveness
ShPRX24	CGTCA-motif	CGTCA	430	5	-	Hordeum vulgare	cis-acting regulatory element involved in the MeJA-responsiveness	MeJA-responsiveness
ShPRX24	CGTCA-motif	CGTCA	857	5	+	Hordeum vulgare	cis-acting regulatory element involved in the MeJA-responsiveness	MeJA-responsiveness
ShPRX24	CGTCA-motif	CGTCA	1880	5	+	Hordeum vulgare	cis-acting regulatory element involved in the MeJA-responsiveness	MeJA-responsiveness
ShPRX24	TGACG-motif	TGACG	81	5	-	Hordeum vulgare	cis-acting regulatory element involved in the MeJA-responsiveness	MeJA-responsiveness
ShPRX24	TGACG-motif	TGACG	117	5	-	Hordeum vulgare	cis-acting regulatory element involved in the MeJA-responsiveness	MeJA-responsiveness
ShPRX24	TGACG-motif	TGACG	430	5	+	Hordeum vulgare	cis-acting regulatory element involved in the MeJA-responsiveness	MeJA-responsiveness
ShPRX24	TGACG-motif	TGACG	857	5	-	Hordeum vulgare	cis-acting regulatory element involved in the MeJA-responsiveness	MeJA-responsiveness
ShPRX24	TGACG-motif	TGACG	1880	5	-	Hordeum vulgare	cis-acting regulatory element involved in the MeJA-responsiveness	MeJA-responsiveness
ShPRX24	Sp1	GGGCGG	1448	6	+	Oryza sativa	light responsive element	light responsiveness
ShPRX24	Sp1	GGGCGG	1629	6	-	Oryza sativa	light responsive element	light responsiveness
ShPRX24	G-box	CACGTC	431	6	-	Zea mays	cis-acting regulatory element involved in light responsiveness	light responsiveness
ShPRX24	G-box	TACGTG	1075	6	-	Arabidopsis thaliana	cis-acting regulatory element involved in light responsiveness	light responsiveness
ShPRX24	G-box	CACGTC	1878	6	+	Zea mays	cis-acting regulatory element involved in light responsiveness	light responsiveness
ShPRX24	G-box	CACGAC	1932	6	+	Zea mays	cis-acting regulatory element involved in light responsiveness	light responsiveness
ShPRX24	ARE	AAACCA	557	6	+	Zea mays	cis-acting regulatory element essential for the anaerobic induction	anaerobic induction
ShPRX24	ARE	AAACCA	1886	6	-	Zea mays	cis-acting regulatory element essential for the anaerobic induction	anaerobic induction
ShPRX24	MBS	CAACTG	339	6	+	Arabidopsis thaliana	MYB binding site involved in drought-inducibility	drought-inducibility
ShPRX24	CAT-box	GCCACT	1050	6	+	Arabidopsis thaliana	cis-acting regulatory element related to meristem expression	meristem specific activation and expression
ShPRX24	CAT-box	GCCACT	1578	6	+	Arabidopsis thaliana	cis-acting regulatory element related to meristem expression	meristem specific activation and expression
ShPRX25	AuxRR-core	GGTCCAT	48	7	+	Nicotiana tabacum	cis-acting regulatory element involved in auxin responsiveness	IAA responsiveness
ShPRX25	GARE-motif	TCTGTTG	354	7	+	Brassica oleracea	gibberellin-responsive element	GA-responsiveness
ShPRX25	GARE-motif	TCTGTTG	1390	7	-	Brassica oleracea	gibberellin-responsive element	GA-responsiveness
ShPRX25	P-box	CCTTTTG	1629	7	-	Oryza sativa	gibberellin-responsive element	GA-responsiveness
ShPRX25	ABRE	AACCCGG	43	7	+	Arabidopsis thaliana	cis-acting element involved in the abscisic acid responsiveness	ABA responsiveness
ShPRX25	ABRE	ACGTG	269	5	+	Arabidopsis thaliana	cis-acting element involved in the abscisic acid responsiveness	ABA responsiveness
ShPRX25	ABRE	ACGTG	528	5	-	Arabidopsis thaliana	cis-acting element involved in the abscisic acid responsiveness	ABA responsiveness
ShPRX25	ABRE	TACGGTC	1082	7	+	Arabidopsis thaliana	cis-acting element involved in the abscisic acid responsiveness	ABA responsiveness
ShPRX25	TGACG-motif	TGACG	69	5	+	Hordeum vulgare	cis-acting regulatory element involved in the MeJA-responsiveness	MeJA-responsiveness
ShPRX25	TGACG-motif	TGACG	84	5	-	Hordeum vulgare	cis-acting regulatory element involved in the MeJA-responsiveness	MeJA-responsiveness
ShPRX25	TGACG-motif	TGACG	143	5	+	Hordeum vulgare	cis-acting regulatory element involved in the MeJA-responsiveness	MeJA-responsiveness
ShPRX25	CGTCA-motif	CGTCA	69	5	-	Hordeum vulgare	cis-acting regulatory element involved in the MeJA-responsiveness	MeJA-responsiveness
ShPRX25	CGTCA-motif	CGTCA	84	5	+	Hordeum vulgare	cis-acting regulatory element involved in the MeJA-responsiveness	MeJA-responsiveness
ShPRX25	CGTCA-motif	CGTCA	143	5	-	Hordeum vulgare	cis-acting regulatory element involved in the MeJA-responsiveness	MeJA-responsiveness
ShPRX25	G-box	CACGAC	9	6	-	Zea mays	cis-acting regulatory element involved in light responsiveness	light responsiveness
ShPRX25	G-box	CACGAC	210	6	+	Zea mays	cis-acting regulatory element involved in light responsiveness	light responsiveness
ShPRX25	G-box	CACGTC	268	6	-	Zea mays	cis-acting regulatory element involved in light responsiveness	light responsiveness
ShPRX25	G-box	TAACACGTAG	525	9	+	Brassica oleracea	cis-acting regulatory element involved in light responsiveness	light responsiveness
ShPRX25	G-box	CACGAC	568	6	+	Zea mays	cis-acting regulatory element involved in light responsiveness	light responsiveness
ShPRX25	G-box	CACGAC	1721	6	+	Zea mays	cis-acting regulatory element involved in light responsiveness	light responsiveness
ShPRX25	G-Box	CACGTT	528	6	+	Pisum sativum	cis-acting regulatory element involved in light responsiveness	light responsiveness
ShPRX25	GT1-motif	GGTTAAT	554	7	-	Avena sativa	light responsive element	light responsiveness
ShPRX25	GT1-motif	GGTTAA	555	6	-	Arabidopsis thaliana	light responsive element	light responsiveness
ShPRX25	GT1-motif	GGTTAAT	1188	7	-	Avena sativa	light responsive element	light responsiveness
ShPRX25	GT1-motif	GGTTAA	1189	6	-	Arabidopsis thaliana	light responsive element	light responsiveness
ShPRX25	LTR	CCGAAA	1273	6	+	Hordeum vulgare	cis-acting element involved in low-temperature responsiveness	low-temperature responsiveness
ShPRX25	GC-motif	CCCCCG	1941	6	-	Zea mays	enhancer-like element involved in anoxic specific inducibility	anoxic specific inducibility
ShPRX25	TC-rich repeats	ATTCTCTAAC	1210	9	+	Nicotiana tabacum	cis-acting element involved in defense and stress responsiveness	defense and stress responsiveness
ShPRX25	MBS	CAACTG	663	6	-	Arabidopsis thaliana	MYB binding site involved in drought-inducibility	drought-inducibility
ShPRX25	MBS	CAACTG	1172	6	+	Arabidopsis thaliana	MYB binding site involved in drought-inducibility	drought-inducibility
ShPRX25	CAT-box	GCCACT	1340	6	-	Arabidopsis thaliana	cis-acting regulatory element related to meristem expression	meristem specific activation and expression
ShPRX26	AuxRR-core	GGTCCAT	1413	7	-	Nicotiana tabacum	cis-acting regulatory element involved in auxin responsiveness	IAA responsiveness
ShPRX26	GARE-motif	TCTGTTG	431	7	-	Brassica oleracea	gibberellin-responsive element	GA-responsiveness
ShPRX26	ABRE	ACGTG	144	5	+	Arabidopsis thaliana	cis-acting element involved in the abscisic acid responsiveness	ABA responsiveness
ShPRX26	ABRE	ACGTG	488	5	-	Arabidopsis thaliana	cis-acting element involved in the abscisic acid responsiveness	ABA responsiveness
ShPRX26	ABRE	ACGTG	759	5	+	Arabidopsis thaliana	cis-acting element involved in the abscisic acid responsiveness	ABA responsiveness
ShPRX26	ABRE	CACGTG	937	6	+	Arabidopsis thaliana	cis-acting element involved in the abscisic acid responsiveness	ABA responsiveness
ShPRX26	ABRE	ACGTG	938	5	+	Arabidopsis thaliana	cis-acting element involved in the abscisic acid responsiveness	ABA responsiveness
ShPRX26	ABRE	CACGTG	1074	6	-	Arabidopsis thaliana	cis-acting element involved in the abscisic acid responsiveness	ABA responsiveness
ShPRX26	ABRE	ACGTG	1075	5	+	Arabidopsis thaliana	cis-acting element involved in the abscisic acid responsiveness	ABA responsiveness
ShPRX26	ABRE	CACGTG	1291	6	-	Arabidopsis thaliana	cis-acting element involved in the abscisic acid responsiveness	ABA responsiveness
ShPRX26	ABRE	ACGTG	1292	5	+	Arabidopsis thaliana	cis-acting element involved in the abscisic acid responsiveness	ABA responsiveness
ShPRX26	TGACG-motif	TGACG	99	5	+	Hordeum vulgare	cis-acting regulatory element involved in the MeJA-responsiveness	MeJA-responsiveness
ShPRX26	TGACG-motif	TGACG	503	5	-	Hordeum vulgare	cis-acting regulatory element involved in the MeJA-responsiveness	MeJA-responsiveness
ShPRX26	CGTCA-motif	CGTCA	99	5	-	Hordeum vulgare	cis-acting regulatory element involved in the MeJA-responsiveness	MeJA-responsiveness
ShPRX26	CGTCA-motif	CGTCA	503	5	+	Hordeum vulgare	cis-acting regulatory element involved in the MeJA-responsiveness	MeJA-responsiveness
ShPRX26	G-box	CACGTG	937	6	+	Arabidopsis thaliana	cis-acting regulatory element involved in light responsiveness	light responsiveness
ShPRX26	G-box	CACGTG	1074	6	-	Arabidopsis thaliana	cis-acting regulatory element involved in light responsiveness	light responsiveness
ShPRX26	G-box	CACGTG	1291	6	-	Arabidopsis thaliana	cis-acting regulatory element involved in light responsiveness	light responsiveness
ShPRX26	G-box	CACGAC	1823	6	-	Zea mays	cis-acting regulatory element involved in light responsiveness	light responsiveness
ShPRX26	ACE	GCGACGTACC	27	9	-	Petroselinum crispum	cis-acting element involved in light responsiveness	light responsiveness
ShPRX26	G-Box	CACGTT	143	6	-	Pisum sativum	cis-acting regulatory element involved in light responsiveness	light responsiveness
ShPRX26	G-Box	CACGTT	488	6	+	Pisum sativum	cis-acting regulatory element involved in light responsiveness	light responsiveness
ShPRX26	G-Box	CACGTT	758	6	-	Pisum sativum	cis-acting regulatory element involved in light responsiveness	light responsiveness
ShPRX26	G-Box	CACGTG	937	6	+	Pisum sativum	cis-acting regulatory element involved in light responsiveness	light responsiveness
ShPRX26	G-Box	CACGTG	1074	6	-	Pisum sativum	cis-acting regulatory element involved in light responsiveness	light responsiveness
ShPRX26	G-Box	CACGTG	1291	6	-	Pisum sativum	cis-acting regulatory element involved in light responsiveness	light responsiveness
ShPRX26	WUN-motif	AAATTACT	878	8	+	Nicotiana glutinosa		wound-responsive
ShPRX26	ARE	AAACCA	471	6	-	Zea mays	cis-acting regulatory element essential for the anaerobic induction	anaerobic induction
ShPRX26	ARE	AAACCA	1949	6	+	Zea mays	cis-acting regulatory element essential for the anaerobic induction	anaerobic induction
ShPRX26	TC-rich repeats	ATTCTCTAAC	904	9	-	Nicotiana tabacum	cis-acting element involved in defense and stress responsiveness	defense and stress responsiveness
ShPRX26	MBS	CAACTG	107	6	+	Arabidopsis thaliana	MYB binding site involved in drought-inducibility	drought-inducibility
ShPRX26	MSA-like	(T/C)C(T/C)AACGG(T/C)(T/C)A	531	9	-	Catharanthus roseus	cis-acting element involved in cell cycle regulation	cell cycle regulation
ShPRX27	ABRE	CGTACGTGCA	26	9	-	Hordeum vulgare	cis-acting element involved in the abscisic acid responsiveness	ABA responsiveness
ShPRX27	ABRE	ACGTG	816	5	+	Arabidopsis thaliana	cis-acting element involved in the abscisic acid responsiveness	ABA responsiveness
ShPRX27	ABRE	ACGTG	1089	5	+	Arabidopsis thaliana	cis-acting element involved in the abscisic acid responsiveness	ABA responsiveness
ShPRX27	ABRE	ACGTG	1424	5	+	Arabidopsis thaliana	cis-acting element involved in the abscisic acid responsiveness	ABA responsiveness
ShPRX27	TCA-element	TCAGAAGAGG	1523	9	-	Brassica oleracea	cis-acting element involved in salicylic acid responsiveness	SA responsiveness
ShPRX27	TCA-element	TCAGAAGAGG	1852	9	-	Brassica oleracea	cis-acting element involved in salicylic acid responsiveness	SA responsiveness
ShPRX27	TGACG-motif	TGACG	523	5	-	Hordeum vulgare	cis-acting regulatory element involved in the MeJA-responsiveness	MeJA-responsiveness
ShPRX27	TGACG-motif	TGACG	860	5	+	Hordeum vulgare	cis-acting regulatory element involved in the MeJA-responsiveness	MeJA-responsiveness
ShPRX27	TGACG-motif	TGACG	972	5	-	Hordeum vulgare	cis-acting regulatory element involved in the MeJA-responsiveness	MeJA-responsiveness
ShPRX27	CGTCA-motif	CGTCA	523	5	+	Hordeum vulgare	cis-acting regulatory element involved in the MeJA-responsiveness	MeJA-responsiveness
ShPRX27	CGTCA-motif	CGTCA	860	5	-	Hordeum vulgare	cis-acting regulatory element involved in the MeJA-responsiveness	MeJA-responsiveness
ShPRX27	CGTCA-motif	CGTCA	972	5	+	Hordeum vulgare	cis-acting regulatory element involved in the MeJA-responsiveness	MeJA-responsiveness
ShPRX27	G-box	TACGTG	815	6	+	Arabidopsis thaliana	cis-acting regulatory element involved in light responsiveness	light responsiveness
ShPRX27	G-box	TACGTG	1088	6	+	Arabidopsis thaliana	cis-acting regulatory element involved in light responsiveness	light responsiveness
ShPRX27	G-box	TACGTG	1423	6	+	Arabidopsis thaliana	cis-acting regulatory element involved in light responsiveness	light responsiveness
ShPRX27	Sp1	GGGCGG	1222	6	-	Oryza sativa	light responsive element	light responsiveness
ShPRX27	Sp1	GGGCGG	1440	6	-	Oryza sativa	light responsive element	light responsiveness
ShPRX27	Sp1	GGGCGG	1968	6	+	Oryza sativa	light responsive element	light responsiveness
ShPRX27	GT1-motif	GGTTAA	312	6	-	Arabidopsis thaliana	light responsive element	light responsiveness
ShPRX27	GT1-motif	GGTTAA	357	6	-	Arabidopsis thaliana	light responsive element	light responsiveness
ShPRX27	ARE	AAACCA	400	6	+	Zea mays	cis-acting regulatory element essential for the anaerobic induction	anaerobic induction
ShPRX27	GC-motif	CCCCCG	1904	6	+	Zea mays	enhancer-like element involved in anoxic specific inducibility	anoxic specific inducibility
ShPRX27	MBS	CAACTG	1292	6	-	Arabidopsis thaliana	MYB binding site involved in drought-inducibility	drought-inducibility
ShPRX27	RY-element	CATGCATG	408	8	+	Helianthus annuus	cis-acting regulatory element involved in seed-specific regulation	seed-specific regulation
ShPRX27	RY-element	CATGCATG	545	8	+	Helianthus annuus	cis-acting regulatory element involved in seed-specific regulation	seed-specific regulation
ShPRX27	RY-element	CATGCATG	833	8	+	Helianthus annuus	cis-acting regulatory element involved in seed-specific regulation	seed-specific regulation
ShPRX27	RY-element	CATGCATG	837	8	+	Helianthus annuus	cis-acting regulatory element involved in seed-specific regulation	seed-specific regulation
ShPRX27	RY-element	CATGCATG	895	8	+	Helianthus annuus	cis-acting regulatory element involved in seed-specific regulation	seed-specific regulation
ShPRX27	RY-element	CATGCATG	1202	8	-	Helianthus annuus	cis-acting regulatory element involved in seed-specific regulation	seed-specific regulation
ShPRX27	CAT-box	GCCACT	1020	6	+	Arabidopsis thaliana	cis-acting regulatory element related to meristem expression	meristem specific activation and expression
ShPRX27	CAT-box	GCCACT	1216	6	-	Arabidopsis thaliana	cis-acting regulatory element related to meristem expression	meristem specific activation and expression
ShPRX28	ABRE	ACGTG	229	5	-	Arabidopsis thaliana	cis-acting element involved in the abscisic acid responsiveness	ABA responsiveness
ShPRX28	ABRE	AACCCGG	620	7	+	Arabidopsis thaliana	cis-acting element involved in the abscisic acid responsiveness	ABA responsiveness
ShPRX28	ABRE	ACGTG	1927	5	+	Arabidopsis thaliana	cis-acting element involved in the abscisic acid responsiveness	ABA responsiveness
ShPRX28	CGTCA-motif	CGTCA	99	5	-	Hordeum vulgare	cis-acting regulatory element involved in the MeJA-responsiveness	MeJA-responsiveness
ShPRX28	CGTCA-motif	CGTCA	175	5	-	Hordeum vulgare	cis-acting regulatory element involved in the MeJA-responsiveness	MeJA-responsiveness
ShPRX28	CGTCA-motif	CGTCA	650	5	+	Hordeum vulgare	cis-acting regulatory element involved in the MeJA-responsiveness	MeJA-responsiveness
ShPRX28	CGTCA-motif	CGTCA	1279	5	+	Hordeum vulgare	cis-acting regulatory element involved in the MeJA-responsiveness	MeJA-responsiveness
ShPRX28	CGTCA-motif	CGTCA	1535	5	+	Hordeum vulgare	cis-acting regulatory element involved in the MeJA-responsiveness	MeJA-responsiveness
ShPRX28	CGTCA-motif	CGTCA	1694	5	-	Hordeum vulgare	cis-acting regulatory element involved in the MeJA-responsiveness	MeJA-responsiveness
ShPRX28	CGTCA-motif	CGTCA	1925	5	-	Hordeum vulgare	cis-acting regulatory element involved in the MeJA-responsiveness	MeJA-responsiveness
ShPRX28	TGACG-motif	TGACG	99	5	+	Hordeum vulgare	cis-acting regulatory element involved in the MeJA-responsiveness	MeJA-responsiveness
ShPRX28	TGACG-motif	TGACG	175	5	+	Hordeum vulgare	cis-acting regulatory element involved in the MeJA-responsiveness	MeJA-responsiveness
ShPRX28	TGACG-motif	TGACG	650	5	-	Hordeum vulgare	cis-acting regulatory element involved in the MeJA-responsiveness	MeJA-responsiveness
ShPRX28	TGACG-motif	TGACG	1279	5	-	Hordeum vulgare	cis-acting regulatory element involved in the MeJA-responsiveness	MeJA-responsiveness
ShPRX28	TGACG-motif	TGACG	1535	5	-	Hordeum vulgare	cis-acting regulatory element involved in the MeJA-responsiveness	MeJA-responsiveness
ShPRX28	TGACG-motif	TGACG	1694	5	+	Hordeum vulgare	cis-acting regulatory element involved in the MeJA-responsiveness	MeJA-responsiveness
ShPRX28	TGACG-motif	TGACG	1925	5	+	Hordeum vulgare	cis-acting regulatory element involved in the MeJA-responsiveness	MeJA-responsiveness
ShPRX28	Sp1	GGGCGG	715	6	-	Oryza sativa	light responsive element	light responsiveness
ShPRX28	G-box	CACGTC	229	6	+	Zea mays	cis-acting regulatory element involved in light responsiveness	light responsiveness
ShPRX28	G-box	CACGAC	373	6	-	Zea mays	cis-acting regulatory element involved in light responsiveness	light responsiveness
ShPRX28	G-box	CACGAC	703	6	-	Zea mays	cis-acting regulatory element involved in light responsiveness	light responsiveness
ShPRX28	G-box	GCCACGTGGA	944	9	+	Arabidopsis thaliana	cis-acting regulatory element involved in light responsiveness	light responsiveness
ShPRX28	G-box	CACGTC	1926	6	-	Zea mays	cis-acting regulatory element involved in light responsiveness	light responsiveness
ShPRX28	LTR	CCGAAA	1205	6	-	Hordeum vulgare	cis-acting element involved in low-temperature responsiveness	low-temperature responsiveness
ShPRX28	ARE	AAACCA	1752	6	-	Zea mays	cis-acting regulatory element essential for the anaerobic induction	anaerobic induction
ShPRX28	GC-motif	CCCCCG	763	6	+	Zea mays	enhancer-like element involved in anoxic specific inducibility	anoxic specific inducibility
ShPRX28	MBS	CAACTG	110	6	+	Arabidopsis thaliana	MYB binding site involved in drought-inducibility	drought-inducibility
ShPRX28	MSA-like	(T/C)C(T/C)AACGG(T/C)(T/C)A	305	9	-	Catharanthus roseus	cis-acting element involved in cell cycle regulation	cell cycle regulation
ShPRX29	TGA-element	AACGAC	1276	6	+	Brassica oleracea	auxin-responsive element	IAA responsiveness
ShPRX29	AuxRR-core	GGTCCAT	238	7	+	Nicotiana tabacum	cis-acting regulatory element involved in auxin responsiveness	IAA responsiveness
ShPRX29	AuxRR-core	GGTCCAT	767	7	-	Nicotiana tabacum	cis-acting regulatory element involved in auxin responsiveness	IAA responsiveness
ShPRX29	ABRE	ACGTG	89	5	-	Arabidopsis thaliana	cis-acting element involved in the abscisic acid responsiveness	ABA responsiveness
ShPRX29	ABRE	ACGTG	773	5	-	Arabidopsis thaliana	cis-acting element involved in the abscisic acid responsiveness	ABA responsiveness
ShPRX29	ABRE	CACGTG	837	6	+	Arabidopsis thaliana	cis-acting element involved in the abscisic acid responsiveness	ABA responsiveness
ShPRX29	ABRE	ACGTG	838	5	+	Arabidopsis thaliana	cis-acting element involved in the abscisic acid responsiveness	ABA responsiveness
ShPRX29	ABRE	CACGTG	1338	6	-	Arabidopsis thaliana	cis-acting element involved in the abscisic acid responsiveness	ABA responsiveness
ShPRX29	ABRE	ACGTG	1339	5	+	Arabidopsis thaliana	cis-acting element involved in the abscisic acid responsiveness	ABA responsiveness
ShPRX29	ABRE	CGTACGTGCA	1484	9	-	Hordeum vulgare	cis-acting element involved in the abscisic acid responsiveness	ABA responsiveness
ShPRX29	ABRE	ACGTG	1486	5	-	Arabidopsis thaliana	cis-acting element involved in the abscisic acid responsiveness	ABA responsiveness
ShPRX29	TGACG-motif	TGACG	1333	5	-	Hordeum vulgare	cis-acting regulatory element involved in the MeJA-responsiveness	MeJA-responsiveness
ShPRX29	TGACG-motif	TGACG	1499	5	-	Hordeum vulgare	cis-acting regulatory element involved in the MeJA-responsiveness	MeJA-responsiveness
ShPRX29	CGTCA-motif	CGTCA	1333	5	+	Hordeum vulgare	cis-acting regulatory element involved in the MeJA-responsiveness	MeJA-responsiveness
ShPRX29	CGTCA-motif	CGTCA	1499	5	+	Hordeum vulgare	cis-acting regulatory element involved in the MeJA-responsiveness	MeJA-responsiveness
ShPRX29	G-Box	CACGTT	89	6	+	Pisum sativum	cis-acting regulatory element involved in light responsiveness	light responsiveness
ShPRX29	G-Box	CACGTG	837	6	+	Pisum sativum	cis-acting regulatory element involved in light responsiveness	light responsiveness
ShPRX29	G-Box	CACGTG	1338	6	-	Pisum sativum	cis-acting regulatory element involved in light responsiveness	light responsiveness
ShPRX29	ACE	GACACGTATG	79	9	+	Petroselinum crispum	cis-acting element involved in light responsiveness	light responsiveness
ShPRX29	ACE	GCGACGTACC	1289	9	+	Petroselinum crispum	cis-acting element involved in light responsiveness	light responsiveness
ShPRX29	Sp1	GGGCGG	1947	6	-	Oryza sativa	light responsive element	light responsiveness
ShPRX29	G-box	TACGTG	773	6	-	Arabidopsis thaliana	cis-acting regulatory element involved in light responsiveness	light responsiveness
ShPRX29	G-box	CACGTG	837	6	+	Arabidopsis thaliana	cis-acting regulatory element involved in light responsiveness	light responsiveness
ShPRX29	G-box	CACGTG	1338	6	-	Arabidopsis thaliana	cis-acting regulatory element involved in light responsiveness	light responsiveness
ShPRX29	G-box	TACGTG	1486	6	-	Arabidopsis thaliana	cis-acting regulatory element involved in light responsiveness	light responsiveness
ShPRX29	G-box	CACGAC	1662	6	+	Zea mays	cis-acting regulatory element involved in light responsiveness	light responsiveness
ShPRX29	G-box	CACGAC	1780	6	+	Zea mays	cis-acting regulatory element involved in light responsiveness	light responsiveness
ShPRX29	WUN-motif	AAATTTCTT	744	9	-	Nicotiana glutinosa		wound-responsive
ShPRX29	ARE	AAACCA	21	6	+	Zea mays	cis-acting regulatory element essential for the anaerobic induction	anaerobic induction
ShPRX29	ARE	AAACCA	398	6	+	Zea mays	cis-acting regulatory element essential for the anaerobic induction	anaerobic induction
ShPRX29	TC-rich repeats	ATTCTCTAAC	530	9	+	Nicotiana tabacum	cis-acting element involved in defense and stress responsiveness	defense and stress responsiveness
ShPRX29	MBS	CAACTG	1409	6	-	Arabidopsis thaliana	MYB binding site involved in drought-inducibility	drought-inducibility
ShPRX29	GCN4_motif	TGAGTCA	599	7	-	Oryza sativa	cis-regulatory element involved in endosperm expression	endosperm expression
ShPRX29	CAT-box	GCCACT	198	6	-	Arabidopsis thaliana	cis-acting regulatory element related to meristem expression	meristem specific activation and expression
ShPRX30	AuxRR-core	GGTCCAT	658	7	-	Nicotiana tabacum	cis-acting regulatory element involved in auxin responsiveness	IAA responsiveness
ShPRX30	TGA-element	AACGAC	802	6	+	Brassica oleracea	auxin-responsive element	IAA responsiveness
ShPRX30	TGA-element	AACGAC	1470	6	+	Brassica oleracea	auxin-responsive element	IAA responsiveness
ShPRX30	ABRE	ACGTG	864	5	+	Arabidopsis thaliana	cis-acting element involved in the abscisic acid responsiveness	ABA responsiveness
ShPRX30	ABRE	ACGTG	1747	5	+	Arabidopsis thaliana	cis-acting element involved in the abscisic acid responsiveness	ABA responsiveness
ShPRX30	CGTCA-motif	CGTCA	779	5	-	Hordeum vulgare	cis-acting regulatory element involved in the MeJA-responsiveness	MeJA-responsiveness
ShPRX30	CGTCA-motif	CGTCA	1489	5	+	Hordeum vulgare	cis-acting regulatory element involved in the MeJA-responsiveness	MeJA-responsiveness
ShPRX30	TGACG-motif	TGACG	779	5	+	Hordeum vulgare	cis-acting regulatory element involved in the MeJA-responsiveness	MeJA-responsiveness
ShPRX30	TGACG-motif	TGACG	1489	5	-	Hordeum vulgare	cis-acting regulatory element involved in the MeJA-responsiveness	MeJA-responsiveness
ShPRX30	Sp1	GGGCGG	624	6	-	Oryza sativa	light responsive element	light responsiveness
ShPRX30	G-Box	CACGTT	863	6	-	Pisum sativum	cis-acting regulatory element involved in light responsiveness	light responsiveness
ShPRX30	G-Box	CACGTT	1746	6	-	Pisum sativum	cis-acting regulatory element involved in light responsiveness	light responsiveness
ShPRX30	CAT-box	GCCACT	299	6	+	Arabidopsis thaliana	cis-acting regulatory element related to meristem expression	meristem specific activation and expression
ShPRX30	CAT-box	GCCACT	1054	6	+	Arabidopsis thaliana	cis-acting regulatory element related to meristem expression	meristem specific activation and expression
ShPRX31	TGA-element	AACGAC	274	6	-	Brassica oleracea	auxin-responsive element	IAA responsiveness
ShPRX31	GARE-motif	TCTGTTG	1825	7	-	Brassica oleracea	gibberellin-responsive element	GA-responsiveness
ShPRX31	P-box	CCTTTTG	1356	7	-	Oryza sativa	gibberellin-responsive element	GA-responsiveness
ShPRX31	TCA-element	TCAGAAGAGG	1172	9	+	Brassica oleracea	cis-acting element involved in salicylic acid responsiveness	SA responsiveness
ShPRX31	TGACG-motif	TGACG	73	5	+	Hordeum vulgare	cis-acting regulatory element involved in the MeJA-responsiveness	MeJA-responsiveness
ShPRX31	TGACG-motif	TGACG	124	5	+	Hordeum vulgare	cis-acting regulatory element involved in the MeJA-responsiveness	MeJA-responsiveness
ShPRX31	TGACG-motif	TGACG	684	5	+	Hordeum vulgare	cis-acting regulatory element involved in the MeJA-responsiveness	MeJA-responsiveness
ShPRX31	TGACG-motif	TGACG	700	5	+	Hordeum vulgare	cis-acting regulatory element involved in the MeJA-responsiveness	MeJA-responsiveness
ShPRX31	CGTCA-motif	CGTCA	73	5	-	Hordeum vulgare	cis-acting regulatory element involved in the MeJA-responsiveness	MeJA-responsiveness
ShPRX31	CGTCA-motif	CGTCA	124	5	-	Hordeum vulgare	cis-acting regulatory element involved in the MeJA-responsiveness	MeJA-responsiveness
ShPRX31	CGTCA-motif	CGTCA	684	5	-	Hordeum vulgare	cis-acting regulatory element involved in the MeJA-responsiveness	MeJA-responsiveness
ShPRX31	CGTCA-motif	CGTCA	700	5	-	Hordeum vulgare	cis-acting regulatory element involved in the MeJA-responsiveness	MeJA-responsiveness
ShPRX31	LTR	CCGAAA	312	6	+	Hordeum vulgare	cis-acting element involved in low-temperature responsiveness	low-temperature responsiveness
ShPRX31	TC-rich repeats	ATTCTCTAAC	1594	9	-	Nicotiana tabacum	cis-acting element involved in defense and stress responsiveness	defense and stress responsiveness
ShPRX31	MBS	CAACTG	795	6	-	Arabidopsis thaliana	MYB binding site involved in drought-inducibility	drought-inducibility
ShPRX31	MBS	CAACTG	1035	6	-	Arabidopsis thaliana	MYB binding site involved in drought-inducibility	drought-inducibility
ShPRX31	RY-element	CATGCATG	17	8	+	Helianthus annuus	cis-acting regulatory element involved in seed-specific regulation	seed-specific regulation
ShPRX31	RY-element	CATGCATG	21	8	+	Helianthus annuus	cis-acting regulatory element involved in seed-specific regulation	seed-specific regulation
ShPRX31	CAT-box	GCCACT	1820	6	-	Arabidopsis thaliana	cis-acting regulatory element related to meristem expression	meristem specific activation and expression
ShPRX32	AuxRR-core	GGTCCAT	644	7	-	Nicotiana tabacum	cis-acting regulatory element involved in auxin responsiveness	IAA responsiveness
ShPRX32	TGA-element	AACGAC	514	6	-	Brassica oleracea	auxin-responsive element	IAA responsiveness
ShPRX32	ABRE	TACGGTC	1430	7	+	Arabidopsis thaliana	cis-acting element involved in the abscisic acid responsiveness	ABA responsiveness
ShPRX32	ABRE	CGTACGTGCA	1938	9	+	Hordeum vulgare	cis-acting element involved in the abscisic acid responsiveness	ABA responsiveness
ShPRX32	ABRE	ACGTG	1941	5	+	Arabidopsis thaliana	cis-acting element involved in the abscisic acid responsiveness	ABA responsiveness
ShPRX32	TGACG-motif	TGACG	27	5	-	Hordeum vulgare	cis-acting regulatory element involved in the MeJA-responsiveness	MeJA-responsiveness
ShPRX32	TGACG-motif	TGACG	910	5	-	Hordeum vulgare	cis-acting regulatory element involved in the MeJA-responsiveness	MeJA-responsiveness
ShPRX32	CGTCA-motif	CGTCA	27	5	+	Hordeum vulgare	cis-acting regulatory element involved in the MeJA-responsiveness	MeJA-responsiveness
ShPRX32	CGTCA-motif	CGTCA	910	5	+	Hordeum vulgare	cis-acting regulatory element involved in the MeJA-responsiveness	MeJA-responsiveness
ShPRX32	G-box	CACGAC	162	6	-	Zea mays	cis-acting regulatory element involved in light responsiveness	light responsiveness
ShPRX32	G-box	TACGTG	1940	6	+	Arabidopsis thaliana	cis-acting regulatory element involved in light responsiveness	light responsiveness
ShPRX32	GT1-motif	GGTTAAT	274	7	+	Avena sativa	light responsive element	light responsiveness
ShPRX32	GT1-motif	GGTTAA	1680	6	-	Arabidopsis thaliana	light responsive element	light responsiveness
ShPRX32	WUN-motif	AAATTACT	1586	8	+	Nicotiana glutinosa		wound-responsive
ShPRX32	ARE	AAACCA	864	6	-	Zea mays	cis-acting regulatory element essential for the anaerobic induction	anaerobic induction
ShPRX32	ARE	AAACCA	1110	6	+	Zea mays	cis-acting regulatory element essential for the anaerobic induction	anaerobic induction
ShPRX32	ARE	AAACCA	1759	6	+	Zea mays	cis-acting regulatory element essential for the anaerobic induction	anaerobic induction
ShPRX32	MBS	CAACTG	1126	6	-	Arabidopsis thaliana	MYB binding site involved in drought-inducibility	drought-inducibility
ShPRX32	RY-element	CATGCATG	281	8	+	Helianthus annuus	cis-acting regulatory element involved in seed-specific regulation	seed-specific regulation
ShPRX32	RY-element	CATGCATG	1609	8	-	Helianthus annuus	cis-acting regulatory element involved in seed-specific regulation	seed-specific regulation
ShPRX33	TGA-element	AACGAC	737	6	+	Brassica oleracea	auxin-responsive element	IAA responsiveness
ShPRX33	TGA-element	AACGAC	990	6	+	Brassica oleracea	auxin-responsive element	IAA responsiveness
ShPRX33	TGA-element	AACGAC	1000	6	+	Brassica oleracea	auxin-responsive element	IAA responsiveness
ShPRX33	GARE-motif	TCTGTTG	549	7	+	Brassica oleracea	gibberellin-responsive element	GA-responsiveness
ShPRX33	ABRE	ACGTG	265	5	+	Arabidopsis thaliana	cis-acting element involved in the abscisic acid responsiveness	ABA responsiveness
ShPRX33	ABRE	CACGTG	350	6	+	Arabidopsis thaliana	cis-acting element involved in the abscisic acid responsiveness	ABA responsiveness
ShPRX33	ABRE	ACGTG	351	5	+	Arabidopsis thaliana	cis-acting element involved in the abscisic acid responsiveness	ABA responsiveness
ShPRX33	ABRE	ACGTG	381	5	-	Arabidopsis thaliana	cis-acting element involved in the abscisic acid responsiveness	ABA responsiveness
ShPRX33	ABRE	ACGTG	566	5	+	Arabidopsis thaliana	cis-acting element involved in the abscisic acid responsiveness	ABA responsiveness
ShPRX33	ACE	GACACGTATG	310	9	+	Petroselinum crispum	cis-acting element involved in light responsiveness	light responsiveness
ShPRX33	G-Box	CACGTG	350	6	+	Pisum sativum	cis-acting regulatory element involved in light responsiveness	light responsiveness
ShPRX33	GT1-motif	GGTTAA	1227	6	+	Arabidopsis thaliana	light responsive element	light responsiveness
ShPRX33	G-box	TACGTG	264	6	+	Arabidopsis thaliana	cis-acting regulatory element involved in light responsiveness	light responsiveness
ShPRX33	G-box	CACGTG	350	6	+	Arabidopsis thaliana	cis-acting regulatory element involved in light responsiveness	light responsiveness
ShPRX33	G-box	CACGTC	381	6	+	Zea mays	cis-acting regulatory element involved in light responsiveness	light responsiveness
ShPRX33	G-box	TACGTG	565	6	+	Arabidopsis thaliana	cis-acting regulatory element involved in light responsiveness	light responsiveness
ShPRX33	ARE	AAACCA	804	6	+	Zea mays	cis-acting regulatory element essential for the anaerobic induction	anaerobic induction
ShPRX33	ARE	AAACCA	1080	6	-	Zea mays	cis-acting regulatory element essential for the anaerobic induction	anaerobic induction
ShPRX33	ARE	AAACCA	1110	6	-	Zea mays	cis-acting regulatory element essential for the anaerobic induction	anaerobic induction
ShPRX33	ARE	AAACCA	1923	6	+	Zea mays	cis-acting regulatory element essential for the anaerobic induction	anaerobic induction
ShPRX33	MBS	CAACTG	1742	6	-	Arabidopsis thaliana	MYB binding site involved in drought-inducibility	drought-inducibility
ShPRX33	CAT-box	GCCACT	178	6	-	Arabidopsis thaliana	cis-acting regulatory element related to meristem expression	meristem specific activation and expression
ShPRX33	CAT-box	GCCACT	214	6	+	Arabidopsis thaliana	cis-acting regulatory element related to meristem expression	meristem specific activation and expression
ShPRX33	CAT-box	GCCACT	1603	6	-	Arabidopsis thaliana	cis-acting regulatory element related to meristem expression	meristem specific activation and expression
ShPRX33	CAT-box	GCCACT	1879	6	+	Arabidopsis thaliana	cis-acting regulatory element related to meristem expression	meristem specific activation and expression
ShPRX34	TGA-element	AACGAC	702	6	-	Brassica oleracea	auxin-responsive element	IAA responsiveness
ShPRX34	AuxRR-core	GGTCCAT	1218	7	+	Nicotiana tabacum	cis-acting regulatory element involved in auxin responsiveness	IAA responsiveness
ShPRX34	P-box	CCTTTTG	1095	7	+	Oryza sativa	gibberellin-responsive element	GA-responsiveness
ShPRX34	ABRE	CACGTG	429	6	+	Arabidopsis thaliana	cis-acting element involved in the abscisic acid responsiveness	ABA responsiveness
ShPRX34	ABRE	ACGTG	430	5	+	Arabidopsis thaliana	cis-acting element involved in the abscisic acid responsiveness	ABA responsiveness
ShPRX34	ABRE	CGTACGTGCA	1011	9	+	Hordeum vulgare	cis-acting element involved in the abscisic acid responsiveness	ABA responsiveness
ShPRX34	ABRE	ACGTG	1014	5	+	Arabidopsis thaliana	cis-acting element involved in the abscisic acid responsiveness	ABA responsiveness
ShPRX34	ABRE	ACGTG	1413	5	+	Arabidopsis thaliana	cis-acting element involved in the abscisic acid responsiveness	ABA responsiveness
ShPRX34	G-box	CACGTG	429	6	+	Arabidopsis thaliana	cis-acting regulatory element involved in light responsiveness	light responsiveness
ShPRX34	G-box	TACGTG	1013	6	+	Arabidopsis thaliana	cis-acting regulatory element involved in light responsiveness	light responsiveness
ShPRX34	G-box	CACGTC	1412	6	-	Zea mays	cis-acting regulatory element involved in light responsiveness	light responsiveness
ShPRX34	G-Box	CACGTG	429	6	+	Pisum sativum	cis-acting regulatory element involved in light responsiveness	light responsiveness
ShPRX34	Sp1	GGGCGG	1987	6	-	Oryza sativa	light responsive element	light responsiveness
ShPRX34	LTR	CCGAAA	94	6	-	Hordeum vulgare	cis-acting element involved in low-temperature responsiveness	low-temperature responsiveness
ShPRX34	LTR	CCGAAA	1360	6	-	Hordeum vulgare	cis-acting element involved in low-temperature responsiveness	low-temperature responsiveness
ShPRX34	LTR	CCGAAA	1404	6	+	Hordeum vulgare	cis-acting element involved in low-temperature responsiveness	low-temperature responsiveness
ShPRX34	ARE	AAACCA	382	6	-	Zea mays	cis-acting regulatory element essential for the anaerobic induction	anaerobic induction
ShPRX34	ARE	AAACCA	1469	6	-	Zea mays	cis-acting regulatory element essential for the anaerobic induction	anaerobic induction
ShPRX34	ARE	AAACCA	1740	6	+	Zea mays	cis-acting regulatory element essential for the anaerobic induction	anaerobic induction
ShPRX34	TC-rich repeats	ATTCTCTAAC	1037	9	-	Nicotiana tabacum	cis-acting element involved in defense and stress responsiveness	defense and stress responsiveness
ShPRX34	TC-rich repeats	ATTCTCTAAC	1424	9	+	Nicotiana tabacum	cis-acting element involved in defense and stress responsiveness	defense and stress responsiveness
ShPRX34	MBS	CAACTG	1495	6	+	Arabidopsis thaliana	MYB binding site involved in drought-inducibility	drought-inducibility
ShPRX34	MBS	CAACTG	1684	6	-	Arabidopsis thaliana	MYB binding site involved in drought-inducibility	drought-inducibility
ShPRX34	RY-element	CATGCATG	1557	8	-	Helianthus annuus	cis-acting regulatory element involved in seed-specific regulation	seed-specific regulation
ShPRX34	RY-element	CATGCATG	1611	8	-	Helianthus annuus	cis-acting regulatory element involved in seed-specific regulation	seed-specific regulation
ShPRX35	P-box	CCTTTTG	358	7	+	Oryza sativa	gibberellin-responsive element	GA-responsiveness
ShPRX35	ABRE	ACGTG	854	5	-	Arabidopsis thaliana	cis-acting element involved in the abscisic acid responsiveness	ABA responsiveness
ShPRX35	ABRE	ACGTG	1517	5	-	Arabidopsis thaliana	cis-acting element involved in the abscisic acid responsiveness	ABA responsiveness
ShPRX35	G-box	TACGTG	1517	6	-	Arabidopsis thaliana	cis-acting regulatory element involved in light responsiveness	light responsiveness
ShPRX35	G-box	CACGAC	1942	6	-	Zea mays	cis-acting regulatory element involved in light responsiveness	light responsiveness
ShPRX35	GT1-motif	GGTTAAT	1099	7	-	Avena sativa	light responsive element	light responsiveness
ShPRX35	GT1-motif	GGTTAA	1100	6	-	Arabidopsis thaliana	light responsive element	light responsiveness
ShPRX35	G-Box	CACGTT	854	6	+	Pisum sativum	cis-acting regulatory element involved in light responsiveness	light responsiveness
ShPRX35	GC-motif	CCCCCG	983	6	-	Zea mays	enhancer-like element involved in anoxic specific inducibility	anoxic specific inducibility
ShPRX35	TC-rich repeats	GTTTTCTTAC	254	9	+	Nicotiana tabacum	cis-acting element involved in defense and stress responsiveness	defense and stress responsiveness
ShPRX35	MBS	CAACTG	947	6	+	Arabidopsis thaliana	MYB binding site involved in drought-inducibility	drought-inducibility
ShPRX35	MBS	CAACTG	1820	6	-	Arabidopsis thaliana	MYB binding site involved in drought-inducibility	drought-inducibility
ShPRX35	RY-element	CATGCATG	1645	8	-	Helianthus annuus	cis-acting regulatory element involved in seed-specific regulation	seed-specific regulation
ShPRX35	CAT-box	GCCACT	1936	6	+	Arabidopsis thaliana	cis-acting regulatory element related to meristem expression	meristem specific activation and expression
ShPRX36	ABRE	GACACGTGGC	1982	9	-	Triticum aestivum	cis-acting element involved in the abscisic acid responsiveness	ABA responsiveness
ShPRX36	ABRE	CACGTG	1984	6	-	Arabidopsis thaliana	cis-acting element involved in the abscisic acid responsiveness	ABA responsiveness
ShPRX36	ABRE	ACGTG	1985	5	+	Arabidopsis thaliana	cis-acting element involved in the abscisic acid responsiveness	ABA responsiveness
ShPRX36	ABRE	ACGTG	1996	5	+	Arabidopsis thaliana	cis-acting element involved in the abscisic acid responsiveness	ABA responsiveness
ShPRX36	TGACG-motif	TGACG	105	5	+	Hordeum vulgare	cis-acting regulatory element involved in the MeJA-responsiveness	MeJA-responsiveness
ShPRX36	TGACG-motif	TGACG	1576	5	-	Hordeum vulgare	cis-acting regulatory element involved in the MeJA-responsiveness	MeJA-responsiveness
ShPRX36	CGTCA-motif	CGTCA	105	5	-	Hordeum vulgare	cis-acting regulatory element involved in the MeJA-responsiveness	MeJA-responsiveness
ShPRX36	CGTCA-motif	CGTCA	1576	5	+	Hordeum vulgare	cis-acting regulatory element involved in the MeJA-responsiveness	MeJA-responsiveness
ShPRX36	G-box	CACGTG	1984	6	-	Arabidopsis thaliana	cis-acting regulatory element involved in light responsiveness	light responsiveness
ShPRX36	G-box	CACGTC	1995	6	-	Zea mays	cis-acting regulatory element involved in light responsiveness	light responsiveness
ShPRX36	G-Box	CACGTG	1984	6	-	Pisum sativum	cis-acting regulatory element involved in light responsiveness	light responsiveness
ShPRX36	ARE	AAACCA	782	6	+	Zea mays	cis-acting regulatory element essential for the anaerobic induction	anaerobic induction
ShPRX36	RY-element	CATGCATG	593	8	+	Helianthus annuus	cis-acting regulatory element involved in seed-specific regulation	seed-specific regulation
ShPRX36	RY-element	CATGCATG	829	8	+	Helianthus annuus	cis-acting regulatory element involved in seed-specific regulation	seed-specific regulation
ShPRX36	CAT-box	GCCACT	335	6	+	Arabidopsis thaliana	cis-acting regulatory element related to meristem expression	meristem specific activation and expression
ShPRX36	CAT-box	GCCACT	1020	6	-	Arabidopsis thaliana	cis-acting regulatory element related to meristem expression	meristem specific activation and expression
ShPRX36	CAT-box	GCCACT	1026	6	-	Arabidopsis thaliana	cis-acting regulatory element related to meristem expression	meristem specific activation and expression
ShPRX36	CAT-box	GCCACT	1032	6	-	Arabidopsis thaliana	cis-acting regulatory element related to meristem expression	meristem specific activation and expression
ShPRX37	TGA-element	AACGAC	1004	6	+	Brassica oleracea	auxin-responsive element	IAA responsiveness
ShPRX37	ABRE	ACGTG	458	5	-	Arabidopsis thaliana	cis-acting element involved in the abscisic acid responsiveness	ABA responsiveness
ShPRX37	ABRE	ACGTG	551	5	+	Arabidopsis thaliana	cis-acting element involved in the abscisic acid responsiveness	ABA responsiveness
ShPRX37	ABRE	ACGTG	1100	5	-	Arabidopsis thaliana	cis-acting element involved in the abscisic acid responsiveness	ABA responsiveness
ShPRX37	ABRE	ACGTG	1803	5	-	Arabidopsis thaliana	cis-acting element involved in the abscisic acid responsiveness	ABA responsiveness
ShPRX37	ABRE	GCCGCGTGGC	1964	9	-	Oryza sativa	cis-acting element involved in the abscisic acid responsiveness	ABA responsiveness
ShPRX37	CGTCA-motif	CGTCA	584	5	-	Hordeum vulgare	cis-acting regulatory element involved in the MeJA-responsiveness	MeJA-responsiveness
ShPRX37	TGACG-motif	TGACG	584	5	+	Hordeum vulgare	cis-acting regulatory element involved in the MeJA-responsiveness	MeJA-responsiveness
ShPRX37	GT1-motif	GGTTAA	215	6	+	Arabidopsis thaliana	light responsive element	light responsiveness
ShPRX37	GT1-motif	GGTTAA	1698	6	-	Arabidopsis thaliana	light responsive element	light responsiveness
ShPRX37	GT1-motif	GGTTAAT	1854	7	-	Avena sativa	light responsive element	light responsiveness
ShPRX37	GT1-motif	GGTTAA	1855	6	-	Arabidopsis thaliana	light responsive element	light responsiveness
ShPRX37	Sp1	GGGCGG	1599	6	-	Oryza sativa	light responsive element	light responsiveness
ShPRX37	G-Box	CACGTT	458	6	+	Pisum sativum	cis-acting regulatory element involved in light responsiveness	light responsiveness
ShPRX37	G-Box	CACGTT	1100	6	+	Pisum sativum	cis-acting regulatory element involved in light responsiveness	light responsiveness
ShPRX37	G-Box	CACGTT	1803	6	+	Pisum sativum	cis-acting regulatory element involved in light responsiveness	light responsiveness
ShPRX37	ACE	CTAACGTATT	1098	9	-	Petroselinum crispum	cis-acting element involved in light responsiveness	light responsiveness
ShPRX37	G-box	CCACGTAA	549	8	-	Brassica napus	cis-acting regulatory element involved in light responsiveness	light responsiveness
ShPRX37	G-box	TACGTG	550	6	+	Arabidopsis thaliana	cis-acting regulatory element involved in light responsiveness	light responsiveness
ShPRX37	G-box	CACGAC	1327	6	+	Zea mays	cis-acting regulatory element involved in light responsiveness	light responsiveness
ShPRX37	LTR	CCGAAA	1163	6	+	Hordeum vulgare	cis-acting element involved in low-temperature responsiveness	low-temperature responsiveness
ShPRX37	ARE	AAACCA	361	6	+	Zea mays	cis-acting regulatory element essential for the anaerobic induction	anaerobic induction
ShPRX37	ARE	AAACCA	1875	6	+	Zea mays	cis-acting regulatory element essential for the anaerobic induction	anaerobic induction
ShPRX37	MBS	CAACTG	1170	6	+	Arabidopsis thaliana	MYB binding site involved in drought-inducibility	drought-inducibility
ShPRX37	RY-element	CATGCATG	332	8	+	Helianthus annuus	cis-acting regulatory element involved in seed-specific regulation	seed-specific regulation
ShPRX37	RY-element	CATGCATG	365	8	+	Helianthus annuus	cis-acting regulatory element involved in seed-specific regulation	seed-specific regulation
ShPRX37	RY-element	CATGCATG	369	8	+	Helianthus annuus	cis-acting regulatory element involved in seed-specific regulation	seed-specific regulation
ShPRX38	TGA-element	AACGAC	1598	6	+	Brassica oleracea	auxin-responsive element	IAA responsiveness
ShPRX38	P-box	CCTTTTG	397	7	+	Oryza sativa	gibberellin-responsive element	GA-responsiveness
ShPRX38	ABRE	ACGTG	1253	5	-	Arabidopsis thaliana	cis-acting element involved in the abscisic acid responsiveness	ABA responsiveness
ShPRX38	TCA-element	CCATCTTTTT	1141	9	-	Nicotiana tabacum	cis-acting element involved in salicylic acid responsiveness	SA responsiveness
ShPRX38	TGACG-motif	TGACG	1651	5	-	Hordeum vulgare	cis-acting regulatory element involved in the MeJA-responsiveness	MeJA-responsiveness
ShPRX38	TGACG-motif	TGACG	1782	5	+	Hordeum vulgare	cis-acting regulatory element involved in the MeJA-responsiveness	MeJA-responsiveness
ShPRX38	CGTCA-motif	CGTCA	1651	5	+	Hordeum vulgare	cis-acting regulatory element involved in the MeJA-responsiveness	MeJA-responsiveness
ShPRX38	CGTCA-motif	CGTCA	1782	5	-	Hordeum vulgare	cis-acting regulatory element involved in the MeJA-responsiveness	MeJA-responsiveness
ShPRX38	G-box	CACGAC	1640	6	+	Zea mays	cis-acting regulatory element involved in light responsiveness	light responsiveness
ShPRX38	G-Box	CACGTT	1253	6	+	Pisum sativum	cis-acting regulatory element involved in light responsiveness	light responsiveness
ShPRX38	LTR	CCGAAA	469	6	+	Hordeum vulgare	cis-acting element involved in low-temperature responsiveness	low-temperature responsiveness
ShPRX38	WUN-motif	ACATTACGG	1398	9	+	Nicotiana glutinosa		wound-responsive
ShPRX38	ARE	AAACCA	1717	6	-	Zea mays	cis-acting regulatory element essential for the anaerobic induction	anaerobic induction
ShPRX38	ARE	AAACCA	1977	6	-	Zea mays	cis-acting regulatory element essential for the anaerobic induction	anaerobic induction
ShPRX38	GC-motif	CCCCCG	322	6	-	Zea mays	enhancer-like element involved in anoxic specific inducibility	anoxic specific inducibility
ShPRX38	MBS	CAACTG	252	6	-	Arabidopsis thaliana	MYB binding site involved in drought-inducibility	drought-inducibility
ShPRX38	MBS	CAACTG	1799	6	+	Arabidopsis thaliana	MYB binding site involved in drought-inducibility	drought-inducibility
ShPRX39	ABRE	GCAACGTGTC	394	9	+	Hordeum vulgare	cis-acting element involved in the abscisic acid responsiveness	ABA responsiveness
ShPRX39	ABRE	ACGTG	986	5	-	Arabidopsis thaliana	cis-acting element involved in the abscisic acid responsiveness	ABA responsiveness
ShPRX39	ABRE	ACGTG	1718	5	-	Arabidopsis thaliana	cis-acting element involved in the abscisic acid responsiveness	ABA responsiveness
ShPRX39	CGTCA-motif	CGTCA	459	5	+	Hordeum vulgare	cis-acting regulatory element involved in the MeJA-responsiveness	MeJA-responsiveness
ShPRX39	CGTCA-motif	CGTCA	988	5	+	Hordeum vulgare	cis-acting regulatory element involved in the MeJA-responsiveness	MeJA-responsiveness
ShPRX39	CGTCA-motif	CGTCA	1527	5	-	Hordeum vulgare	cis-acting regulatory element involved in the MeJA-responsiveness	MeJA-responsiveness
ShPRX39	CGTCA-motif	CGTCA	1720	5	+	Hordeum vulgare	cis-acting regulatory element involved in the MeJA-responsiveness	MeJA-responsiveness
ShPRX39	TGACG-motif	TGACG	459	5	-	Hordeum vulgare	cis-acting regulatory element involved in the MeJA-responsiveness	MeJA-responsiveness
ShPRX39	TGACG-motif	TGACG	988	5	-	Hordeum vulgare	cis-acting regulatory element involved in the MeJA-responsiveness	MeJA-responsiveness
ShPRX39	TGACG-motif	TGACG	1527	5	+	Hordeum vulgare	cis-acting regulatory element involved in the MeJA-responsiveness	MeJA-responsiveness
ShPRX39	TGACG-motif	TGACG	1720	5	-	Hordeum vulgare	cis-acting regulatory element involved in the MeJA-responsiveness	MeJA-responsiveness
ShPRX39	Sp1	GGGCGG	77	6	-	Oryza sativa	light responsive element	light responsiveness
ShPRX39	Sp1	GGGCGG	1987	6	+	Oryza sativa	light responsive element	light responsiveness
ShPRX39	G-box	CACGAC	617	6	-	Zea mays	cis-acting regulatory element involved in light responsiveness	light responsiveness
ShPRX39	G-box	CACGTC	986	6	+	Zea mays	cis-acting regulatory element involved in light responsiveness	light responsiveness
ShPRX39	G-box	CACGAC	1021	6	+	Zea mays	cis-acting regulatory element involved in light responsiveness	light responsiveness
ShPRX39	G-box	CACGTC	1718	6	+	Zea mays	cis-acting regulatory element involved in light responsiveness	light responsiveness
ShPRX39	ARE	AAACCA	241	6	-	Zea mays	cis-acting regulatory element essential for the anaerobic induction	anaerobic induction
ShPRX39	ARE	AAACCA	1284	6	-	Zea mays	cis-acting regulatory element essential for the anaerobic induction	anaerobic induction
ShPRX39	ARE	AAACCA	1295	6	-	Zea mays	cis-acting regulatory element essential for the anaerobic induction	anaerobic induction
ShPRX39	ARE	AAACCA	1914	6	+	Zea mays	cis-acting regulatory element essential for the anaerobic induction	anaerobic induction
ShPRX39	GC-motif	CCCCCG	495	6	+	Zea mays	enhancer-like element involved in anoxic specific inducibility	anoxic specific inducibility
ShPRX39	MBS	CAACTG	1517	6	-	Arabidopsis thaliana	MYB binding site involved in drought-inducibility	drought-inducibility
ShPRX39	MBS	CAACTG	1647	6	+	Arabidopsis thaliana	MYB binding site involved in drought-inducibility	drought-inducibility
ShPRX39	GCN4_motif	TGAGTCA	1632	7	-	Oryza sativa	cis-regulatory element involved in endosperm expression	endosperm expression
ShPRX39	circadian	CAAAGATATC	1396	9	-	Lycopersicon esculentum	cis-acting regulatory element involved in circadian control	circadian control
ShPRX40	GARE-motif	TCTGTTG	240	7	-	Brassica oleracea	gibberellin-responsive element	GA-responsiveness
ShPRX40	GARE-motif	TCTGTTG	1874	7	-	Brassica oleracea	gibberellin-responsive element	GA-responsiveness
ShPRX40	ABRE	ACGTG	62	5	+	Arabidopsis thaliana	cis-acting element involved in the abscisic acid responsiveness	ABA responsiveness
ShPRX40	ABRE	ACGTG	1126	5	-	Arabidopsis thaliana	cis-acting element involved in the abscisic acid responsiveness	ABA responsiveness
ShPRX40	ABRE	ACGTG	1628	5	-	Arabidopsis thaliana	cis-acting element involved in the abscisic acid responsiveness	ABA responsiveness
ShPRX40	TGACG-motif	TGACG	1672	5	-	Hordeum vulgare	cis-acting regulatory element involved in the MeJA-responsiveness	MeJA-responsiveness
ShPRX40	TGACG-motif	TGACG	1784	5	-	Hordeum vulgare	cis-acting regulatory element involved in the MeJA-responsiveness	MeJA-responsiveness
ShPRX40	CGTCA-motif	CGTCA	1672	5	+	Hordeum vulgare	cis-acting regulatory element involved in the MeJA-responsiveness	MeJA-responsiveness
ShPRX40	CGTCA-motif	CGTCA	1784	5	+	Hordeum vulgare	cis-acting regulatory element involved in the MeJA-responsiveness	MeJA-responsiveness
ShPRX40	G-box	CACGTC	61	6	-	Zea mays	cis-acting regulatory element involved in light responsiveness	light responsiveness
ShPRX40	G-box	TACGTG	1126	6	-	Arabidopsis thaliana	cis-acting regulatory element involved in light responsiveness	light responsiveness
ShPRX40	G-box	CACGTC	1628	6	+	Zea mays	cis-acting regulatory element involved in light responsiveness	light responsiveness
ShPRX40	G-box	CACGAC	1848	6	+	Zea mays	cis-acting regulatory element involved in light responsiveness	light responsiveness
ShPRX40	ACE	GCGACGTACC	1626	9	-	Petroselinum crispum	cis-acting element involved in light responsiveness	light responsiveness
ShPRX40	Sp1	GGGCGG	1238	6	-	Oryza sativa	light responsive element	light responsiveness
ShPRX40	Sp1	GGGCGG	1403	6	-	Oryza sativa	light responsive element	light responsiveness
ShPRX40	Sp1	GGGCGG	1407	6	-	Oryza sativa	light responsive element	light responsiveness
ShPRX40	Sp1	GGGCGG	1792	6	-	Oryza sativa	light responsive element	light responsiveness
ShPRX40	TC-rich repeats	GTTTTCTTAC	766	9	+	Nicotiana tabacum	cis-acting element involved in defense and stress responsiveness	defense and stress responsiveness
ShPRX41	AuxRR-core	GGTCCAT	1724	7	-	Nicotiana tabacum	cis-acting regulatory element involved in auxin responsiveness	IAA responsiveness
ShPRX41	TGA-element	AACGAC	642	6	-	Brassica oleracea	auxin-responsive element	IAA responsiveness
ShPRX41	TGA-element	AACGAC	1378	6	+	Brassica oleracea	auxin-responsive element	IAA responsiveness
ShPRX41	ABRE	ACGTG	526	5	+	Arabidopsis thaliana	cis-acting element involved in the abscisic acid responsiveness	ABA responsiveness
ShPRX41	TCA-element	TCAGAAGAGG	459	9	-	Brassica oleracea	cis-acting element involved in salicylic acid responsiveness	SA responsiveness
ShPRX41	TGACG-motif	TGACG	251	5	-	Hordeum vulgare	cis-acting regulatory element involved in the MeJA-responsiveness	MeJA-responsiveness
ShPRX41	TGACG-motif	TGACG	1693	5	+	Hordeum vulgare	cis-acting regulatory element involved in the MeJA-responsiveness	MeJA-responsiveness
ShPRX41	CGTCA-motif	CGTCA	251	5	+	Hordeum vulgare	cis-acting regulatory element involved in the MeJA-responsiveness	MeJA-responsiveness
ShPRX41	CGTCA-motif	CGTCA	1693	5	-	Hordeum vulgare	cis-acting regulatory element involved in the MeJA-responsiveness	MeJA-responsiveness
ShPRX41	G-box	CACGTC	525	6	-	Zea mays	cis-acting regulatory element involved in light responsiveness	light responsiveness
ShPRX41	G-box	CACGAC	1714	6	+	Zea mays	cis-acting regulatory element involved in light responsiveness	light responsiveness
ShPRX41	ACE	GACACGTATG	897	9	+	Petroselinum crispum	cis-acting element involved in light responsiveness	light responsiveness
ShPRX41	GT1-motif	GGTTAA	1106	6	+	Arabidopsis thaliana	light responsive element	light responsiveness
ShPRX41	GT1-motif	GGTTAA	1277	6	-	Arabidopsis thaliana	light responsive element	light responsiveness
ShPRX41	LTR	CCGAAA	53	6	-	Hordeum vulgare	cis-acting element involved in low-temperature responsiveness	low-temperature responsiveness
ShPRX41	LTR	CCGAAA	103	6	+	Hordeum vulgare	cis-acting element involved in low-temperature responsiveness	low-temperature responsiveness
ShPRX41	LTR	CCGAAA	109	6	-	Hordeum vulgare	cis-acting element involved in low-temperature responsiveness	low-temperature responsiveness
ShPRX41	LTR	CCGAAA	180	6	-	Hordeum vulgare	cis-acting element involved in low-temperature responsiveness	low-temperature responsiveness
ShPRX41	LTR	CCGAAA	1874	6	+	Hordeum vulgare	cis-acting element involved in low-temperature responsiveness	low-temperature responsiveness
ShPRX41	WUN-motif	CCATTTCAA	9	9	-	Nicotiana glutinosa		wound-responsive
ShPRX41	ARE	AAACCA	41	6	-	Zea mays	cis-acting regulatory element essential for the anaerobic induction	anaerobic induction
ShPRX41	GC-motif	CCCCCG	1638	6	+	Zea mays	enhancer-like element involved in anoxic specific inducibility	anoxic specific inducibility
ShPRX41	GC-motif	CCCCCG	1952	6	-	Zea mays	enhancer-like element involved in anoxic specific inducibility	anoxic specific inducibility
ShPRX41	MBS	CAACTG	775	6	+	Arabidopsis thaliana	MYB binding site involved in drought-inducibility	drought-inducibility
ShPRX41	CAT-box	GCCACT	1045	6	-	Arabidopsis thaliana	cis-acting regulatory element related to meristem expression	meristem specific activation and expression
ShPRX42	TATC-box	TATCCCA	1740	7	+	Oryza sativa	cis-acting element involved in gibberellin-responsiveness	GA-responsiveness
ShPRX42	TATC-box	TATCCCA	1770	7	+	Oryza sativa	cis-acting element involved in gibberellin-responsiveness	GA-responsiveness
ShPRX42	ABRE	ACGTG	560	5	-	Arabidopsis thaliana	cis-acting element involved in the abscisic acid responsiveness	ABA responsiveness
ShPRX42	ABRE	CGTACGTGCA	819	9	-	Hordeum vulgare	cis-acting element involved in the abscisic acid responsiveness	ABA responsiveness
ShPRX42	ABRE	ACGTG	821	5	-	Arabidopsis thaliana	cis-acting element involved in the abscisic acid responsiveness	ABA responsiveness
ShPRX42	ABRE	ACGTG	857	5	-	Arabidopsis thaliana	cis-acting element involved in the abscisic acid responsiveness	ABA responsiveness
ShPRX42	ABRE	ACGTG	1347	5	+	Arabidopsis thaliana	cis-acting element involved in the abscisic acid responsiveness	ABA responsiveness
ShPRX42	ABRE	ACGTG	1607	5	+	Arabidopsis thaliana	cis-acting element involved in the abscisic acid responsiveness	ABA responsiveness
ShPRX42	ABRE	ACGTG	1636	5	+	Arabidopsis thaliana	cis-acting element involved in the abscisic acid responsiveness	ABA responsiveness
ShPRX42	CGTCA-motif	CGTCA	705	5	-	Hordeum vulgare	cis-acting regulatory element involved in the MeJA-responsiveness	MeJA-responsiveness
ShPRX42	TGACG-motif	TGACG	705	5	+	Hordeum vulgare	cis-acting regulatory element involved in the MeJA-responsiveness	MeJA-responsiveness
ShPRX42	G-Box	CACGTT	821	6	+	Pisum sativum	cis-acting regulatory element involved in light responsiveness	light responsiveness
ShPRX42	G-Box	CACGTT	1346	6	-	Pisum sativum	cis-acting regulatory element involved in light responsiveness	light responsiveness
ShPRX42	G-Box	CACGTT	1606	6	-	Pisum sativum	cis-acting regulatory element involved in light responsiveness	light responsiveness
ShPRX42	G-Box	CACGTT	1635	6	-	Pisum sativum	cis-acting regulatory element involved in light responsiveness	light responsiveness
ShPRX42	G-box	CCACGTAA	559	8	+	Brassica napus	cis-acting regulatory element involved in light responsiveness	light responsiveness
ShPRX42	G-box	TACGTG	560	6	-	Arabidopsis thaliana	cis-acting regulatory element involved in light responsiveness	light responsiveness
ShPRX42	G-box	CACGTC	857	6	+	Zea mays	cis-acting regulatory element involved in light responsiveness	light responsiveness
ShPRX42	GT1-motif	GGTTAA	202	6	+	Arabidopsis thaliana	light responsive element	light responsiveness
ShPRX42	WUN-motif	AAATTACT	1495	8	+	Nicotiana glutinosa		wound-responsive
ShPRX42	ARE	AAACCA	1394	6	-	Zea mays	cis-acting regulatory element essential for the anaerobic induction	anaerobic induction
ShPRX42	MBS	CAACTG	525	6	+	Arabidopsis thaliana	MYB binding site involved in drought-inducibility	drought-inducibility
ShPRX42	MBS	CAACTG	590	6	+	Arabidopsis thaliana	MYB binding site involved in drought-inducibility	drought-inducibility
ShPRX42	MBS	CAACTG	1879	6	-	Arabidopsis thaliana	MYB binding site involved in drought-inducibility	drought-inducibility
ShPRX42	RY-element	CATGCATG	1518	8	-	Helianthus annuus	cis-acting regulatory element involved in seed-specific regulation	seed-specific regulation
ShPRX43	ABRE	ACGTG	1439	5	-	Arabidopsis thaliana	cis-acting element involved in the abscisic acid responsiveness	ABA responsiveness
ShPRX43	ABRE	ACGTG	1637	5	+	Arabidopsis thaliana	cis-acting element involved in the abscisic acid responsiveness	ABA responsiveness
ShPRX43	ABRE	ACGTG	1683	5	-	Arabidopsis thaliana	cis-acting element involved in the abscisic acid responsiveness	ABA responsiveness
ShPRX43	G-box	CACGTC	1439	6	+	Zea mays	cis-acting regulatory element involved in light responsiveness	light responsiveness
ShPRX43	G-box	TACGTG	1683	6	-	Arabidopsis thaliana	cis-acting regulatory element involved in light responsiveness	light responsiveness
ShPRX43	Sp1	GGGCGG	1137	6	+	Oryza sativa	light responsive element	light responsiveness
ShPRX43	G-Box	CACGTT	1636	6	-	Pisum sativum	cis-acting regulatory element involved in light responsiveness	light responsiveness
ShPRX43	ARE	AAACCA	385	6	-	Zea mays	cis-acting regulatory element essential for the anaerobic induction	anaerobic induction
ShPRX43	RY-element	CATGCATG	105	8	+	Helianthus annuus	cis-acting regulatory element involved in seed-specific regulation	seed-specific regulation
ShPRX43	RY-element	CATGCATG	109	8	+	Helianthus annuus	cis-acting regulatory element involved in seed-specific regulation	seed-specific regulation
ShPRX43	RY-element	CATGCATG	1185	8	-	Helianthus annuus	cis-acting regulatory element involved in seed-specific regulation	seed-specific regulation
ShPRX43	RY-element	CATGCATG	1368	8	-	Helianthus annuus	cis-acting regulatory element involved in seed-specific regulation	seed-specific regulation
ShPRX43	RY-element	CATGCATG	1567	8	-	Helianthus annuus	cis-acting regulatory element involved in seed-specific regulation	seed-specific regulation
ShPRX43	CAT-box	GCCACT	189	6	-	Arabidopsis thaliana	cis-acting regulatory element related to meristem expression	meristem specific activation and expression
ShPRX43	CAT-box	GCCACT	545	6	-	Arabidopsis thaliana	cis-acting regulatory element related to meristem expression	meristem specific activation and expression
ShPRX43	CAT-box	GCCACT	836	6	+	Arabidopsis thaliana	cis-acting regulatory element related to meristem expression	meristem specific activation and expression
ShPRX43	CAT-box	GCCACT	1396	6	+	Arabidopsis thaliana	cis-acting regulatory element related to meristem expression	meristem specific activation and expression
ShPRX44	GARE-motif	TCTGTTG	770	7	-	Brassica oleracea	gibberellin-responsive element	GA-responsiveness
ShPRX44	P-box	CCTTTTG	127	7	-	Oryza sativa	gibberellin-responsive element	GA-responsiveness
ShPRX44	ABRE	AACCCGG	1348	7	-	Arabidopsis thaliana	cis-acting element involved in the abscisic acid responsiveness	ABA responsiveness
ShPRX44	ABRE	ACGTG	1653	5	-	Arabidopsis thaliana	cis-acting element involved in the abscisic acid responsiveness	ABA responsiveness
ShPRX44	ABRE	ACGTG	1671	5	-	Arabidopsis thaliana	cis-acting element involved in the abscisic acid responsiveness	ABA responsiveness
ShPRX44	ABRE	GCAACGTGTC	1843	9	+	Hordeum vulgare	cis-acting element involved in the abscisic acid responsiveness	ABA responsiveness
ShPRX44	CGTCA-motif	CGTCA	1360	5	-	Hordeum vulgare	cis-acting regulatory element involved in the MeJA-responsiveness	MeJA-responsiveness
ShPRX44	TGACG-motif	TGACG	1360	5	+	Hordeum vulgare	cis-acting regulatory element involved in the MeJA-responsiveness	MeJA-responsiveness
ShPRX44	G-Box	CACGTT	1653	6	+	Pisum sativum	cis-acting regulatory element involved in light responsiveness	light responsiveness
ShPRX44	G-Box	CACGTT	1671	6	+	Pisum sativum	cis-acting regulatory element involved in light responsiveness	light responsiveness
ShPRX44	GT1-motif	GGTTAAT	407	7	+	Avena sativa	light responsive element	light responsiveness
ShPRX44	GT1-motif	GGTTAAT	1256	7	-	Avena sativa	light responsive element	light responsiveness
ShPRX44	GT1-motif	GGTTAA	1257	6	-	Arabidopsis thaliana	light responsive element	light responsiveness
ShPRX44	GT1-motif	GGTTAA	1699	6	-	Arabidopsis thaliana	light responsive element	light responsiveness
ShPRX44	ARE	AAACCA	289	6	+	Zea mays	cis-acting regulatory element essential for the anaerobic induction	anaerobic induction
ShPRX44	CAT-box	GCCACT	1336	6	-	Arabidopsis thaliana	cis-acting regulatory element related to meristem expression	meristem specific activation and expression
ShPRX44	CAT-box	GCCACT	1420	6	+	Arabidopsis thaliana	cis-acting regulatory element related to meristem expression	meristem specific activation and expression
ShPRX44	circadian	CAAAGATATC	1010	9	-	Lycopersicon esculentum	cis-acting regulatory element involved in circadian control	circadian control
ShPRX45	P-box	CCTTTTG	1403	7	-	Oryza sativa	gibberellin-responsive element	GA-responsiveness
ShPRX45	ABRE	CACGTG	107	6	+	Arabidopsis thaliana	cis-acting element involved in the abscisic acid responsiveness	ABA responsiveness
ShPRX45	ABRE	ACGTG	108	5	+	Arabidopsis thaliana	cis-acting element involved in the abscisic acid responsiveness	ABA responsiveness
ShPRX45	ABRE	ACGTG	223	5	+	Arabidopsis thaliana	cis-acting element involved in the abscisic acid responsiveness	ABA responsiveness
ShPRX45	ABRE	GACACGTACGT	1331	10	-	Oryza sativa	cis-acting element involved in the abscisic acid responsiveness	ABA responsiveness
ShPRX45	ABRE	ACGTG	1335	5	+	Arabidopsis thaliana	cis-acting element involved in the abscisic acid responsiveness	ABA responsiveness
ShPRX45	ABRE	ACGTG	1508	5	-	Arabidopsis thaliana	cis-acting element involved in the abscisic acid responsiveness	ABA responsiveness
ShPRX45	ABRE	ACGTG	1519	5	-	Arabidopsis thaliana	cis-acting element involved in the abscisic acid responsiveness	ABA responsiveness
ShPRX45	TCA-element	CCATCTTTTT	193	9	+	Nicotiana tabacum	cis-acting element involved in salicylic acid responsiveness	SA responsiveness
ShPRX45	CGTCA-motif	CGTCA	430	5	+	Hordeum vulgare	cis-acting regulatory element involved in the MeJA-responsiveness	MeJA-responsiveness
ShPRX45	CGTCA-motif	CGTCA	1064	5	+	Hordeum vulgare	cis-acting regulatory element involved in the MeJA-responsiveness	MeJA-responsiveness
ShPRX45	CGTCA-motif	CGTCA	1411	5	-	Hordeum vulgare	cis-acting regulatory element involved in the MeJA-responsiveness	MeJA-responsiveness
ShPRX45	TGACG-motif	TGACG	430	5	-	Hordeum vulgare	cis-acting regulatory element involved in the MeJA-responsiveness	MeJA-responsiveness
ShPRX45	TGACG-motif	TGACG	1064	5	-	Hordeum vulgare	cis-acting regulatory element involved in the MeJA-responsiveness	MeJA-responsiveness
ShPRX45	TGACG-motif	TGACG	1411	5	+	Hordeum vulgare	cis-acting regulatory element involved in the MeJA-responsiveness	MeJA-responsiveness
ShPRX45	G-box	CACGTG	107	6	+	Arabidopsis thaliana	cis-acting regulatory element involved in light responsiveness	light responsiveness
ShPRX45	G-box	TAACACGTAG	411	9	-	Brassica oleracea	cis-acting regulatory element involved in light responsiveness	light responsiveness
ShPRX45	G-box	TACGTG	1334	6	+	Arabidopsis thaliana	cis-acting regulatory element involved in light responsiveness	light responsiveness
ShPRX45	G-box	TACGTG	1508	6	-	Arabidopsis thaliana	cis-acting regulatory element involved in light responsiveness	light responsiveness
ShPRX45	G-box	TAACACGTAG	1516	9	+	Brassica oleracea	cis-acting regulatory element involved in light responsiveness	light responsiveness
ShPRX45	G-box	TACGTG	1519	6	-	Arabidopsis thaliana	cis-acting regulatory element involved in light responsiveness	light responsiveness
ShPRX45	G-Box	CACGTG	107	6	+	Pisum sativum	cis-acting regulatory element involved in light responsiveness	light responsiveness
ShPRX45	G-Box	CACGTT	222	6	-	Pisum sativum	cis-acting regulatory element involved in light responsiveness	light responsiveness
ShPRX45	Sp1	GGGCGG	1769	6	-	Oryza sativa	light responsive element	light responsiveness
ShPRX45	Sp1	GGGCGG	1979	6	+	Oryza sativa	light responsive element	light responsiveness
ShPRX45	ARE	AAACCA	336	6	+	Zea mays	cis-acting regulatory element essential for the anaerobic induction	anaerobic induction
ShPRX45	ARE	AAACCA	1235	6	+	Zea mays	cis-acting regulatory element essential for the anaerobic induction	anaerobic induction
ShPRX45	GC-motif	CCCCCG	61	6	+	Zea mays	enhancer-like element involved in anoxic specific inducibility	anoxic specific inducibility
ShPRX45	MBS	CAACTG	1674	6	-	Arabidopsis thaliana	MYB binding site involved in drought-inducibility	drought-inducibility
ShPRX45	GCN4_motif	TGAGTCA	1080	7	+	Oryza sativa	cis-regulatory element involved in endosperm expression	endosperm expression
ShPRX45	CAT-box	GCCACT	1268	6	-	Arabidopsis thaliana	cis-acting regulatory element related to meristem expression	meristem specific activation and expression
ShPRX45	CAT-box	GCCACT	1813	6	+	Arabidopsis thaliana	cis-acting regulatory element related to meristem expression	meristem specific activation and expression
ShPRX46	P-box	CCTTTTG	843	7	-	Oryza sativa	gibberellin-responsive element	GA-responsiveness
ShPRX46	ABRE	ACGTG	52	5	-	Arabidopsis thaliana	cis-acting element involved in the abscisic acid responsiveness	ABA responsiveness
ShPRX46	ABRE	ACGTG	1475	5	+	Arabidopsis thaliana	cis-acting element involved in the abscisic acid responsiveness	ABA responsiveness
ShPRX46	ABRE	GCCGCGTGGC	1661	9	+	Oryza sativa	cis-acting element involved in the abscisic acid responsiveness	ABA responsiveness
ShPRX46	CGTCA-motif	CGTCA	1569	5	+	Hordeum vulgare	cis-acting regulatory element involved in the MeJA-responsiveness	MeJA-responsiveness
ShPRX46	CGTCA-motif	CGTCA	1944	5	-	Hordeum vulgare	cis-acting regulatory element involved in the MeJA-responsiveness	MeJA-responsiveness
ShPRX46	TGACG-motif	TGACG	1569	5	-	Hordeum vulgare	cis-acting regulatory element involved in the MeJA-responsiveness	MeJA-responsiveness
ShPRX46	TGACG-motif	TGACG	1944	5	+	Hordeum vulgare	cis-acting regulatory element involved in the MeJA-responsiveness	MeJA-responsiveness
ShPRX46	G-Box	CACGTT	52	6	+	Pisum sativum	cis-acting regulatory element involved in light responsiveness	light responsiveness
ShPRX46	ACE	GACACGTATG	710	9	+	Petroselinum crispum	cis-acting element involved in light responsiveness	light responsiveness
ShPRX46	ACE	GACACGTATG	757	9	+	Petroselinum crispum	cis-acting element involved in light responsiveness	light responsiveness
ShPRX46	G-box	CACGTC	1474	6	-	Zea mays	cis-acting regulatory element involved in light responsiveness	light responsiveness
ShPRX46	G-box	CAGACGTGGCA	1503	10	+	Nicotiana plumbaginifolia	cis-acting regulatory element involved in light responsiveness	light responsiveness
ShPRX46	G-box	CACGAC	1572	6	+	Zea mays	cis-acting regulatory element involved in light responsiveness	light responsiveness
ShPRX46	GT1-motif	GGTTAAT	1562	7	+	Avena sativa	light responsive element	light responsiveness
ShPRX46	LTR	CCGAAA	1252	6	-	Hordeum vulgare	cis-acting element involved in low-temperature responsiveness	low-temperature responsiveness
ShPRX46	LTR	CCGAAA	1278	6	-	Hordeum vulgare	cis-acting element involved in low-temperature responsiveness	low-temperature responsiveness
ShPRX46	LTR	CCGAAA	1294	6	+	Hordeum vulgare	cis-acting element involved in low-temperature responsiveness	low-temperature responsiveness
ShPRX46	WUN-motif	AAATTACT	1152	8	+	Nicotiana glutinosa		wound-responsive
ShPRX46	ARE	AAACCA	748	6	-	Zea mays	cis-acting regulatory element essential for the anaerobic induction	anaerobic induction
ShPRX46	MBS	CAACTG	1429	6	+	Arabidopsis thaliana	MYB binding site involved in drought-inducibility	drought-inducibility
ShPRX46	CAT-box	GCCACT	1913	6	+	Arabidopsis thaliana	cis-acting regulatory element related to meristem expression	meristem specific activation and expression
ShPRX47	TGA-element	AACGAC	1095	6	+	Brassica oleracea	auxin-responsive element	IAA responsiveness
ShPRX47	TGA-element	AACGAC	1474	6	-	Brassica oleracea	auxin-responsive element	IAA responsiveness
ShPRX47	P-box	CCTTTTG	580	7	-	Oryza sativa	gibberellin-responsive element	GA-responsiveness
ShPRX47	P-box	CCTTTTG	610	7	-	Oryza sativa	gibberellin-responsive element	GA-responsiveness
ShPRX47	ABRE	CACGTG	496	6	+	Arabidopsis thaliana	cis-acting element involved in the abscisic acid responsiveness	ABA responsiveness
ShPRX47	ABRE	ACGTG	497	5	+	Arabidopsis thaliana	cis-acting element involved in the abscisic acid responsiveness	ABA responsiveness
ShPRX47	ABRE	CACGTG	540	6	+	Arabidopsis thaliana	cis-acting element involved in the abscisic acid responsiveness	ABA responsiveness
ShPRX47	ABRE	ACGTG	541	5	+	Arabidopsis thaliana	cis-acting element involved in the abscisic acid responsiveness	ABA responsiveness
ShPRX47	ABRE	ACGTG	1104	5	+	Arabidopsis thaliana	cis-acting element involved in the abscisic acid responsiveness	ABA responsiveness
ShPRX47	ABRE	ACGTG	1825	5	-	Arabidopsis thaliana	cis-acting element involved in the abscisic acid responsiveness	ABA responsiveness
ShPRX47	TGACG-motif	TGACG	1331	5	-	Hordeum vulgare	cis-acting regulatory element involved in the MeJA-responsiveness	MeJA-responsiveness
ShPRX47	TGACG-motif	TGACG	1600	5	-	Hordeum vulgare	cis-acting regulatory element involved in the MeJA-responsiveness	MeJA-responsiveness
ShPRX47	CGTCA-motif	CGTCA	1331	5	+	Hordeum vulgare	cis-acting regulatory element involved in the MeJA-responsiveness	MeJA-responsiveness
ShPRX47	CGTCA-motif	CGTCA	1600	5	+	Hordeum vulgare	cis-acting regulatory element involved in the MeJA-responsiveness	MeJA-responsiveness
ShPRX47	G-box	CACGTG	496	6	+	Arabidopsis thaliana	cis-acting regulatory element involved in light responsiveness	light responsiveness
ShPRX47	G-box	CACGTG	540	6	+	Arabidopsis thaliana	cis-acting regulatory element involved in light responsiveness	light responsiveness
ShPRX47	G-box	CACGTC	1103	6	-	Zea mays	cis-acting regulatory element involved in light responsiveness	light responsiveness
ShPRX47	G-box	CACGAC	1195	6	+	Zea mays	cis-acting regulatory element involved in light responsiveness	light responsiveness
ShPRX47	G-box	TACGTG	1825	6	-	Arabidopsis thaliana	cis-acting regulatory element involved in light responsiveness	light responsiveness
ShPRX47	G-Box	CACGTG	496	6	+	Pisum sativum	cis-acting regulatory element involved in light responsiveness	light responsiveness
ShPRX47	G-Box	CACGTG	540	6	+	Pisum sativum	cis-acting regulatory element involved in light responsiveness	light responsiveness
ShPRX47	LTR	CCGAAA	1455	6	-	Hordeum vulgare	cis-acting element involved in low-temperature responsiveness	low-temperature responsiveness
ShPRX47	MBS	CAACTG	1018	6	+	Arabidopsis thaliana	MYB binding site involved in drought-inducibility	drought-inducibility
ShPRX47	MBS	CAACTG	1051	6	+	Arabidopsis thaliana	MYB binding site involved in drought-inducibility	drought-inducibility
ShPRX47	circadian	CAAAGATATC	331	9	+	Lycopersicon esculentum	cis-acting regulatory element involved in circadian control	circadian control
ShPRX48	TGA-element	AACGAC	1590	6	+	Brassica oleracea	auxin-responsive element	IAA responsiveness
ShPRX48	ABRE	ACGTG	826	5	-	Arabidopsis thaliana	cis-acting element involved in the abscisic acid responsiveness	ABA responsiveness
ShPRX48	ABRE	CGCACGTGTC	1868	9	+	Hordeum vulgare	cis-acting element involved in the abscisic acid responsiveness	ABA responsiveness
ShPRX48	ABRE	CGTACGTGCA	1940	9	+	Hordeum vulgare	cis-acting element involved in the abscisic acid responsiveness	ABA responsiveness
ShPRX48	ABRE	ACGTG	1943	5	+	Arabidopsis thaliana	cis-acting element involved in the abscisic acid responsiveness	ABA responsiveness
ShPRX48	TCA-element	CCATCTTTTT	373	9	-	Nicotiana tabacum	cis-acting element involved in salicylic acid responsiveness	SA responsiveness
ShPRX48	CGTCA-motif	CGTCA	828	5	+	Hordeum vulgare	cis-acting regulatory element involved in the MeJA-responsiveness	MeJA-responsiveness
ShPRX48	CGTCA-motif	CGTCA	1531	5	-	Hordeum vulgare	cis-acting regulatory element involved in the MeJA-responsiveness	MeJA-responsiveness
ShPRX48	CGTCA-motif	CGTCA	1543	5	+	Hordeum vulgare	cis-acting regulatory element involved in the MeJA-responsiveness	MeJA-responsiveness
ShPRX48	TGACG-motif	TGACG	828	5	-	Hordeum vulgare	cis-acting regulatory element involved in the MeJA-responsiveness	MeJA-responsiveness
ShPRX48	TGACG-motif	TGACG	1531	5	+	Hordeum vulgare	cis-acting regulatory element involved in the MeJA-responsiveness	MeJA-responsiveness
ShPRX48	TGACG-motif	TGACG	1543	5	-	Hordeum vulgare	cis-acting regulatory element involved in the MeJA-responsiveness	MeJA-responsiveness
ShPRX48	G-box	CACGAC	741	6	-	Zea mays	cis-acting regulatory element involved in light responsiveness	light responsiveness
ShPRX48	G-box	CACGTC	826	6	+	Zea mays	cis-acting regulatory element involved in light responsiveness	light responsiveness
ShPRX48	G-box	TACGTG	1942	6	+	Arabidopsis thaliana	cis-acting regulatory element involved in light responsiveness	light responsiveness
ShPRX48	GT1-motif	GTGTGTGAA	1477	9	-	Solanum tuberosum	light responsive element	light responsiveness
ShPRX48	LTR	CCGAAA	797	6	-	Hordeum vulgare	cis-acting element involved in low-temperature responsiveness	low-temperature responsiveness
ShPRX48	WUN-motif	AAATTTCTT	112	9	-	Nicotiana glutinosa		wound-responsive
ShPRX48	ARE	AAACCA	77	6	-	Zea mays	cis-acting regulatory element essential for the anaerobic induction	anaerobic induction
ShPRX48	GC-motif	CCCCCG	273	6	-	Zea mays	enhancer-like element involved in anoxic specific inducibility	anoxic specific inducibility
ShPRX48	MBS	CAACTG	1790	6	-	Arabidopsis thaliana	MYB binding site involved in drought-inducibility	drought-inducibility
ShPRX48	MBS	CAACTG	1837	6	+	Arabidopsis thaliana	MYB binding site involved in drought-inducibility	drought-inducibility
ShPRX48	RY-element	CATGCATG	676	8	+	Helianthus annuus	cis-acting regulatory element involved in seed-specific regulation	seed-specific regulation
ShPRX48	RY-element	CATGCATG	837	8	+	Helianthus annuus	cis-acting regulatory element involved in seed-specific regulation	seed-specific regulation
ShPRX48	RY-element	CATGCATG	1440	8	-	Helianthus annuus	cis-acting regulatory element involved in seed-specific regulation	seed-specific regulation
ShPRX48	RY-element	CATGCATG	1824	8	-	Helianthus annuus	cis-acting regulatory element involved in seed-specific regulation	seed-specific regulation
ShPRX48	CAT-box	GCCACT	813	6	-	Arabidopsis thaliana	cis-acting regulatory element related to meristem expression	meristem specific activation and expression
ShPRX48	CAT-box	GCCACT	1848	6	+	Arabidopsis thaliana	cis-acting regulatory element related to meristem expression	meristem specific activation and expression
ShPRX48	circadian	CAAAGATATC	472	9	+	Lycopersicon esculentum	cis-acting regulatory element involved in circadian control	circadian control
ShPRX49	AuxRR-core	GGTCCAT	298	7	-	Nicotiana tabacum	cis-acting regulatory element involved in auxin responsiveness	IAA responsiveness
ShPRX49	P-box	CCTTTTG	347	7	-	Oryza sativa	gibberellin-responsive element	GA-responsiveness
ShPRX49	P-box	CCTTTTG	406	7	+	Oryza sativa	gibberellin-responsive element	GA-responsiveness
ShPRX49	P-box	CCTTTTG	1101	7	+	Oryza sativa	gibberellin-responsive element	GA-responsiveness
ShPRX49	ABRE	ACGTG	1797	5	-	Arabidopsis thaliana	cis-acting element involved in the abscisic acid responsiveness	ABA responsiveness
ShPRX49	TCA-element	CCATCTTTTT	907	9	-	Nicotiana tabacum	cis-acting element involved in salicylic acid responsiveness	SA responsiveness
ShPRX49	TCA-element	CCATCTTTTT	1286	9	+	Nicotiana tabacum	cis-acting element involved in salicylic acid responsiveness	SA responsiveness
ShPRX49	TGACG-motif	TGACG	1398	5	+	Hordeum vulgare	cis-acting regulatory element involved in the MeJA-responsiveness	MeJA-responsiveness
ShPRX49	CGTCA-motif	CGTCA	1398	5	-	Hordeum vulgare	cis-acting regulatory element involved in the MeJA-responsiveness	MeJA-responsiveness
ShPRX49	G-box	CACGAC	1163	6	-	Zea mays	cis-acting regulatory element involved in light responsiveness	light responsiveness
ShPRX49	G-box	TACGTG	1797	6	-	Arabidopsis thaliana	cis-acting regulatory element involved in light responsiveness	light responsiveness
ShPRX49	ARE	AAACCA	434	6	-	Zea mays	cis-acting regulatory element essential for the anaerobic induction	anaerobic induction
ShPRX49	ARE	AAACCA	1469	6	-	Zea mays	cis-acting regulatory element essential for the anaerobic induction	anaerobic induction
ShPRX49	MBS	CAACTG	99	6	-	Arabidopsis thaliana	MYB binding site involved in drought-inducibility	drought-inducibility
ShPRX49	RY-element	CATGCATG	229	8	+	Helianthus annuus	cis-acting regulatory element involved in seed-specific regulation	seed-specific regulation
ShPRX50	ABRE	GCAACGTGTC	489	9	-	Hordeum vulgare	cis-acting element involved in the abscisic acid responsiveness	ABA responsiveness
ShPRX50	ABRE	ACGTG	1463	5	+	Arabidopsis thaliana	cis-acting element involved in the abscisic acid responsiveness	ABA responsiveness
ShPRX50	TGACG-motif	TGACG	1099	5	-	Hordeum vulgare	cis-acting regulatory element involved in the MeJA-responsiveness	MeJA-responsiveness
ShPRX50	TGACG-motif	TGACG	1146	5	-	Hordeum vulgare	cis-acting regulatory element involved in the MeJA-responsiveness	MeJA-responsiveness
ShPRX50	TGACG-motif	TGACG	1269	5	+	Hordeum vulgare	cis-acting regulatory element involved in the MeJA-responsiveness	MeJA-responsiveness
ShPRX50	TGACG-motif	TGACG	1311	5	-	Hordeum vulgare	cis-acting regulatory element involved in the MeJA-responsiveness	MeJA-responsiveness
ShPRX50	TGACG-motif	TGACG	1461	5	+	Hordeum vulgare	cis-acting regulatory element involved in the MeJA-responsiveness	MeJA-responsiveness
ShPRX50	TGACG-motif	TGACG	1930	5	-	Hordeum vulgare	cis-acting regulatory element involved in the MeJA-responsiveness	MeJA-responsiveness
ShPRX50	CGTCA-motif	CGTCA	1099	5	+	Hordeum vulgare	cis-acting regulatory element involved in the MeJA-responsiveness	MeJA-responsiveness
ShPRX50	CGTCA-motif	CGTCA	1146	5	+	Hordeum vulgare	cis-acting regulatory element involved in the MeJA-responsiveness	MeJA-responsiveness
ShPRX50	CGTCA-motif	CGTCA	1269	5	-	Hordeum vulgare	cis-acting regulatory element involved in the MeJA-responsiveness	MeJA-responsiveness
ShPRX50	CGTCA-motif	CGTCA	1311	5	+	Hordeum vulgare	cis-acting regulatory element involved in the MeJA-responsiveness	MeJA-responsiveness
ShPRX50	CGTCA-motif	CGTCA	1461	5	-	Hordeum vulgare	cis-acting regulatory element involved in the MeJA-responsiveness	MeJA-responsiveness
ShPRX50	CGTCA-motif	CGTCA	1930	5	+	Hordeum vulgare	cis-acting regulatory element involved in the MeJA-responsiveness	MeJA-responsiveness
ShPRX50	G-box	ACACGTG(G/t)CACC	1373	10.5	-	Lycopersicon esculentum	cis-acting regulatory element involved in light responsiveness	light responsiveness
ShPRX50	G-box	CACGTC	1462	6	-	Zea mays	cis-acting regulatory element involved in light responsiveness	light responsiveness
ShPRX50	ACE	GCGACGTACC	1021	9	-	Petroselinum crispum	cis-acting element involved in light responsiveness	light responsiveness
ShPRX50	3-AF1 binding site	TAAGAGAGGAA	1299	10	+	Solanum tuberosum	light responsive element	light responsiveness
ShPRX50	MBS	CAACTG	444	6	-	Arabidopsis thaliana	MYB binding site involved in drought-inducibility	drought-inducibility
ShPRX50	MBS	CAACTG	795	6	-	Arabidopsis thaliana	MYB binding site involved in drought-inducibility	drought-inducibility
ShPRX50	CAT-box	GCCACT	1884	6	+	Arabidopsis thaliana	cis-acting regulatory element related to meristem expression	meristem specific activation and expression
ShPRX51	TGA-element	AACGAC	391	6	-	Brassica oleracea	auxin-responsive element	IAA responsiveness
ShPRX51	TGA-element	AACGAC	1580	6	+	Brassica oleracea	auxin-responsive element	IAA responsiveness
ShPRX51	GARE-motif	TCTGTTG	1567	7	+	Brassica oleracea	gibberellin-responsive element	GA-responsiveness
ShPRX51	ABRE	ACGTG	19	5	-	Arabidopsis thaliana	cis-acting element involved in the abscisic acid responsiveness	ABA responsiveness
ShPRX51	ABRE	CGTACGTGCA	963	10	-	Hordeum vulgare	cis-acting element involved in the abscisic acid responsiveness	ABA responsiveness
ShPRX51	ABRE	ACGTG	965	5	-	Arabidopsis thaliana	cis-acting element involved in the abscisic acid responsiveness	ABA responsiveness
ShPRX51	ABRE	CACGTG	1400	6	-	Arabidopsis thaliana	cis-acting element involved in the abscisic acid responsiveness	ABA responsiveness
ShPRX51	ABRE	ACGTG	1401	5	+	Arabidopsis thaliana	cis-acting element involved in the abscisic acid responsiveness	ABA responsiveness
ShPRX51	ABRE	ACGTG	1663	5	-	Arabidopsis thaliana	cis-acting element involved in the abscisic acid responsiveness	ABA responsiveness
ShPRX51	TGACG-motif	TGACG	1864	5	-	Hordeum vulgare	cis-acting regulatory element involved in the MeJA-responsiveness	MeJA-responsiveness
ShPRX51	CGTCA-motif	CGTCA	1864	5	+	Hordeum vulgare	cis-acting regulatory element involved in the MeJA-responsiveness	MeJA-responsiveness
ShPRX51	G-box	TACGTG	19	6	-	Arabidopsis thaliana	cis-acting regulatory element involved in light responsiveness	light responsiveness
ShPRX51	G-box	CACGAC	425	6	-	Zea mays	cis-acting regulatory element involved in light responsiveness	light responsiveness
ShPRX51	G-box	TACGTG	965	6	-	Arabidopsis thaliana	cis-acting regulatory element involved in light responsiveness	light responsiveness
ShPRX51	G-box	CACGTG	1400	6	-	Arabidopsis thaliana	cis-acting regulatory element involved in light responsiveness	light responsiveness
ShPRX51	G-box	CACGAC	1414	6	+	Zea mays	cis-acting regulatory element involved in light responsiveness	light responsiveness
ShPRX51	Sp1	GGGCGG	1140	6	+	Oryza sativa	light responsive element	light responsiveness
ShPRX51	G-Box	CACGTG	1400	6	-	Pisum sativum	cis-acting regulatory element involved in light responsiveness	light responsiveness
ShPRX51	G-Box	CACGTT	1663	6	+	Pisum sativum	cis-acting regulatory element involved in light responsiveness	light responsiveness
ShPRX51	WUN-motif	TAATTACTC	669	9	-	Nicotiana glutinosa		wound-responsive
ShPRX51	GC-motif	CCCCCG	1056	6	+	Zea mays	enhancer-like element involved in anoxic specific inducibility	anoxic specific inducibility
ShPRX51	MBS	CAACTG	649	6	-	Arabidopsis thaliana	MYB binding site involved in drought-inducibility	drought-inducibility
ShPRX51	MBS	CAACTG	727	6	-	Arabidopsis thaliana	MYB binding site involved in drought-inducibility	drought-inducibility
ShPRX51	MBS	CAACTG	1657	6	-	Arabidopsis thaliana	MYB binding site involved in drought-inducibility	drought-inducibility
ShPRX52	ABRE	ACGTG	13	5	-	Arabidopsis thaliana	cis-acting element involved in the abscisic acid responsiveness	ABA responsiveness
ShPRX52	ABRE	CGTACGTGCA	273	9	-	Hordeum vulgare	cis-acting element involved in the abscisic acid responsiveness	ABA responsiveness
ShPRX52	ABRE	ACGTG	349	5	+	Arabidopsis thaliana	cis-acting element involved in the abscisic acid responsiveness	ABA responsiveness
ShPRX52	ABRE	CACGTG	379	6	+	Arabidopsis thaliana	cis-acting element involved in the abscisic acid responsiveness	ABA responsiveness
ShPRX52	ABRE	ACGTG	380	5	+	Arabidopsis thaliana	cis-acting element involved in the abscisic acid responsiveness	ABA responsiveness
ShPRX52	ABRE	ACGTG	697	5	+	Arabidopsis thaliana	cis-acting element involved in the abscisic acid responsiveness	ABA responsiveness
ShPRX52	ABRE	ACGTG	844	5	+	Arabidopsis thaliana	cis-acting element involved in the abscisic acid responsiveness	ABA responsiveness
ShPRX52	ABRE	CGCACGTGTC	928	9	+	Hordeum vulgare	cis-acting element involved in the abscisic acid responsiveness	ABA responsiveness
ShPRX52	ABRE	CACGTG	930	6	+	Arabidopsis thaliana	cis-acting element involved in the abscisic acid responsiveness	ABA responsiveness
ShPRX52	ABRE	ACGTG	931	5	+	Arabidopsis thaliana	cis-acting element involved in the abscisic acid responsiveness	ABA responsiveness
ShPRX52	ABRE	AACCCGG	1683	7	-	Arabidopsis thaliana	cis-acting element involved in the abscisic acid responsiveness	ABA responsiveness
ShPRX52	TGACG-motif	TGACG	347	5	+	Hordeum vulgare	cis-acting regulatory element involved in the MeJA-responsiveness	MeJA-responsiveness
ShPRX52	TGACG-motif	TGACG	842	5	+	Hordeum vulgare	cis-acting regulatory element involved in the MeJA-responsiveness	MeJA-responsiveness
ShPRX52	CGTCA-motif	CGTCA	347	5	-	Hordeum vulgare	cis-acting regulatory element involved in the MeJA-responsiveness	MeJA-responsiveness
ShPRX52	CGTCA-motif	CGTCA	842	5	-	Hordeum vulgare	cis-acting regulatory element involved in the MeJA-responsiveness	MeJA-responsiveness
ShPRX52	G-box	CACGTC	348	6	-	Zea mays	cis-acting regulatory element involved in light responsiveness	light responsiveness
ShPRX52	G-box	CACGTG	379	6	+	Arabidopsis thaliana	cis-acting regulatory element involved in light responsiveness	light responsiveness
ShPRX52	G-box	TACGTG	696	6	+	Arabidopsis thaliana	cis-acting regulatory element involved in light responsiveness	light responsiveness
ShPRX52	G-box	CACGTC	843	6	-	Zea mays	cis-acting regulatory element involved in light responsiveness	light responsiveness
ShPRX52	G-box	CACGAC	865	6	-	Zea mays	cis-acting regulatory element involved in light responsiveness	light responsiveness
ShPRX52	G-box	CACGTG	930	6	+	Arabidopsis thaliana	cis-acting regulatory element involved in light responsiveness	light responsiveness
ShPRX52	ACE	GACACGTATG	694	9	-	Petroselinum crispum	cis-acting element involved in light responsiveness	light responsiveness
ShPRX52	Sp1	GGGCGG	82	6	-	Oryza sativa	light responsive element	light responsiveness
ShPRX52	Sp1	GGGCGG	246	6	-	Oryza sativa	light responsive element	light responsiveness
ShPRX52	Sp1	GGGCGG	823	6	-	Oryza sativa	light responsive element	light responsiveness
ShPRX52	Sp1	GGGCGG	1372	6	-	Oryza sativa	light responsive element	light responsiveness
ShPRX52	G-Box	CACGTT	13	6	+	Pisum sativum	cis-acting regulatory element involved in light responsiveness	light responsiveness
ShPRX52	G-Box	CACGTG	379	6	+	Pisum sativum	cis-acting regulatory element involved in light responsiveness	light responsiveness
ShPRX52	G-Box	CACGTG	930	6	+	Pisum sativum	cis-acting regulatory element involved in light responsiveness	light responsiveness
ShPRX52	ARE	AAACCA	1408	6	+	Zea mays	cis-acting regulatory element essential for the anaerobic induction	anaerobic induction
ShPRX52	GC-motif	CCCCCG	1578	6	-	Zea mays	enhancer-like element involved in anoxic specific inducibility	anoxic specific inducibility
ShPRX52	MBS	CAACTG	1225	6	-	Arabidopsis thaliana	MYB binding site involved in drought-inducibility	drought-inducibility
ShPRX52	MBS	CAACTG	1757	6	+	Arabidopsis thaliana	MYB binding site involved in drought-inducibility	drought-inducibility
ShPRX52	RY-element	CATGCATG	338	8	+	Helianthus annuus	cis-acting regulatory element involved in seed-specific regulation	seed-specific regulation
ShPRX52	CAT-box	GCCACT	140	6	-	Arabidopsis thaliana	cis-acting regulatory element related to meristem expression	meristem specific activation and expression
ShPRX52	CAT-box	GCCACT	1678	6	-	Arabidopsis thaliana	cis-acting regulatory element related to meristem expression	meristem specific activation and expression
ShPRX52	CAT-box	GCCACT	1705	6	+	Arabidopsis thaliana	cis-acting regulatory element related to meristem expression	meristem specific activation and expression
ShPRX53	TGA-element	AACGAC	1239	6	+	Brassica oleracea	auxin-responsive element	IAA responsiveness
ShPRX53	ABRE	ACGTG	728	5	+	Arabidopsis thaliana	cis-acting element involved in the abscisic acid responsiveness	ABA responsiveness
ShPRX53	ABRE	ACGTG	1043	5	-	Arabidopsis thaliana	cis-acting element involved in the abscisic acid responsiveness	ABA responsiveness
ShPRX53	ABRE	ACGTG	1248	5	+	Arabidopsis thaliana	cis-acting element involved in the abscisic acid responsiveness	ABA responsiveness
ShPRX53	ABRE	AACCCGG	1672	7	-	Arabidopsis thaliana	cis-acting element involved in the abscisic acid responsiveness	ABA responsiveness
ShPRX53	ABRE	AACCCGG	1949	7	-	Arabidopsis thaliana	cis-acting element involved in the abscisic acid responsiveness	ABA responsiveness
ShPRX53	CGTCA-motif	CGTCA	726	5	-	Hordeum vulgare	cis-acting regulatory element involved in the MeJA-responsiveness	MeJA-responsiveness
ShPRX53	CGTCA-motif	CGTCA	766	5	-	Hordeum vulgare	cis-acting regulatory element involved in the MeJA-responsiveness	MeJA-responsiveness
ShPRX53	CGTCA-motif	CGTCA	1045	5	+	Hordeum vulgare	cis-acting regulatory element involved in the MeJA-responsiveness	MeJA-responsiveness
ShPRX53	CGTCA-motif	CGTCA	1271	5	+	Hordeum vulgare	cis-acting regulatory element involved in the MeJA-responsiveness	MeJA-responsiveness
ShPRX53	TGACG-motif	TGACG	726	5	+	Hordeum vulgare	cis-acting regulatory element involved in the MeJA-responsiveness	MeJA-responsiveness
ShPRX53	TGACG-motif	TGACG	766	5	+	Hordeum vulgare	cis-acting regulatory element involved in the MeJA-responsiveness	MeJA-responsiveness
ShPRX53	TGACG-motif	TGACG	1045	5	-	Hordeum vulgare	cis-acting regulatory element involved in the MeJA-responsiveness	MeJA-responsiveness
ShPRX53	TGACG-motif	TGACG	1271	5	-	Hordeum vulgare	cis-acting regulatory element involved in the MeJA-responsiveness	MeJA-responsiveness
ShPRX53	GT1-motif	GGTTAAT	109	7	+	Avena sativa	light responsive element	light responsiveness
ShPRX53	GT1-motif	GGTTAA	910	6	-	Arabidopsis thaliana	light responsive element	light responsiveness
ShPRX53	G-Box	CACGTT	1247	6	-	Pisum sativum	cis-acting regulatory element involved in light responsiveness	light responsiveness
ShPRX53	G-box	CACGTC	727	6	-	Zea mays	cis-acting regulatory element involved in light responsiveness	light responsiveness
ShPRX53	G-box	CACGTC	1043	6	+	Zea mays	cis-acting regulatory element involved in light responsiveness	light responsiveness
ShPRX53	ARE	AAACCA	627	6	-	Zea mays	cis-acting regulatory element essential for the anaerobic induction	anaerobic induction
ShPRX53	MBS	CAACTG	1755	6	+	Arabidopsis thaliana	MYB binding site involved in drought-inducibility	drought-inducibility
ShPRX53	CAT-box	GCCACT	1663	6	-	Arabidopsis thaliana	cis-acting regulatory element related to meristem expression	meristem specific activation and expression
ShPRX53	CAT-box	GCCACT	1696	6	+	Arabidopsis thaliana	cis-acting regulatory element related to meristem expression	meristem specific activation and expression
ShPRX54	AuxRR-core	GGTCCAT	1138	7	-	Nicotiana tabacum	cis-acting regulatory element involved in auxin responsiveness	IAA responsiveness
ShPRX54	ABRE	ACGTG	175	5	-	Arabidopsis thaliana	cis-acting element involved in the abscisic acid responsiveness	ABA responsiveness
ShPRX54	ABRE	ACGTG	1404	5	+	Arabidopsis thaliana	cis-acting element involved in the abscisic acid responsiveness	ABA responsiveness
ShPRX54	TGACG-motif	TGACG	1344	5	+	Hordeum vulgare	cis-acting regulatory element involved in the MeJA-responsiveness	MeJA-responsiveness
ShPRX54	CGTCA-motif	CGTCA	1344	5	-	Hordeum vulgare	cis-acting regulatory element involved in the MeJA-responsiveness	MeJA-responsiveness
ShPRX54	G-box	CACGTC	175	6	+	Zea mays	cis-acting regulatory element involved in light responsiveness	light responsiveness
ShPRX54	G-box	CACGAC	914	6	+	Zea mays	cis-acting regulatory element involved in light responsiveness	light responsiveness
ShPRX54	G-box	TACGTG	1403	6	+	Arabidopsis thaliana	cis-acting regulatory element involved in light responsiveness	light responsiveness
ShPRX54	GC-motif	CCCCCG	838	6	-	Zea mays	enhancer-like element involved in anoxic specific inducibility	anoxic specific inducibility
ShPRX54	TC-rich repeats	ATTCTCTAAC	1348	9	-	Nicotiana tabacum	cis-acting element involved in defense and stress responsiveness	defense and stress responsiveness
ShPRX54	MBS	CAACTG	648	6	-	Arabidopsis thaliana	MYB binding site involved in drought-inducibility	drought-inducibility
ShPRX54	RY-element	CATGCATG	1304	8	-	Helianthus annuus	cis-acting regulatory element involved in seed-specific regulation	seed-specific regulation
ShPRX55	AuxRR-core	GGTCCAT	1404	7	+	Nicotiana tabacum	cis-acting regulatory element involved in auxin responsiveness	IAA responsiveness
ShPRX55	ABRE	ACGTG	713	5	+	Arabidopsis thaliana	cis-acting element involved in the abscisic acid responsiveness	ABA responsiveness
ShPRX55	ABRE	ACGTG	1539	5	+	Arabidopsis thaliana	cis-acting element involved in the abscisic acid responsiveness	ABA responsiveness
ShPRX55	ABRE	ACGTG	1815	5	+	Arabidopsis thaliana	cis-acting element involved in the abscisic acid responsiveness	ABA responsiveness
ShPRX55	TCA-element	CCATCTTTTT	996	9	+	Nicotiana tabacum	cis-acting element involved in salicylic acid responsiveness	SA responsiveness
ShPRX55	TGACG-motif	TGACG	1271	5	-	Hordeum vulgare	cis-acting regulatory element involved in the MeJA-responsiveness	MeJA-responsiveness
ShPRX55	TGACG-motif	TGACG	1902	5	-	Hordeum vulgare	cis-acting regulatory element involved in the MeJA-responsiveness	MeJA-responsiveness
ShPRX55	CGTCA-motif	CGTCA	1271	5	+	Hordeum vulgare	cis-acting regulatory element involved in the MeJA-responsiveness	MeJA-responsiveness
ShPRX55	CGTCA-motif	CGTCA	1902	5	+	Hordeum vulgare	cis-acting regulatory element involved in the MeJA-responsiveness	MeJA-responsiveness
ShPRX55	G-box	TACGTG	712	6	+	Arabidopsis thaliana	cis-acting regulatory element involved in light responsiveness	light responsiveness
ShPRX55	G-box	CACGTC	1814	6	-	Zea mays	cis-acting regulatory element involved in light responsiveness	light responsiveness
ShPRX55	G-Box	CACGTT	1538	6	-	Pisum sativum	cis-acting regulatory element involved in light responsiveness	light responsiveness
ShPRX55	LTR	CCGAAA	1597	6	-	Hordeum vulgare	cis-acting element involved in low-temperature responsiveness	low-temperature responsiveness
ShPRX55	ARE	AAACCA	95	6	+	Zea mays	cis-acting regulatory element essential for the anaerobic induction	anaerobic induction
ShPRX55	ARE	AAACCA	731	6	-	Zea mays	cis-acting regulatory element essential for the anaerobic induction	anaerobic induction
ShPRX55	ARE	AAACCA	1737	6	+	Zea mays	cis-acting regulatory element essential for the anaerobic induction	anaerobic induction
ShPRX55	MBS	CAACTG	213	6	+	Arabidopsis thaliana	MYB binding site involved in drought-inducibility	drought-inducibility
ShPRX55	MBS	CAACTG	539	6	-	Arabidopsis thaliana	MYB binding site involved in drought-inducibility	drought-inducibility
ShPRX55	MBS	CAACTG	1603	6	-	Arabidopsis thaliana	MYB binding site involved in drought-inducibility	drought-inducibility
ShPRX55	MBS	CAACTG	1619	6	+	Arabidopsis thaliana	MYB binding site involved in drought-inducibility	drought-inducibility
ShPRX56	TGA-element	AACGAC	139	6	-	Brassica oleracea	auxin-responsive element	IAA responsiveness
ShPRX56	ABRE	GCAACGTGTC	709	9	+	Hordeum vulgare	cis-acting element involved in the abscisic acid responsiveness	ABA responsiveness
ShPRX56	ABRE	GCAACGTGTC	767	9	+	Hordeum vulgare	cis-acting element involved in the abscisic acid responsiveness	ABA responsiveness
ShPRX56	ABRE	ACGTG	837	5	-	Arabidopsis thaliana	cis-acting element involved in the abscisic acid responsiveness	ABA responsiveness
ShPRX56	ABRE	ACGTG	1644	5	+	Arabidopsis thaliana	cis-acting element involved in the abscisic acid responsiveness	ABA responsiveness
ShPRX56	ABRE	ACGTG	1875	5	+	Arabidopsis thaliana	cis-acting element involved in the abscisic acid responsiveness	ABA responsiveness
ShPRX56	TCA-element	CCATCTTTTT	457	9	-	Nicotiana tabacum	cis-acting element involved in salicylic acid responsiveness	SA responsiveness
ShPRX56	TCA-element	CCATCTTTTT	1392	9	-	Nicotiana tabacum	cis-acting element involved in salicylic acid responsiveness	SA responsiveness
ShPRX56	TGACG-motif	TGACG	365	5	+	Hordeum vulgare	cis-acting regulatory element involved in the MeJA-responsiveness	MeJA-responsiveness
ShPRX56	TGACG-motif	TGACG	450	5	+	Hordeum vulgare	cis-acting regulatory element involved in the MeJA-responsiveness	MeJA-responsiveness
ShPRX56	TGACG-motif	TGACG	506	5	-	Hordeum vulgare	cis-acting regulatory element involved in the MeJA-responsiveness	MeJA-responsiveness
ShPRX56	TGACG-motif	TGACG	520	5	-	Hordeum vulgare	cis-acting regulatory element involved in the MeJA-responsiveness	MeJA-responsiveness
ShPRX56	TGACG-motif	TGACG	1230	5	+	Hordeum vulgare	cis-acting regulatory element involved in the MeJA-responsiveness	MeJA-responsiveness
ShPRX56	TGACG-motif	TGACG	1262	5	-	Hordeum vulgare	cis-acting regulatory element involved in the MeJA-responsiveness	MeJA-responsiveness
ShPRX56	TGACG-motif	TGACG	1617	5	-	Hordeum vulgare	cis-acting regulatory element involved in the MeJA-responsiveness	MeJA-responsiveness
ShPRX56	CGTCA-motif	CGTCA	365	5	-	Hordeum vulgare	cis-acting regulatory element involved in the MeJA-responsiveness	MeJA-responsiveness
ShPRX56	CGTCA-motif	CGTCA	450	5	-	Hordeum vulgare	cis-acting regulatory element involved in the MeJA-responsiveness	MeJA-responsiveness
ShPRX56	CGTCA-motif	CGTCA	506	5	+	Hordeum vulgare	cis-acting regulatory element involved in the MeJA-responsiveness	MeJA-responsiveness
ShPRX56	CGTCA-motif	CGTCA	520	5	+	Hordeum vulgare	cis-acting regulatory element involved in the MeJA-responsiveness	MeJA-responsiveness
ShPRX56	CGTCA-motif	CGTCA	1230	5	-	Hordeum vulgare	cis-acting regulatory element involved in the MeJA-responsiveness	MeJA-responsiveness
ShPRX56	CGTCA-motif	CGTCA	1262	5	+	Hordeum vulgare	cis-acting regulatory element involved in the MeJA-responsiveness	MeJA-responsiveness
ShPRX56	CGTCA-motif	CGTCA	1617	5	+	Hordeum vulgare	cis-acting regulatory element involved in the MeJA-responsiveness	MeJA-responsiveness
ShPRX56	G-box	CACGAC	1476	6	+	Zea mays	cis-acting regulatory element involved in light responsiveness	light responsiveness
ShPRX56	G-box	TACGTG	1643	6	+	Arabidopsis thaliana	cis-acting regulatory element involved in light responsiveness	light responsiveness
ShPRX56	G-box	TACGTG	1874	6	+	Arabidopsis thaliana	cis-acting regulatory element involved in light responsiveness	light responsiveness
ShPRX56	G-Box	CACGTT	837	6	+	Pisum sativum	cis-acting regulatory element involved in light responsiveness	light responsiveness
ShPRX56	GT1-motif	GGTTAA	1024	6	-	Arabidopsis thaliana	light responsive element	light responsiveness
ShPRX56	GT1-motif	GGTTAAT	1143	7	-	Avena sativa	light responsive element	light responsiveness
ShPRX56	GT1-motif	GGTTAA	1144	6	-	Arabidopsis thaliana	light responsive element	light responsiveness
ShPRX56	ARE	AAACCA	144	6	-	Zea mays	cis-acting regulatory element essential for the anaerobic induction	anaerobic induction
ShPRX56	ARE	AAACCA	683	6	+	Zea mays	cis-acting regulatory element essential for the anaerobic induction	anaerobic induction
ShPRX56	MBS	CAACTG	154	6	-	Arabidopsis thaliana	MYB binding site involved in drought-inducibility	drought-inducibility
ShPRX56	MBS	CAACTG	1307	6	-	Arabidopsis thaliana	MYB binding site involved in drought-inducibility	drought-inducibility
ShPRX56	RY-element	CATGCATG	1837	8	-	Helianthus annuus	cis-acting regulatory element involved in seed-specific regulation	seed-specific regulation
ShPRX56	CAT-box	GCCACT	649	6	-	Arabidopsis thaliana	cis-acting regulatory element related to meristem expression	meristem specific activation and expression
ShPRX56	CAT-box	GCCACT	743	6	+	Arabidopsis thaliana	cis-acting regulatory element related to meristem expression	meristem specific activation and expression
ShPRX57	TGA-element	AACGAC	1761	6	+	Brassica oleracea	auxin-responsive element	IAA responsiveness
ShPRX57	ABRE	ACGTG	691	5	+	Arabidopsis thaliana	cis-acting element involved in the abscisic acid responsiveness	ABA responsiveness
ShPRX57	TCA-element	TCAGAAGAGG	446	9	+	Brassica oleracea	cis-acting element involved in salicylic acid responsiveness	SA responsiveness
ShPRX57	TGACG-motif	TGACG	18	5	+	Hordeum vulgare	cis-acting regulatory element involved in the MeJA-responsiveness	MeJA-responsiveness
ShPRX57	TGACG-motif	TGACG	218	5	+	Hordeum vulgare	cis-acting regulatory element involved in the MeJA-responsiveness	MeJA-responsiveness
ShPRX57	TGACG-motif	TGACG	675	5	-	Hordeum vulgare	cis-acting regulatory element involved in the MeJA-responsiveness	MeJA-responsiveness
ShPRX57	TGACG-motif	TGACG	815	5	-	Hordeum vulgare	cis-acting regulatory element involved in the MeJA-responsiveness	MeJA-responsiveness
ShPRX57	TGACG-motif	TGACG	905	5	-	Hordeum vulgare	cis-acting regulatory element involved in the MeJA-responsiveness	MeJA-responsiveness
ShPRX57	CGTCA-motif	CGTCA	18	5	-	Hordeum vulgare	cis-acting regulatory element involved in the MeJA-responsiveness	MeJA-responsiveness
ShPRX57	CGTCA-motif	CGTCA	218	5	-	Hordeum vulgare	cis-acting regulatory element involved in the MeJA-responsiveness	MeJA-responsiveness
ShPRX57	CGTCA-motif	CGTCA	675	5	+	Hordeum vulgare	cis-acting regulatory element involved in the MeJA-responsiveness	MeJA-responsiveness
ShPRX57	CGTCA-motif	CGTCA	815	5	+	Hordeum vulgare	cis-acting regulatory element involved in the MeJA-responsiveness	MeJA-responsiveness
ShPRX57	CGTCA-motif	CGTCA	905	5	+	Hordeum vulgare	cis-acting regulatory element involved in the MeJA-responsiveness	MeJA-responsiveness
ShPRX57	G-box	CACGTC	690	6	-	Zea mays	cis-acting regulatory element involved in light responsiveness	light responsiveness
ShPRX57	LTR	CCGAAA	1339	6	+	Hordeum vulgare	cis-acting element involved in low-temperature responsiveness	low-temperature responsiveness
ShPRX57	ARE	AAACCA	1987	6	+	Zea mays	cis-acting regulatory element essential for the anaerobic induction	anaerobic induction
ShPRX57	MBS	CAACTG	700	6	-	Arabidopsis thaliana	MYB binding site involved in drought-inducibility	drought-inducibility
ShPRX57	MBS	CAACTG	725	6	-	Arabidopsis thaliana	MYB binding site involved in drought-inducibility	drought-inducibility
ShPRX57	MBS	CAACTG	751	6	-	Arabidopsis thaliana	MYB binding site involved in drought-inducibility	drought-inducibility
ShPRX57	RY-element	CATGCATG	927	8	+	Helianthus annuus	cis-acting regulatory element involved in seed-specific regulation	seed-specific regulation
ShPRX57	CAT-box	GCCACT	565	6	-	Arabidopsis thaliana	cis-acting regulatory element related to meristem expression	meristem specific activation and expression
ShPRX58	ABRE	ACGTG	709	5	+	Arabidopsis thaliana	cis-acting element involved in the abscisic acid responsiveness	ABA responsiveness
ShPRX58	ABRE	AACCCGG	1378	7	+	Arabidopsis thaliana	cis-acting element involved in the abscisic acid responsiveness	ABA responsiveness
ShPRX58	ABRE	TACGGTC	1654	7	-	Arabidopsis thaliana	cis-acting element involved in the abscisic acid responsiveness	ABA responsiveness
ShPRX58	TCA-element	CCATCTTTTT	1254	9	-	Nicotiana tabacum	cis-acting element involved in salicylic acid responsiveness	SA responsiveness
ShPRX58	TGACG-motif	TGACG	560	5	+	Hordeum vulgare	cis-acting regulatory element involved in the MeJA-responsiveness	MeJA-responsiveness
ShPRX58	TGACG-motif	TGACG	707	5	+	Hordeum vulgare	cis-acting regulatory element involved in the MeJA-responsiveness	MeJA-responsiveness
ShPRX58	TGACG-motif	TGACG	872	5	-	Hordeum vulgare	cis-acting regulatory element involved in the MeJA-responsiveness	MeJA-responsiveness
ShPRX58	TGACG-motif	TGACG	1581	5	-	Hordeum vulgare	cis-acting regulatory element involved in the MeJA-responsiveness	MeJA-responsiveness
ShPRX58	TGACG-motif	TGACG	1962	5	-	Hordeum vulgare	cis-acting regulatory element involved in the MeJA-responsiveness	MeJA-responsiveness
ShPRX58	CGTCA-motif	CGTCA	560	5	-	Hordeum vulgare	cis-acting regulatory element involved in the MeJA-responsiveness	MeJA-responsiveness
ShPRX58	CGTCA-motif	CGTCA	707	5	-	Hordeum vulgare	cis-acting regulatory element involved in the MeJA-responsiveness	MeJA-responsiveness
ShPRX58	CGTCA-motif	CGTCA	872	5	+	Hordeum vulgare	cis-acting regulatory element involved in the MeJA-responsiveness	MeJA-responsiveness
ShPRX58	CGTCA-motif	CGTCA	1581	5	+	Hordeum vulgare	cis-acting regulatory element involved in the MeJA-responsiveness	MeJA-responsiveness
ShPRX58	CGTCA-motif	CGTCA	1962	5	+	Hordeum vulgare	cis-acting regulatory element involved in the MeJA-responsiveness	MeJA-responsiveness
ShPRX58	GT1-motif	GGTTAA	1376	6	-	Arabidopsis thaliana	light responsive element	light responsiveness
ShPRX58	Sp1	GGGCGG	543	6	-	Oryza sativa	light responsive element	light responsiveness
ShPRX58	Sp1	GGGCGG	1190	6	-	Oryza sativa	light responsive element	light responsiveness
ShPRX58	G-box	CACGTC	708	6	-	Zea mays	cis-acting regulatory element involved in light responsiveness	light responsiveness
ShPRX58	LTR	CCGAAA	1110	6	+	Hordeum vulgare	cis-acting element involved in low-temperature responsiveness	low-temperature responsiveness
ShPRX58	ARE	AAACCA	1347	6	+	Zea mays	cis-acting regulatory element essential for the anaerobic induction	anaerobic induction
ShPRX58	GC-motif	CCCCCG	167	6	-	Zea mays	enhancer-like element involved in anoxic specific inducibility	anoxic specific inducibility
ShPRX58	MBS	CAACTG	731	6	-	Arabidopsis thaliana	MYB binding site involved in drought-inducibility	drought-inducibility
ShPRX58	CAT-box	GCCACT	1062	6	+	Arabidopsis thaliana	cis-acting regulatory element related to meristem expression	meristem specific activation and expression
ShPRX59	ABRE	CACGTG	786	6	+	Arabidopsis thaliana	cis-acting element involved in the abscisic acid responsiveness	ABA responsiveness
ShPRX59	ABRE	ACGTG	787	5	+	Arabidopsis thaliana	cis-acting element involved in the abscisic acid responsiveness	ABA responsiveness
ShPRX59	ABRE	ACGTG	1282	5	-	Arabidopsis thaliana	cis-acting element involved in the abscisic acid responsiveness	ABA responsiveness
ShPRX59	ABRE	ACGTG	1471	5	+	Arabidopsis thaliana	cis-acting element involved in the abscisic acid responsiveness	ABA responsiveness
ShPRX59	TCA-element	CCATCTTTTT	183	9	+	Nicotiana tabacum	cis-acting element involved in salicylic acid responsiveness	SA responsiveness
ShPRX59	TCA-element	CCATCTTTTT	1146	9	+	Nicotiana tabacum	cis-acting element involved in salicylic acid responsiveness	SA responsiveness
ShPRX59	TCA-element	TCAGAAGAGG	1343	9	-	Brassica oleracea	cis-acting element involved in salicylic acid responsiveness	SA responsiveness
ShPRX59	CGTCA-motif	CGTCA	713	5	-	Hordeum vulgare	cis-acting regulatory element involved in the MeJA-responsiveness	MeJA-responsiveness
ShPRX59	CGTCA-motif	CGTCA	890	5	+	Hordeum vulgare	cis-acting regulatory element involved in the MeJA-responsiveness	MeJA-responsiveness
ShPRX59	TGACG-motif	TGACG	713	5	+	Hordeum vulgare	cis-acting regulatory element involved in the MeJA-responsiveness	MeJA-responsiveness
ShPRX59	TGACG-motif	TGACG	890	5	-	Hordeum vulgare	cis-acting regulatory element involved in the MeJA-responsiveness	MeJA-responsiveness
ShPRX59	AAAC-motif	CAATCAAAACCT	519	11	-	Spinacia oleracea	light responsive element	light responsiveness
ShPRX59	G-Box	CACGTG	786	6	+	Pisum sativum	cis-acting regulatory element involved in light responsiveness	light responsiveness
ShPRX59	G-Box	TCCACATGGCA	1363	10	+	Triticum aestivum	cis-acting regulatory element involved in light responsiveness	light responsiveness
ShPRX59	G-box	CACGTG	786	6	+	Arabidopsis thaliana	cis-acting regulatory element involved in light responsiveness	light responsiveness
ShPRX59	G-box	TACGTG	1282	6	-	Arabidopsis thaliana	cis-acting regulatory element involved in light responsiveness	light responsiveness
ShPRX59	G-box	CACGTC	1470	6	-	Zea mays	cis-acting regulatory element involved in light responsiveness	light responsiveness
ShPRX59	ACE	CTAACGTATT	91	9	-	Petroselinum crispum	cis-acting element involved in light responsiveness	light responsiveness
ShPRX59	LTR	CCGAAA	761	6	+	Hordeum vulgare	cis-acting element involved in low-temperature responsiveness	low-temperature responsiveness
ShPRX59	WUN-motif	AAATTACT	111	8	+	Nicotiana glutinosa		wound-responsive
ShPRX59	WUN-motif	AAATTTCCT	347	9	-	Brassica oleracea	wound-responsive element	wound-responsive
ShPRX59	ARE	AAACCA	165	6	-	Zea mays	cis-acting regulatory element essential for the anaerobic induction	anaerobic induction
ShPRX59	MBS	CAACTG	193	6	-	Arabidopsis thaliana	MYB binding site involved in drought-inducibility	drought-inducibility
ShPRX59	MBS	CAACTG	650	6	+	Arabidopsis thaliana	MYB binding site involved in drought-inducibility	drought-inducibility
ShPRX59	MBS	CAACTG	1919	6	+	Arabidopsis thaliana	MYB binding site involved in drought-inducibility	drought-inducibility
ShPRX59	CAT-box	GCCACT	328	6	+	Arabidopsis thaliana	cis-acting regulatory element related to meristem expression	meristem specific activation and expression
ShPRX59	CAT-box	GCCACT	1857	6	+	Arabidopsis thaliana	cis-acting regulatory element related to meristem expression	meristem specific activation and expression
ShPRX60	TGA-element	AACGAC	1698	6	+	Brassica oleracea	auxin-responsive element	IAA responsiveness
ShPRX60	TGA-element	AACGAC	1808	6	-	Brassica oleracea	auxin-responsive element	IAA responsiveness
ShPRX60	TATC-box	TATCCCA	282	7	-	Oryza sativa	cis-acting element involved in gibberellin-responsiveness	GA-responsiveness
ShPRX60	ABRE	GCCGCGTGGC	1224	9	-	Oryza sativa	cis-acting element involved in the abscisic acid responsiveness	ABA responsiveness
ShPRX60	CGTCA-motif	CGTCA	277	5	+	Hordeum vulgare	cis-acting regulatory element involved in the MeJA-responsiveness	MeJA-responsiveness
ShPRX60	CGTCA-motif	CGTCA	914	5	-	Hordeum vulgare	cis-acting regulatory element involved in the MeJA-responsiveness	MeJA-responsiveness
ShPRX60	CGTCA-motif	CGTCA	921	5	-	Hordeum vulgare	cis-acting regulatory element involved in the MeJA-responsiveness	MeJA-responsiveness
ShPRX60	TGACG-motif	TGACG	277	5	-	Hordeum vulgare	cis-acting regulatory element involved in the MeJA-responsiveness	MeJA-responsiveness
ShPRX60	TGACG-motif	TGACG	914	5	+	Hordeum vulgare	cis-acting regulatory element involved in the MeJA-responsiveness	MeJA-responsiveness
ShPRX60	TGACG-motif	TGACG	921	5	+	Hordeum vulgare	cis-acting regulatory element involved in the MeJA-responsiveness	MeJA-responsiveness
ShPRX60	3-AF1 binding site	TAAGAGAGGAA	1837	10	-	Solanum tuberosum	light responsive element	light responsiveness
ShPRX60	GT1-motif	GGTTAA	1815	6	-	Arabidopsis thaliana	light responsive element	light responsiveness
ShPRX60	Sp1	GGGCGG	959	6	-	Oryza sativa	light responsive element	light responsiveness
ShPRX60	Sp1	GGGCGG	1382	6	+	Oryza sativa	light responsive element	light responsiveness
ShPRX60	Sp1	GGGCGG	1393	6	-	Oryza sativa	light responsive element	light responsiveness
ShPRX60	Sp1	GGGCGG	1425	6	+	Oryza sativa	light responsive element	light responsiveness
ShPRX60	Sp1	GGGCGG	1944	6	+	Oryza sativa	light responsive element	light responsiveness
ShPRX60	LTR	CCGAAA	1244	6	+	Hordeum vulgare	cis-acting element involved in low-temperature responsiveness	low-temperature responsiveness
ShPRX60	TC-rich repeats	ATTCTCTAAC	1639	9	-	Nicotiana tabacum	cis-acting element involved in defense and stress responsiveness	defense and stress responsiveness
ShPRX60	CAT-box	GCCACT	890	6	+	Arabidopsis thaliana	cis-acting regulatory element related to meristem expression	meristem specific activation and expression
ShPRX60	CAT-box	GCCACT	1224	6	+	Arabidopsis thaliana	cis-acting regulatory element related to meristem expression	meristem specific activation and expression
ShPRX60	CAT-box	GCCACT	1919	6	-	Arabidopsis thaliana	cis-acting regulatory element related to meristem expression	meristem specific activation and expression
ShPRX61	TGA-element	AACGAC	53	6	+	Brassica oleracea	auxin-responsive element	IAA responsiveness
ShPRX61	ABRE	CGCACGTGTC	154	9	-	Hordeum vulgare	cis-acting element involved in the abscisic acid responsiveness	ABA responsiveness
ShPRX61	ABRE	ACGTG	157	5	+	Arabidopsis thaliana	cis-acting element involved in the abscisic acid responsiveness	ABA responsiveness
ShPRX61	ABRE	TACGGTC	592	7	-	Arabidopsis thaliana	cis-acting element involved in the abscisic acid responsiveness	ABA responsiveness
ShPRX61	ABRE	ACGTG	832	5	-	Arabidopsis thaliana	cis-acting element involved in the abscisic acid responsiveness	ABA responsiveness
ShPRX61	ABRE	TACGGTC	1003	7	-	Arabidopsis thaliana	cis-acting element involved in the abscisic acid responsiveness	ABA responsiveness
ShPRX61	TGACG-motif	TGACG	253	5	-	Hordeum vulgare	cis-acting regulatory element involved in the MeJA-responsiveness	MeJA-responsiveness
ShPRX61	TGACG-motif	TGACG	742	5	+	Hordeum vulgare	cis-acting regulatory element involved in the MeJA-responsiveness	MeJA-responsiveness
ShPRX61	TGACG-motif	TGACG	1932	5	+	Hordeum vulgare	cis-acting regulatory element involved in the MeJA-responsiveness	MeJA-responsiveness
ShPRX61	CGTCA-motif	CGTCA	253	5	+	Hordeum vulgare	cis-acting regulatory element involved in the MeJA-responsiveness	MeJA-responsiveness
ShPRX61	CGTCA-motif	CGTCA	742	5	-	Hordeum vulgare	cis-acting regulatory element involved in the MeJA-responsiveness	MeJA-responsiveness
ShPRX61	CGTCA-motif	CGTCA	1932	5	-	Hordeum vulgare	cis-acting regulatory element involved in the MeJA-responsiveness	MeJA-responsiveness
ShPRX61	GT1-motif	GGTTAA	490	6	-	Arabidopsis thaliana	light responsive element	light responsiveness
ShPRX61	GT1-motif	GGTTAA	1340	6	-	Arabidopsis thaliana	light responsive element	light responsiveness
ShPRX61	G-box	CACGTC	156	6	-	Zea mays	cis-acting regulatory element involved in light responsiveness	light responsiveness
ShPRX61	Sp1	GGGCGG	495	6	-	Oryza sativa	light responsive element	light responsiveness
ShPRX61	Sp1	GGGCGG	703	6	-	Oryza sativa	light responsive element	light responsiveness
ShPRX61	G-Box	CACGTT	832	6	+	Pisum sativum	cis-acting regulatory element involved in light responsiveness	light responsiveness
ShPRX61	LTR	CCGAAA	554	6	-	Hordeum vulgare	cis-acting element involved in low-temperature responsiveness	low-temperature responsiveness
ShPRX61	ARE	AAACCA	1691	6	+	Zea mays	cis-acting regulatory element essential for the anaerobic induction	anaerobic induction
ShPRX61	RY-element	CATGCATG	1426	8	-	Helianthus annuus	cis-acting regulatory element involved in seed-specific regulation	seed-specific regulation
ShPRX62	AuxRR-core	GGTCCAT	1280	7	+	Nicotiana tabacum	cis-acting regulatory element involved in auxin responsiveness	IAA responsiveness
ShPRX62	TATC-box	TATCCCA	283	7	-	Oryza sativa	cis-acting element involved in gibberellin-responsiveness	GA-responsiveness
ShPRX62	ABRE	ACGTG	796	5	-	Arabidopsis thaliana	cis-acting element involved in the abscisic acid responsiveness	ABA responsiveness
ShPRX62	ABRE	ACGTG	1771	5	-	Arabidopsis thaliana	cis-acting element involved in the abscisic acid responsiveness	ABA responsiveness
ShPRX62	ABRE	CGTACGTGCA	1903	9	-	Hordeum vulgare	cis-acting element involved in the abscisic acid responsiveness	ABA responsiveness
ShPRX62	ABRE	ACGTG	1905	5	-	Arabidopsis thaliana	cis-acting element involved in the abscisic acid responsiveness	ABA responsiveness
ShPRX62	TCA-element	TCAGAAGAGG	1119	9	+	Brassica oleracea	cis-acting element involved in salicylic acid responsiveness	SA responsiveness
ShPRX62	TGACG-motif	TGACG	864	5	+	Hordeum vulgare	cis-acting regulatory element involved in the MeJA-responsiveness	MeJA-responsiveness
ShPRX62	TGACG-motif	TGACG	1554	5	+	Hordeum vulgare	cis-acting regulatory element involved in the MeJA-responsiveness	MeJA-responsiveness
ShPRX62	CGTCA-motif	CGTCA	864	5	-	Hordeum vulgare	cis-acting regulatory element involved in the MeJA-responsiveness	MeJA-responsiveness
ShPRX62	CGTCA-motif	CGTCA	1554	5	-	Hordeum vulgare	cis-acting regulatory element involved in the MeJA-responsiveness	MeJA-responsiveness
ShPRX62	GT1-motif	GGTTAAT	365	7	+	Avena sativa	light responsive element	light responsiveness
ShPRX62	ACE	GACACGTATG	224	9	-	Petroselinum crispum	cis-acting element involved in light responsiveness	light responsiveness
ShPRX62	G-box	CACGAC	567	6	+	Zea mays	cis-acting regulatory element involved in light responsiveness	light responsiveness
ShPRX62	G-box	CACGTC	796	6	+	Zea mays	cis-acting regulatory element involved in light responsiveness	light responsiveness
ShPRX62	G-box	CACGAC	1187	6	-	Zea mays	cis-acting regulatory element involved in light responsiveness	light responsiveness
ShPRX62	G-box	CACGAC	1439	6	-	Zea mays	cis-acting regulatory element involved in light responsiveness	light responsiveness
ShPRX62	G-box	TACGTG	1905	6	-	Arabidopsis thaliana	cis-acting regulatory element involved in light responsiveness	light responsiveness
ShPRX62	G-box	CACGAC	1939	6	+	Zea mays	cis-acting regulatory element involved in light responsiveness	light responsiveness
ShPRX62	Sp1	GGGCGG	361	6	+	Oryza sativa	light responsive element	light responsiveness
ShPRX62	Sp1	GGGCGG	1005	6	+	Oryza sativa	light responsive element	light responsiveness
ShPRX62	G-Box	CACGTT	1771	6	+	Pisum sativum	cis-acting regulatory element involved in light responsiveness	light responsiveness
ShPRX62	ARE	AAACCA	613	6	+	Zea mays	cis-acting regulatory element essential for the anaerobic induction	anaerobic induction
ShPRX62	ARE	AAACCA	757	6	+	Zea mays	cis-acting regulatory element essential for the anaerobic induction	anaerobic induction
ShPRX62	TC-rich repeats	GTTTTCTTAC	168	9	-	Nicotiana tabacum	cis-acting element involved in defense and stress responsiveness	defense and stress responsiveness
ShPRX62	MBS	CAACTG	1063	6	-	Arabidopsis thaliana	MYB binding site involved in drought-inducibility	drought-inducibility
ShPRX62	MBS	CAACTG	1430	6	-	Arabidopsis thaliana	MYB binding site involved in drought-inducibility	drought-inducibility
ShPRX62	MBS	CAACTG	1546	6	-	Arabidopsis thaliana	MYB binding site involved in drought-inducibility	drought-inducibility
ShPRX62	RY-element	CATGCATG	1158	8	-	Helianthus annuus	cis-acting regulatory element involved in seed-specific regulation	seed-specific regulation
ShPRX62	RY-element	CATGCATG	1378	8	-	Helianthus annuus	cis-acting regulatory element involved in seed-specific regulation	seed-specific regulation
ShPRX62	RY-element	CATGCATG	1638	8	-	Helianthus annuus	cis-acting regulatory element involved in seed-specific regulation	seed-specific regulation
ShPRX62	RY-element	CATGCATG	1668	8	-	Helianthus annuus	cis-acting regulatory element involved in seed-specific regulation	seed-specific regulation
ShPRX62	CAT-box	GCCACT	1482	6	-	Arabidopsis thaliana	cis-acting regulatory element related to meristem expression	meristem specific activation and expression
ShPRX62	CAT-box	GCCACT	1662	6	-	Arabidopsis thaliana	cis-acting regulatory element related to meristem expression	meristem specific activation and expression
ShPRX63	TGA-element	AACGAC	1536	6	-	Brassica oleracea	auxin-responsive element	IAA responsiveness
ShPRX63	P-box	CCTTTTG	565	7	-	Oryza sativa	gibberellin-responsive element	GA-responsiveness
ShPRX63	ABRE	ACGTG	1549	5	+	Arabidopsis thaliana	cis-acting element involved in the abscisic acid responsiveness	ABA responsiveness
ShPRX63	ABRE	ACGTG	1567	5	-	Arabidopsis thaliana	cis-acting element involved in the abscisic acid responsiveness	ABA responsiveness
ShPRX63	CGTCA-motif	CGTCA	211	5	+	Hordeum vulgare	cis-acting regulatory element involved in the MeJA-responsiveness	MeJA-responsiveness
ShPRX63	CGTCA-motif	CGTCA	980	5	-	Hordeum vulgare	cis-acting regulatory element involved in the MeJA-responsiveness	MeJA-responsiveness
ShPRX63	CGTCA-motif	CGTCA	1217	5	+	Hordeum vulgare	cis-acting regulatory element involved in the MeJA-responsiveness	MeJA-responsiveness
ShPRX63	CGTCA-motif	CGTCA	1226	5	-	Hordeum vulgare	cis-acting regulatory element involved in the MeJA-responsiveness	MeJA-responsiveness
ShPRX63	CGTCA-motif	CGTCA	1485	5	+	Hordeum vulgare	cis-acting regulatory element involved in the MeJA-responsiveness	MeJA-responsiveness
ShPRX63	TGACG-motif	TGACG	211	5	-	Hordeum vulgare	cis-acting regulatory element involved in the MeJA-responsiveness	MeJA-responsiveness
ShPRX63	TGACG-motif	TGACG	980	5	+	Hordeum vulgare	cis-acting regulatory element involved in the MeJA-responsiveness	MeJA-responsiveness
ShPRX63	TGACG-motif	TGACG	1217	5	-	Hordeum vulgare	cis-acting regulatory element involved in the MeJA-responsiveness	MeJA-responsiveness
ShPRX63	TGACG-motif	TGACG	1226	5	+	Hordeum vulgare	cis-acting regulatory element involved in the MeJA-responsiveness	MeJA-responsiveness
ShPRX63	TGACG-motif	TGACG	1485	5	-	Hordeum vulgare	cis-acting regulatory element involved in the MeJA-responsiveness	MeJA-responsiveness
ShPRX63	G-Box	CACGTT	1548	6	-	Pisum sativum	cis-acting regulatory element involved in light responsiveness	light responsiveness
ShPRX63	G-Box	CACGTT	1567	6	+	Pisum sativum	cis-acting regulatory element involved in light responsiveness	light responsiveness
ShPRX63	ACE	GCGACGTACC	1666	9	-	Petroselinum crispum	cis-acting element involved in light responsiveness	light responsiveness
ShPRX63	Sp1	GGGCGG	863	6	-	Oryza sativa	light responsive element	light responsiveness
ShPRX63	Sp1	GGGCGG	1357	6	-	Oryza sativa	light responsive element	light responsiveness
ShPRX63	Sp1	GGGCGG	1906	6	-	Oryza sativa	light responsive element	light responsiveness
ShPRX63	GT1-motif	GGTTAA	1690	6	+	Arabidopsis thaliana	light responsive element	light responsiveness
ShPRX63	ARE	AAACCA	215	6	+	Zea mays	cis-acting regulatory element essential for the anaerobic induction	anaerobic induction
ShPRX63	ARE	AAACCA	353	6	-	Zea mays	cis-acting regulatory element essential for the anaerobic induction	anaerobic induction
ShPRX63	RY-element	CATGCATG	1843	8	-	Helianthus annuus	cis-acting regulatory element involved in seed-specific regulation	seed-specific regulation
ShPRX63	GCN4_motif	TGAGTCA	1138	7	-	Oryza sativa	cis-regulatory element involved in endosperm expression	endosperm expression
ShPRX63	CAT-box	GCCACT	774	6	-	Arabidopsis thaliana	cis-acting regulatory element related to meristem expression	meristem specific activation and expression
ShPRX63	CAT-box	GCCACT	954	6	-	Arabidopsis thaliana	cis-acting regulatory element related to meristem expression	meristem specific activation and expression
ShPRX63	CAT-box	GCCACT	1129	6	+	Arabidopsis thaliana	cis-acting regulatory element related to meristem expression	meristem specific activation and expression
ShPRX63	CAT-box	GCCACT	1263	6	-	Arabidopsis thaliana	cis-acting regulatory element related to meristem expression	meristem specific activation and expression
ShPRX64	TGA-element	AACGAC	936	6	-	Brassica oleracea	auxin-responsive element	IAA responsiveness
ShPRX64	ABRE	ACGTG	503	5	+	Arabidopsis thaliana	cis-acting element involved in the abscisic acid responsiveness	ABA responsiveness
ShPRX64	ABRE	TACGGTC	589	7	-	Arabidopsis thaliana	cis-acting element involved in the abscisic acid responsiveness	ABA responsiveness
ShPRX64	ABRE	ACGTG	1205	5	+	Arabidopsis thaliana	cis-acting element involved in the abscisic acid responsiveness	ABA responsiveness
ShPRX64	ABRE	AACCCGG	1340	7	-	Arabidopsis thaliana	cis-acting element involved in the abscisic acid responsiveness	ABA responsiveness
ShPRX64	TCA-element	CCATCTTTTT	532	9	-	Nicotiana tabacum	cis-acting element involved in salicylic acid responsiveness	SA responsiveness
ShPRX64	TCA-element	CCATCTTTTT	1580	9	-	Nicotiana tabacum	cis-acting element involved in salicylic acid responsiveness	SA responsiveness
ShPRX64	CGTCA-motif	CGTCA	258	5	-	Hordeum vulgare	cis-acting regulatory element involved in the MeJA-responsiveness	MeJA-responsiveness
ShPRX64	TGACG-motif	TGACG	258	5	+	Hordeum vulgare	cis-acting regulatory element involved in the MeJA-responsiveness	MeJA-responsiveness
ShPRX64	GT1-motif	GGTTAA	1124	6	-	Arabidopsis thaliana	light responsive element	light responsiveness
ShPRX64	GT1-motif	GGTTAA	1588	6	+	Arabidopsis thaliana	light responsive element	light responsiveness
ShPRX64	G-Box	CACGTT	502	6	-	Pisum sativum	cis-acting regulatory element involved in light responsiveness	light responsiveness
ShPRX64	G-Box	CACGTT	1204	6	-	Pisum sativum	cis-acting regulatory element involved in light responsiveness	light responsiveness
ShPRX64	Sp1	GGGCGG	338	6	+	Oryza sativa	light responsive element	light responsiveness
ShPRX64	Sp1	GGGCGG	1872	6	-	Oryza sativa	light responsive element	light responsiveness
ShPRX64	G-box	TAAACGTG	1202	8	+	Brassica oleracea	cis-acting regulatory element involved in light responsiveness	light responsiveness
ShPRX64	LTR	CCGAAA	736	6	+	Hordeum vulgare	cis-acting element involved in low-temperature responsiveness	low-temperature responsiveness
ShPRX64	LTR	CCGAAA	1378	6	+	Hordeum vulgare	cis-acting element involved in low-temperature responsiveness	low-temperature responsiveness
ShPRX64	LTR	CCGAAA	1630	6	+	Hordeum vulgare	cis-acting element involved in low-temperature responsiveness	low-temperature responsiveness
ShPRX64	ARE	AAACCA	192	6	-	Zea mays	cis-acting regulatory element essential for the anaerobic induction	anaerobic induction
ShPRX64	ARE	AAACCA	576	6	-	Zea mays	cis-acting regulatory element essential for the anaerobic induction	anaerobic induction
ShPRX64	GC-motif	CCCCCG	1777	6	-	Zea mays	enhancer-like element involved in anoxic specific inducibility	anoxic specific inducibility
ShPRX64	TC-rich repeats	GTTTTCTTAC	1410	9	+	Nicotiana tabacum	cis-acting element involved in defense and stress responsiveness	defense and stress responsiveness
ShPRX64	MBS	CAACTG	1657	6	+	Arabidopsis thaliana	MYB binding site involved in drought-inducibility	drought-inducibility
ShPRX64	MBS	CAACTG	1860	6	-	Arabidopsis thaliana	MYB binding site involved in drought-inducibility	drought-inducibility
ShPRX65	ABRE	GCAACGTGTC	977	9	+	Hordeum vulgare	cis-acting element involved in the abscisic acid responsiveness	ABA responsiveness
ShPRX65	ABRE	ACGTG	1040	5	-	Arabidopsis thaliana	cis-acting element involved in the abscisic acid responsiveness	ABA responsiveness
ShPRX65	ABRE	GCCGCGTGGC	1982	9	+	Oryza sativa	cis-acting element involved in the abscisic acid responsiveness	ABA responsiveness
ShPRX65	CGTCA-motif	CGTCA	1042	5	+	Hordeum vulgare	cis-acting regulatory element involved in the MeJA-responsiveness	MeJA-responsiveness
ShPRX65	TGACG-motif	TGACG	1042	5	-	Hordeum vulgare	cis-acting regulatory element involved in the MeJA-responsiveness	MeJA-responsiveness
ShPRX65	G-box	CACGAC	65	6	-	Zea mays	cis-acting regulatory element involved in light responsiveness	light responsiveness
ShPRX65	G-box	CACGTC	1040	6	+	Zea mays	cis-acting regulatory element involved in light responsiveness	light responsiveness
ShPRX65	LTR	CCGAAA	1651	6	-	Hordeum vulgare	cis-acting element involved in low-temperature responsiveness	low-temperature responsiveness
ShPRX65	ARE	AAACCA	92	6	+	Zea mays	cis-acting regulatory element essential for the anaerobic induction	anaerobic induction
ShPRX65	ARE	AAACCA	176	6	-	Zea mays	cis-acting regulatory element essential for the anaerobic induction	anaerobic induction
ShPRX65	ARE	AAACCA	547	6	+	Zea mays	cis-acting regulatory element essential for the anaerobic induction	anaerobic induction
ShPRX65	GC-motif	CCCCCG	1800	6	+	Zea mays	enhancer-like element involved in anoxic specific inducibility	anoxic specific inducibility
ShPRX65	MSA-like	(T/C)C(T/C)AACGG(T/C)(T/C)A	1714	8.5	+	Catharanthus roseus	cis-acting element involved in cell cycle regulation	cell cycle regulation
ShPRX66	TGACG-motif	TGACG	1378	5	+	Hordeum vulgare	cis-acting regulatory element involved in the MeJA-responsiveness	MeJA-responsiveness
ShPRX66	TGACG-motif	TGACG	1742	5	+	Hordeum vulgare	cis-acting regulatory element involved in the MeJA-responsiveness	MeJA-responsiveness
ShPRX66	CGTCA-motif	CGTCA	1378	5	-	Hordeum vulgare	cis-acting regulatory element involved in the MeJA-responsiveness	MeJA-responsiveness
ShPRX66	CGTCA-motif	CGTCA	1742	5	-	Hordeum vulgare	cis-acting regulatory element involved in the MeJA-responsiveness	MeJA-responsiveness
ShPRX66	LTR	CCGAAA	943	6	+	Hordeum vulgare	cis-acting element involved in low-temperature responsiveness	low-temperature responsiveness
ShPRX66	MBS	CAACTG	1064	6	+	Arabidopsis thaliana	MYB binding site involved in drought-inducibility	drought-inducibility
ShPRX66	RY-element	CATGCATG	1245	8	-	Helianthus annuus	cis-acting regulatory element involved in seed-specific regulation	seed-specific regulation
ShPRX66	RY-element	CATGCATG	1788	8	-	Helianthus annuus	cis-acting regulatory element involved in seed-specific regulation	seed-specific regulation
ShPRX67	TGA-element	AACGAC	804	6	+	Brassica oleracea	auxin-responsive element	IAA responsiveness
ShPRX67	ABRE	CGCACGTGTC	807	9	-	Hordeum vulgare	cis-acting element involved in the abscisic acid responsiveness	ABA responsiveness
ShPRX67	ABRE	CACGTG	809	6	+	Arabidopsis thaliana	cis-acting element involved in the abscisic acid responsiveness	ABA responsiveness
ShPRX67	ABRE	ACGTG	810	5	+	Arabidopsis thaliana	cis-acting element involved in the abscisic acid responsiveness	ABA responsiveness
ShPRX67	ABRE	CACGTG	1871	6	-	Arabidopsis thaliana	cis-acting element involved in the abscisic acid responsiveness	ABA responsiveness
ShPRX67	ABRE	ACGTG	1872	5	+	Arabidopsis thaliana	cis-acting element involved in the abscisic acid responsiveness	ABA responsiveness
ShPRX67	TCA-element	CCATCTTTTT	642	10	+	Nicotiana tabacum	cis-acting element involved in salicylic acid responsiveness	SA responsiveness
ShPRX67	TCA-element	CCATCTTTTT	1174	9	+	Nicotiana tabacum	cis-acting element involved in salicylic acid responsiveness	SA responsiveness
ShPRX67	CGTCA-motif	CGTCA	1088	5	+	Hordeum vulgare	cis-acting regulatory element involved in the MeJA-responsiveness	MeJA-responsiveness
ShPRX67	TGACG-motif	TGACG	1088	5	-	Hordeum vulgare	cis-acting regulatory element involved in the MeJA-responsiveness	MeJA-responsiveness
ShPRX67	G-Box	CACGTG	809	6	+	Pisum sativum	cis-acting regulatory element involved in light responsiveness	light responsiveness
ShPRX67	G-Box	CACGTG	1871	6	-	Pisum sativum	cis-acting regulatory element involved in light responsiveness	light responsiveness
ShPRX67	G-box	ACACGTGT	808	8	+	Brassica napus	cis-acting regulatory element involved in light responsiveness	light responsiveness
ShPRX67	G-box	CACGTG	809	6	+	Arabidopsis thaliana	cis-acting regulatory element involved in light responsiveness	light responsiveness
ShPRX67	G-box	CACGTG	1871	6	-	Arabidopsis thaliana	cis-acting regulatory element involved in light responsiveness	light responsiveness
ShPRX67	ACE	GACACGTATG	807	9	+	Petroselinum crispum	cis-acting element involved in light responsiveness	light responsiveness
ShPRX67	GT1-motif	GGTTAA	1122	6	-	Arabidopsis thaliana	light responsive element	light responsiveness
ShPRX67	LTR	CCGAAA	1230	6	-	Hordeum vulgare	cis-acting element involved in low-temperature responsiveness	low-temperature responsiveness
ShPRX67	ARE	AAACCA	1171	6	+	Zea mays	cis-acting regulatory element essential for the anaerobic induction	anaerobic induction
ShPRX67	ARE	AAACCA	1259	6	-	Zea mays	cis-acting regulatory element essential for the anaerobic induction	anaerobic induction
ShPRX67	ARE	AAACCA	1976	6	+	Zea mays	cis-acting regulatory element essential for the anaerobic induction	anaerobic induction
ShPRX67	TC-rich repeats	ATTCTCTAAC	1438	9	-	Nicotiana tabacum	cis-acting element involved in defense and stress responsiveness	defense and stress responsiveness
ShPRX67	TC-rich repeats	ATTCTCTAAC	1795	9	+	Nicotiana tabacum	cis-acting element involved in defense and stress responsiveness	defense and stress responsiveness
ShPRX68	ABRE	ACGTG	251	5	+	Arabidopsis thaliana	cis-acting element involved in the abscisic acid responsiveness	ABA responsiveness
ShPRX68	ABRE	GCCGCGTGGC	622	9	-	Oryza sativa	cis-acting element involved in the abscisic acid responsiveness	ABA responsiveness
ShPRX68	ABRE	ACGTG	1326	5	-	Arabidopsis thaliana	cis-acting element involved in the abscisic acid responsiveness	ABA responsiveness
ShPRX68	ABRE	ACGTG	1976	5	+	Arabidopsis thaliana	cis-acting element involved in the abscisic acid responsiveness	ABA responsiveness
ShPRX68	CGTCA-motif	CGTCA	390	5	+	Hordeum vulgare	cis-acting regulatory element involved in the MeJA-responsiveness	MeJA-responsiveness
ShPRX68	CGTCA-motif	CGTCA	1227	5	-	Hordeum vulgare	cis-acting regulatory element involved in the MeJA-responsiveness	MeJA-responsiveness
ShPRX68	CGTCA-motif	CGTCA	1821	5	-	Hordeum vulgare	cis-acting regulatory element involved in the MeJA-responsiveness	MeJA-responsiveness
ShPRX68	TGACG-motif	TGACG	390	5	-	Hordeum vulgare	cis-acting regulatory element involved in the MeJA-responsiveness	MeJA-responsiveness
ShPRX68	TGACG-motif	TGACG	1227	5	+	Hordeum vulgare	cis-acting regulatory element involved in the MeJA-responsiveness	MeJA-responsiveness
ShPRX68	TGACG-motif	TGACG	1821	5	+	Hordeum vulgare	cis-acting regulatory element involved in the MeJA-responsiveness	MeJA-responsiveness
ShPRX68	G-Box	CACGTT	1326	6	+	Pisum sativum	cis-acting regulatory element involved in light responsiveness	light responsiveness
ShPRX68	G-box	CACGAC	115	6	-	Zea mays	cis-acting regulatory element involved in light responsiveness	light responsiveness
ShPRX68	G-box	CACGAC	132	6	+	Zea mays	cis-acting regulatory element involved in light responsiveness	light responsiveness
ShPRX68	G-box	TACGTG	250	6	+	Arabidopsis thaliana	cis-acting regulatory element involved in light responsiveness	light responsiveness
ShPRX68	G-box	TACGTG	1975	6	+	Arabidopsis thaliana	cis-acting regulatory element involved in light responsiveness	light responsiveness
ShPRX68	Sp1	GGGCGG	295	6	-	Oryza sativa	light responsive element	light responsiveness
ShPRX68	MBS	CAACTG	573	6	+	Arabidopsis thaliana	MYB binding site involved in drought-inducibility	drought-inducibility
ShPRX68	RY-element	CATGCATG	337	8	+	Helianthus annuus	cis-acting regulatory element involved in seed-specific regulation	seed-specific regulation
ShPRX68	RY-element	CATGCATG	920	8	+	Helianthus annuus	cis-acting regulatory element involved in seed-specific regulation	seed-specific regulation
ShPRX68	RY-element	CATGCATG	1070	8	-	Helianthus annuus	cis-acting regulatory element involved in seed-specific regulation	seed-specific regulation
ShPRX69	TGA-element	AACGAC	1836	6	-	Brassica oleracea	auxin-responsive element	IAA responsiveness
ShPRX69	ABRE	TACGGTC	60	7	+	Arabidopsis thaliana	cis-acting element involved in the abscisic acid responsiveness	ABA responsiveness
ShPRX69	ABRE	ACGTG	187	5	-	Arabidopsis thaliana	cis-acting element involved in the abscisic acid responsiveness	ABA responsiveness
ShPRX69	ABRE	ACGTG	659	5	-	Arabidopsis thaliana	cis-acting element involved in the abscisic acid responsiveness	ABA responsiveness
ShPRX69	ABRE	ACGTG	1763	5	-	Arabidopsis thaliana	cis-acting element involved in the abscisic acid responsiveness	ABA responsiveness
ShPRX69	TGACG-motif	TGACG	286	5	-	Hordeum vulgare	cis-acting regulatory element involved in the MeJA-responsiveness	MeJA-responsiveness
ShPRX69	TGACG-motif	TGACG	1267	5	-	Hordeum vulgare	cis-acting regulatory element involved in the MeJA-responsiveness	MeJA-responsiveness
ShPRX69	TGACG-motif	TGACG	1765	5	-	Hordeum vulgare	cis-acting regulatory element involved in the MeJA-responsiveness	MeJA-responsiveness
ShPRX69	TGACG-motif	TGACG	1813	5	+	Hordeum vulgare	cis-acting regulatory element involved in the MeJA-responsiveness	MeJA-responsiveness
ShPRX69	CGTCA-motif	CGTCA	286	5	+	Hordeum vulgare	cis-acting regulatory element involved in the MeJA-responsiveness	MeJA-responsiveness
ShPRX69	CGTCA-motif	CGTCA	1267	5	+	Hordeum vulgare	cis-acting regulatory element involved in the MeJA-responsiveness	MeJA-responsiveness
ShPRX69	CGTCA-motif	CGTCA	1765	5	+	Hordeum vulgare	cis-acting regulatory element involved in the MeJA-responsiveness	MeJA-responsiveness
ShPRX69	CGTCA-motif	CGTCA	1813	5	-	Hordeum vulgare	cis-acting regulatory element involved in the MeJA-responsiveness	MeJA-responsiveness
ShPRX69	G-box	CACGTC	187	6	+	Zea mays	cis-acting regulatory element involved in light responsiveness	light responsiveness
ShPRX69	G-box	CAGACGTGGCA	1760	10	-	Nicotiana plumbaginifolia	cis-acting regulatory element involved in light responsiveness	light responsiveness
ShPRX69	G-box	CACGTC	1763	6	+	Zea mays	cis-acting regulatory element involved in light responsiveness	light responsiveness
ShPRX69	G-box	CACGAC	1774	6	+	Zea mays	cis-acting regulatory element involved in light responsiveness	light responsiveness
ShPRX69	Sp1	GGGCGG	1492	6	+	Oryza sativa	light responsive element	light responsiveness
ShPRX69	Sp1	GGGCGG	1522	6	+	Oryza sativa	light responsive element	light responsiveness
ShPRX69	Sp1	GGGCGG	1537	6	+	Oryza sativa	light responsive element	light responsiveness
ShPRX69	Sp1	GGGCGG	1583	6	+	Oryza sativa	light responsive element	light responsiveness
ShPRX69	Sp1	GGGCGG	1587	6	+	Oryza sativa	light responsive element	light responsiveness
ShPRX69	Sp1	GGGCGG	1591	6	+	Oryza sativa	light responsive element	light responsiveness
ShPRX69	Sp1	GGGCGG	1968	6	-	Oryza sativa	light responsive element	light responsiveness
ShPRX69	G-Box	TCCACATGGCA	36	10	+	Triticum aestivum	cis-acting regulatory element involved in light responsiveness	light responsiveness
ShPRX69	G-Box	CACGTT	659	6	+	Pisum sativum	cis-acting regulatory element involved in light responsiveness	light responsiveness
ShPRX69	3-AF1 binding site	TAAGAGAGGAA	1675	10	+	Solanum tuberosum	light responsive element	light responsiveness
ShPRX69	ARE	AAACCA	772	6	-	Zea mays	cis-acting regulatory element essential for the anaerobic induction	anaerobic induction
ShPRX69	GC-motif	CGCCGCGCA	1440	9	+	Oryza sativa	?	anoxic specific inducibility
ShPRX69	GC-motif	CCCCCG	1525	6	-	Zea mays	enhancer-like element involved in anoxic specific inducibility	anoxic specific inducibility
ShPRX69	GC-motif	CCCCCG	1598	6	-	Zea mays	enhancer-like element involved in anoxic specific inducibility	anoxic specific inducibility
ShPRX70	AuxRR-core	GGTCCAT	1229	7	+	Nicotiana tabacum	cis-acting regulatory element involved in auxin responsiveness	IAA responsiveness
ShPRX70	TGA-element	AACGAC	980	6	+	Brassica oleracea	auxin-responsive element	IAA responsiveness
ShPRX70	TGA-element	AACGAC	1685	6	+	Brassica oleracea	auxin-responsive element	IAA responsiveness
ShPRX70	ABRE	ACGTG	595	5	+	Arabidopsis thaliana	cis-acting element involved in the abscisic acid responsiveness	ABA responsiveness
ShPRX70	ABRE	ACGTG	638	5	+	Arabidopsis thaliana	cis-acting element involved in the abscisic acid responsiveness	ABA responsiveness
ShPRX70	ABRE	ACGTG	741	5	+	Arabidopsis thaliana	cis-acting element involved in the abscisic acid responsiveness	ABA responsiveness
ShPRX70	ABRE	ACGTG	968	5	+	Arabidopsis thaliana	cis-acting element involved in the abscisic acid responsiveness	ABA responsiveness
ShPRX70	ABRE	ACGTG	1155	5	+	Arabidopsis thaliana	cis-acting element involved in the abscisic acid responsiveness	ABA responsiveness
ShPRX70	ABRE	ACGTG	1589	5	-	Arabidopsis thaliana	cis-acting element involved in the abscisic acid responsiveness	ABA responsiveness
ShPRX70	TGACG-motif	TGACG	966	5	+	Hordeum vulgare	cis-acting regulatory element involved in the MeJA-responsiveness	MeJA-responsiveness
ShPRX70	TGACG-motif	TGACG	1444	5	+	Hordeum vulgare	cis-acting regulatory element involved in the MeJA-responsiveness	MeJA-responsiveness
ShPRX70	TGACG-motif	TGACG	1459	5	+	Hordeum vulgare	cis-acting regulatory element involved in the MeJA-responsiveness	MeJA-responsiveness
ShPRX70	CGTCA-motif	CGTCA	966	5	-	Hordeum vulgare	cis-acting regulatory element involved in the MeJA-responsiveness	MeJA-responsiveness
ShPRX70	CGTCA-motif	CGTCA	1444	5	-	Hordeum vulgare	cis-acting regulatory element involved in the MeJA-responsiveness	MeJA-responsiveness
ShPRX70	CGTCA-motif	CGTCA	1459	5	-	Hordeum vulgare	cis-acting regulatory element involved in the MeJA-responsiveness	MeJA-responsiveness
ShPRX70	GT1-motif	GGTTAA	1746	6	-	Arabidopsis thaliana	light responsive element	light responsiveness
ShPRX70	G-box	TAACACGTAG	739	9	-	Brassica oleracea	cis-acting regulatory element involved in light responsiveness	light responsiveness
ShPRX70	G-box	TACGTG	740	6	+	Arabidopsis thaliana	cis-acting regulatory element involved in light responsiveness	light responsiveness
ShPRX70	G-box	CACGTC	967	6	-	Zea mays	cis-acting regulatory element involved in light responsiveness	light responsiveness
ShPRX70	G-box	TACGTG	1589	6	-	Arabidopsis thaliana	cis-acting regulatory element involved in light responsiveness	light responsiveness
ShPRX70	G-box	GCCACGTGGA	1605	9	+	Arabidopsis thaliana	cis-acting regulatory element involved in light responsiveness	light responsiveness
ShPRX70	Sp1	GGGCGG	836	6	-	Oryza sativa	light responsive element	light responsiveness
ShPRX70	G-Box	CACGTT	594	6	-	Pisum sativum	cis-acting regulatory element involved in light responsiveness	light responsiveness
ShPRX70	G-Box	CACGTT	637	6	-	Pisum sativum	cis-acting regulatory element involved in light responsiveness	light responsiveness
ShPRX70	G-Box	CACGTT	1154	6	-	Pisum sativum	cis-acting regulatory element involved in light responsiveness	light responsiveness
ShPRX70	G-Box	TCCACATGGCA	1604	10	-	Triticum aestivum	cis-acting regulatory element involved in light responsiveness	light responsiveness
ShPRX70	LTR	CCGAAA	1662	6	-	Hordeum vulgare	cis-acting element involved in low-temperature responsiveness	low-temperature responsiveness
ShPRX70	ARE	AAACCA	392	6	-	Zea mays	cis-acting regulatory element essential for the anaerobic induction	anaerobic induction
ShPRX70	ARE	AAACCA	791	6	+	Zea mays	cis-acting regulatory element essential for the anaerobic induction	anaerobic induction
ShPRX70	ARE	AAACCA	1196	6	-	Zea mays	cis-acting regulatory element essential for the anaerobic induction	anaerobic induction
ShPRX70	MBS	CAACTG	44	6	+	Arabidopsis thaliana	MYB binding site involved in drought-inducibility	drought-inducibility
ShPRX70	MBS	CAACTG	1214	6	+	Arabidopsis thaliana	MYB binding site involved in drought-inducibility	drought-inducibility
ShPRX70	MBS	CAACTG	1440	6	-	Arabidopsis thaliana	MYB binding site involved in drought-inducibility	drought-inducibility
ShPRX70	MBS	CAACTG	1475	6	-	Arabidopsis thaliana	MYB binding site involved in drought-inducibility	drought-inducibility
ShPRX70	RY-element	CATGCATG	704	8	+	Helianthus annuus	cis-acting regulatory element involved in seed-specific regulation	seed-specific regulation
ShPRX70	CAT-box	GCCACT	657	6	+	Arabidopsis thaliana	cis-acting regulatory element related to meristem expression	meristem specific activation and expression
ShPRX71	ABRE	ACGTG	337	5	-	Arabidopsis thaliana	cis-acting element involved in the abscisic acid responsiveness	ABA responsiveness
ShPRX71	ABRE	CACGTG	391	6	+	Arabidopsis thaliana	cis-acting element involved in the abscisic acid responsiveness	ABA responsiveness
ShPRX71	ABRE	ACGTG	392	5	+	Arabidopsis thaliana	cis-acting element involved in the abscisic acid responsiveness	ABA responsiveness
ShPRX71	ABRE	ACGTG	969	5	+	Arabidopsis thaliana	cis-acting element involved in the abscisic acid responsiveness	ABA responsiveness
ShPRX71	TCA-element	CCATCTTTTT	1273	9	+	Nicotiana tabacum	cis-acting element involved in salicylic acid responsiveness	SA responsiveness
ShPRX71	CGTCA-motif	CGTCA	931	5	-	Hordeum vulgare	cis-acting regulatory element involved in the MeJA-responsiveness	MeJA-responsiveness
ShPRX71	CGTCA-motif	CGTCA	945	5	-	Hordeum vulgare	cis-acting regulatory element involved in the MeJA-responsiveness	MeJA-responsiveness
ShPRX71	TGACG-motif	TGACG	931	5	+	Hordeum vulgare	cis-acting regulatory element involved in the MeJA-responsiveness	MeJA-responsiveness
ShPRX71	TGACG-motif	TGACG	945	5	+	Hordeum vulgare	cis-acting regulatory element involved in the MeJA-responsiveness	MeJA-responsiveness
ShPRX71	G-Box	CACGTT	337	6	+	Pisum sativum	cis-acting regulatory element involved in light responsiveness	light responsiveness
ShPRX71	G-Box	CACGTG	391	6	+	Pisum sativum	cis-acting regulatory element involved in light responsiveness	light responsiveness
ShPRX71	G-Box	CACGTT	968	6	-	Pisum sativum	cis-acting regulatory element involved in light responsiveness	light responsiveness
ShPRX71	G-box	CACGAC	306	6	+	Zea mays	cis-acting regulatory element involved in light responsiveness	light responsiveness
ShPRX71	G-box	CACGTG	391	6	+	Arabidopsis thaliana	cis-acting regulatory element involved in light responsiveness	light responsiveness
ShPRX71	LTR	CCGAAA	299	6	-	Hordeum vulgare	cis-acting element involved in low-temperature responsiveness	low-temperature responsiveness
ShPRX71	LTR	CCGAAA	996	6	-	Hordeum vulgare	cis-acting element involved in low-temperature responsiveness	low-temperature responsiveness
ShPRX71	LTR	CCGAAA	1826	6	-	Hordeum vulgare	cis-acting element involved in low-temperature responsiveness	low-temperature responsiveness
ShPRX71	WUN-motif	AAATTTCCT	18	9	+	Brassica oleracea	wound-responsive element	wound-responsive
ShPRX71	ARE	AAACCA	383	6	-	Zea mays	cis-acting regulatory element essential for the anaerobic induction	anaerobic induction
ShPRX71	ARE	AAACCA	430	6	+	Zea mays	cis-acting regulatory element essential for the anaerobic induction	anaerobic induction
ShPRX71	MBS	CAACTG	1735	6	-	Arabidopsis thaliana	MYB binding site involved in drought-inducibility	drought-inducibility
ShPRX71	MBS	CAACTG	1851	6	+	Arabidopsis thaliana	MYB binding site involved in drought-inducibility	drought-inducibility
ShPRX71	RY-element	CATGCATG	273	8	+	Helianthus annuus	cis-acting regulatory element involved in seed-specific regulation	seed-specific regulation
ShPRX71	CAT-box	GCCACT	959	6	+	Arabidopsis thaliana	cis-acting regulatory element related to meristem expression	meristem specific activation and expression
ShPRX72	ABRE	TACGGTC	1181	7	-	Arabidopsis thaliana	cis-acting element involved in the abscisic acid responsiveness	ABA responsiveness
ShPRX72	ABRE	ACGTG	1980	5	+	Arabidopsis thaliana	cis-acting element involved in the abscisic acid responsiveness	ABA responsiveness
ShPRX72	TCA-element	CCATCTTTTT	438	9	+	Nicotiana tabacum	cis-acting element involved in salicylic acid responsiveness	SA responsiveness
ShPRX72	CGTCA-motif	CGTCA	374	5	-	Hordeum vulgare	cis-acting regulatory element involved in the MeJA-responsiveness	MeJA-responsiveness
ShPRX72	CGTCA-motif	CGTCA	614	5	-	Hordeum vulgare	cis-acting regulatory element involved in the MeJA-responsiveness	MeJA-responsiveness
ShPRX72	CGTCA-motif	CGTCA	1867	5	-	Hordeum vulgare	cis-acting regulatory element involved in the MeJA-responsiveness	MeJA-responsiveness
ShPRX72	TGACG-motif	TGACG	374	5	+	Hordeum vulgare	cis-acting regulatory element involved in the MeJA-responsiveness	MeJA-responsiveness
ShPRX72	TGACG-motif	TGACG	614	5	+	Hordeum vulgare	cis-acting regulatory element involved in the MeJA-responsiveness	MeJA-responsiveness
ShPRX72	TGACG-motif	TGACG	1867	5	+	Hordeum vulgare	cis-acting regulatory element involved in the MeJA-responsiveness	MeJA-responsiveness
ShPRX72	ACE	CTAACGTATT	759	9	+	Petroselinum crispum	cis-acting element involved in light responsiveness	light responsiveness
ShPRX72	G-box	CACGTC	1979	6	-	Zea mays	cis-acting regulatory element involved in light responsiveness	light responsiveness
ShPRX72	ARE	AAACCA	20	6	+	Zea mays	cis-acting regulatory element essential for the anaerobic induction	anaerobic induction
ShPRX72	ARE	AAACCA	620	6	+	Zea mays	cis-acting regulatory element essential for the anaerobic induction	anaerobic induction
ShPRX72	GC-motif	CCCCCG	1924	6	+	Zea mays	enhancer-like element involved in anoxic specific inducibility	anoxic specific inducibility
ShPRX72	MBS	CAACTG	1594	6	+	Arabidopsis thaliana	MYB binding site involved in drought-inducibility	drought-inducibility
ShPRX72	RY-element	CATGCATG	1842	8	-	Helianthus annuus	cis-acting regulatory element involved in seed-specific regulation	seed-specific regulation
ShPRX73	ABRE	ACGTG	254	5	+	Arabidopsis thaliana	cis-acting element involved in the abscisic acid responsiveness	ABA responsiveness
ShPRX73	ABRE	ACGTG	292	5	-	Arabidopsis thaliana	cis-acting element involved in the abscisic acid responsiveness	ABA responsiveness
ShPRX73	ABRE	ACGTG	325	5	+	Arabidopsis thaliana	cis-acting element involved in the abscisic acid responsiveness	ABA responsiveness
ShPRX73	ABRE	ACGTG	1570	5	-	Arabidopsis thaliana	cis-acting element involved in the abscisic acid responsiveness	ABA responsiveness
ShPRX73	CGTCA-motif	CGTCA	447	5	-	Hordeum vulgare	cis-acting regulatory element involved in the MeJA-responsiveness	MeJA-responsiveness
ShPRX73	CGTCA-motif	CGTCA	1164	5	+	Hordeum vulgare	cis-acting regulatory element involved in the MeJA-responsiveness	MeJA-responsiveness
ShPRX73	CGTCA-motif	CGTCA	1819	5	-	Hordeum vulgare	cis-acting regulatory element involved in the MeJA-responsiveness	MeJA-responsiveness
ShPRX73	TGACG-motif	TGACG	447	5	+	Hordeum vulgare	cis-acting regulatory element involved in the MeJA-responsiveness	MeJA-responsiveness
ShPRX73	TGACG-motif	TGACG	1164	5	-	Hordeum vulgare	cis-acting regulatory element involved in the MeJA-responsiveness	MeJA-responsiveness
ShPRX73	TGACG-motif	TGACG	1819	5	+	Hordeum vulgare	cis-acting regulatory element involved in the MeJA-responsiveness	MeJA-responsiveness
ShPRX73	GT1-motif	GGTTAA	733	6	-	Arabidopsis thaliana	light responsive element	light responsiveness
ShPRX73	GT1-motif	GGTTAA	827	6	+	Arabidopsis thaliana	light responsive element	light responsiveness
ShPRX73	GT1-motif	GGTTAA	871	6	+	Arabidopsis thaliana	light responsive element	light responsiveness
ShPRX73	G-Box	CACGTT	292	6	+	Pisum sativum	cis-acting regulatory element involved in light responsiveness	light responsiveness
ShPRX73	ACE	GACACGTATG	1568	9	+	Petroselinum crispum	cis-acting element involved in light responsiveness	light responsiveness
ShPRX73	G-box	TACGTG	253	6	+	Arabidopsis thaliana	cis-acting regulatory element involved in light responsiveness	light responsiveness
ShPRX73	G-box	CCACGTAA	323	8	-	Brassica napus	cis-acting regulatory element involved in light responsiveness	light responsiveness
ShPRX73	G-box	TACGTG	324	6	+	Arabidopsis thaliana	cis-acting regulatory element involved in light responsiveness	light responsiveness
ShPRX73	G-box	TACGTG	1570	6	-	Arabidopsis thaliana	cis-acting regulatory element involved in light responsiveness	light responsiveness
ShPRX73	LTR	CCGAAA	1329	6	-	Hordeum vulgare	cis-acting element involved in low-temperature responsiveness	low-temperature responsiveness
ShPRX73	ARE	AAACCA	1391	6	+	Zea mays	cis-acting regulatory element essential for the anaerobic induction	anaerobic induction
ShPRX73	TC-rich repeats	ATTCTCTAAC	895	9	+	Nicotiana tabacum	cis-acting element involved in defense and stress responsiveness	defense and stress responsiveness
ShPRX73	TC-rich repeats	ATTCTCTAAC	1094	9	+	Nicotiana tabacum	cis-acting element involved in defense and stress responsiveness	defense and stress responsiveness
ShPRX73	MBS	CAACTG	1477	6	-	Arabidopsis thaliana	MYB binding site involved in drought-inducibility	drought-inducibility
ShPRX73	GCN4_motif	TGAGTCA	1652	7	+	Oryza sativa	cis-regulatory element involved in endosperm expression	endosperm expression
ShPRX74	GARE-motif	TCTGTTG	483	7	+	Brassica oleracea	gibberellin-responsive element	GA-responsiveness
ShPRX74	ABRE	CACGTG	535	6	+	Arabidopsis thaliana	cis-acting element involved in the abscisic acid responsiveness	ABA responsiveness
ShPRX74	ABRE	ACGTG	536	5	+	Arabidopsis thaliana	cis-acting element involved in the abscisic acid responsiveness	ABA responsiveness
ShPRX74	TGACG-motif	TGACG	323	5	+	Hordeum vulgare	cis-acting regulatory element involved in the MeJA-responsiveness	MeJA-responsiveness
ShPRX74	TGACG-motif	TGACG	455	5	+	Hordeum vulgare	cis-acting regulatory element involved in the MeJA-responsiveness	MeJA-responsiveness
ShPRX74	TGACG-motif	TGACG	692	5	+	Hordeum vulgare	cis-acting regulatory element involved in the MeJA-responsiveness	MeJA-responsiveness
ShPRX74	CGTCA-motif	CGTCA	323	5	-	Hordeum vulgare	cis-acting regulatory element involved in the MeJA-responsiveness	MeJA-responsiveness
ShPRX74	CGTCA-motif	CGTCA	455	5	-	Hordeum vulgare	cis-acting regulatory element involved in the MeJA-responsiveness	MeJA-responsiveness
ShPRX74	CGTCA-motif	CGTCA	692	5	-	Hordeum vulgare	cis-acting regulatory element involved in the MeJA-responsiveness	MeJA-responsiveness
ShPRX74	G-box	CACGAC	520	6	-	Zea mays	cis-acting regulatory element involved in light responsiveness	light responsiveness
ShPRX74	G-box	CACGTG	535	6	+	Arabidopsis thaliana	cis-acting regulatory element involved in light responsiveness	light responsiveness
ShPRX74	G-box	CACGAC	787	6	+	Zea mays	cis-acting regulatory element involved in light responsiveness	light responsiveness
ShPRX74	G-box	CACGAC	1834	6	+	Zea mays	cis-acting regulatory element involved in light responsiveness	light responsiveness
ShPRX74	C-box	ACGAGCACCGCC	218	11	-	Hordeum vulgare	cis-acting regulatory element involved in light responsiveness	light responsiveness
ShPRX74	G-Box	CACGTG	535	6	+	Pisum sativum	cis-acting regulatory element involved in light responsiveness	light responsiveness
ShPRX74	GC-motif	CCCCCG	376	6	+	Zea mays	enhancer-like element involved in anoxic specific inducibility	anoxic specific inducibility
ShPRX74	MBS	CAACTG	1012	6	-	Arabidopsis thaliana	MYB binding site involved in drought-inducibility	drought-inducibility
ShPRX74	RY-element	CATGCATG	1275	8	-	Helianthus annuus	cis-acting regulatory element involved in seed-specific regulation	seed-specific regulation
ShPRX74	RY-element	CATGCATG	1777	8	-	Helianthus annuus	cis-acting regulatory element involved in seed-specific regulation	seed-specific regulation
ShPRX74	CAT-box	GCCACT	475	6	+	Arabidopsis thaliana	cis-acting regulatory element related to meristem expression	meristem specific activation and expression
ShPRX74	CAT-box	GCCACT	508	6	+	Arabidopsis thaliana	cis-acting regulatory element related to meristem expression	meristem specific activation and expression
ShPRX74	CAT-box	GCCACT	1244	6	+	Arabidopsis thaliana	cis-acting regulatory element related to meristem expression	meristem specific activation and expression
ShPRX74	circadian	CAAAGATATC	980	9	-	Lycopersicon esculentum	cis-acting regulatory element involved in circadian control	circadian control
ShPRX75	TGA-element	AACGAC	111	6	+	Brassica oleracea	auxin-responsive element	IAA responsiveness
ShPRX75	P-box	CCTTTTG	777	7	+	Oryza sativa	gibberellin-responsive element	GA-responsiveness
ShPRX75	ABRE	ACGTG	683	5	-	Arabidopsis thaliana	cis-acting element involved in the abscisic acid responsiveness	ABA responsiveness
ShPRX75	ABRE	ACGTG	1217	5	-	Arabidopsis thaliana	cis-acting element involved in the abscisic acid responsiveness	ABA responsiveness
ShPRX75	ABRE	CACGTG	1974	6	-	Arabidopsis thaliana	cis-acting element involved in the abscisic acid responsiveness	ABA responsiveness
ShPRX75	ABRE	ACGTG	1975	5	+	Arabidopsis thaliana	cis-acting element involved in the abscisic acid responsiveness	ABA responsiveness
ShPRX75	G-Box	CACGTG	1974	6	-	Pisum sativum	cis-acting regulatory element involved in light responsiveness	light responsiveness
ShPRX75	ACE	GACACGTATG	867	9	-	Petroselinum crispum	cis-acting element involved in light responsiveness	light responsiveness
ShPRX75	G-box	CACGAC	635	6	+	Zea mays	cis-acting regulatory element involved in light responsiveness	light responsiveness
ShPRX75	G-box	CACGTC	683	6	+	Zea mays	cis-acting regulatory element involved in light responsiveness	light responsiveness
ShPRX75	G-box	TACGTG	1217	6	-	Arabidopsis thaliana	cis-acting regulatory element involved in light responsiveness	light responsiveness
ShPRX75	G-box	CACGAC	1621	6	+	Zea mays	cis-acting regulatory element involved in light responsiveness	light responsiveness
ShPRX75	G-box	CACGTG	1974	6	-	Arabidopsis thaliana	cis-acting regulatory element involved in light responsiveness	light responsiveness
ShPRX75	GT1-motif	GGTTAA	169	6	+	Arabidopsis thaliana	light responsive element	light responsiveness
ShPRX75	LTR	CCGAAA	1424	6	+	Hordeum vulgare	cis-acting element involved in low-temperature responsiveness	low-temperature responsiveness
ShPRX75	ARE	AAACCA	515	6	+	Zea mays	cis-acting regulatory element essential for the anaerobic induction	anaerobic induction
ShPRX75	ARE	AAACCA	786	6	-	Zea mays	cis-acting regulatory element essential for the anaerobic induction	anaerobic induction
ShPRX75	ARE	AAACCA	1027	6	-	Zea mays	cis-acting regulatory element essential for the anaerobic induction	anaerobic induction
ShPRX75	MBS	CAACTG	1850	6	+	Arabidopsis thaliana	MYB binding site involved in drought-inducibility	drought-inducibility
ShPRX75	CAT-box	GCCACT	1691	6	-	Arabidopsis thaliana	cis-acting regulatory element related to meristem expression	meristem specific activation and expression
ShPRX76	TGA-element	AACGAC	106	6	+	Brassica oleracea	auxin-responsive element	IAA responsiveness
ShPRX76	P-box	CCTTTTG	780	7	+	Oryza sativa	gibberellin-responsive element	GA-responsiveness
ShPRX76	ABRE	ACGTG	687	5	-	Arabidopsis thaliana	cis-acting element involved in the abscisic acid responsiveness	ABA responsiveness
ShPRX76	ABRE	CACGTG	1974	6	-	Arabidopsis thaliana	cis-acting element involved in the abscisic acid responsiveness	ABA responsiveness
ShPRX76	ABRE	ACGTG	1975	5	+	Arabidopsis thaliana	cis-acting element involved in the abscisic acid responsiveness	ABA responsiveness
ShPRX76	TGACG-motif	TGACG	116	5	-	Hordeum vulgare	cis-acting regulatory element involved in the MeJA-responsiveness	MeJA-responsiveness
ShPRX76	CGTCA-motif	CGTCA	116	5	+	Hordeum vulgare	cis-acting regulatory element involved in the MeJA-responsiveness	MeJA-responsiveness
ShPRX76	GT1-motif	GGTTAA	164	6	+	Arabidopsis thaliana	light responsive element	light responsiveness
ShPRX76	G-box	CACGTC	687	6	+	Zea mays	cis-acting regulatory element involved in light responsiveness	light responsiveness
ShPRX76	G-box	CACGAC	1631	6	+	Zea mays	cis-acting regulatory element involved in light responsiveness	light responsiveness
ShPRX76	G-box	CACGTG	1974	6	-	Arabidopsis thaliana	cis-acting regulatory element involved in light responsiveness	light responsiveness
ShPRX76	ACE	GACACGTATG	870	9	-	Petroselinum crispum	cis-acting element involved in light responsiveness	light responsiveness
ShPRX76	G-Box	CACGTG	1974	6	-	Pisum sativum	cis-acting regulatory element involved in light responsiveness	light responsiveness
ShPRX76	ARE	AAACCA	510	6	+	Zea mays	cis-acting regulatory element essential for the anaerobic induction	anaerobic induction
ShPRX76	ARE	AAACCA	789	6	-	Zea mays	cis-acting regulatory element essential for the anaerobic induction	anaerobic induction
ShPRX76	ARE	AAACCA	1030	6	-	Zea mays	cis-acting regulatory element essential for the anaerobic induction	anaerobic induction
ShPRX76	ARE	AAACCA	1120	6	-	Zea mays	cis-acting regulatory element essential for the anaerobic induction	anaerobic induction
ShPRX76	CAT-box	GCCACT	1701	6	-	Arabidopsis thaliana	cis-acting regulatory element related to meristem expression	meristem specific activation and expression
ShPRX77	TATC-box	TATCCCA	336	7	+	Oryza sativa	cis-acting element involved in gibberellin-responsiveness	GA-responsiveness
ShPRX77	TGACG-motif	TGACG	490	5	-	Hordeum vulgare	cis-acting regulatory element involved in the MeJA-responsiveness	MeJA-responsiveness
ShPRX77	TGACG-motif	TGACG	1059	5	+	Hordeum vulgare	cis-acting regulatory element involved in the MeJA-responsiveness	MeJA-responsiveness
ShPRX77	CGTCA-motif	CGTCA	490	5	+	Hordeum vulgare	cis-acting regulatory element involved in the MeJA-responsiveness	MeJA-responsiveness
ShPRX77	CGTCA-motif	CGTCA	1059	5	-	Hordeum vulgare	cis-acting regulatory element involved in the MeJA-responsiveness	MeJA-responsiveness
ShPRX77	GT1-motif	GGTTAA	350	6	-	Arabidopsis thaliana	light responsive element	light responsiveness
ShPRX77	Sp1	GGGCGG	617	6	+	Oryza sativa	light responsive element	light responsiveness
ShPRX77	Sp1	GGGCGG	703	6	+	Oryza sativa	light responsive element	light responsiveness
ShPRX77	Sp1	GGGCGG	740	6	+	Oryza sativa	light responsive element	light responsiveness
ShPRX77	Sp1	GGGCGG	772	6	+	Oryza sativa	light responsive element	light responsiveness
ShPRX77	G-box	CACGAC	1974	6	-	Zea mays	cis-acting regulatory element involved in light responsiveness	light responsiveness
ShPRX77	G-Box	TCCACATGGCA	214	10	-	Triticum aestivum	cis-acting regulatory element involved in light responsiveness	light responsiveness
ShPRX77	LTR	CCGAAA	240	6	+	Hordeum vulgare	cis-acting element involved in low-temperature responsiveness	low-temperature responsiveness
ShPRX77	LTR	CCGAAA	694	6	-	Hordeum vulgare	cis-acting element involved in low-temperature responsiveness	low-temperature responsiveness
ShPRX77	LTR	CCGAAA	1550	6	-	Hordeum vulgare	cis-acting element involved in low-temperature responsiveness	low-temperature responsiveness
ShPRX77	LTR	CCGAAA	1667	6	+	Hordeum vulgare	cis-acting element involved in low-temperature responsiveness	low-temperature responsiveness
ShPRX77	ARE	AAACCA	38	6	-	Zea mays	cis-acting regulatory element essential for the anaerobic induction	anaerobic induction
ShPRX77	ARE	AAACCA	1382	6	+	Zea mays	cis-acting regulatory element essential for the anaerobic induction	anaerobic induction
ShPRX77	ARE	AAACCA	1730	6	+	Zea mays	cis-acting regulatory element essential for the anaerobic induction	anaerobic induction
ShPRX77	ARE	AAACCA	1758	6	+	Zea mays	cis-acting regulatory element essential for the anaerobic induction	anaerobic induction
ShPRX77	GC-motif	CGGCGCCCT	682	9	+	Oryza sativa	?	anoxic specific inducibility
ShPRX77	MBS	CAACTG	279	6	-	Arabidopsis thaliana	MYB binding site involved in drought-inducibility	drought-inducibility
ShPRX77	MBS	CAACTG	1275	6	+	Arabidopsis thaliana	MYB binding site involved in drought-inducibility	drought-inducibility
ShPRX77	MBS	CAACTG	1980	6	+	Arabidopsis thaliana	MYB binding site involved in drought-inducibility	drought-inducibility
ShPRX77	RY-element	CATGCATG	1619	8	-	Helianthus annuus	cis-acting regulatory element involved in seed-specific regulation	seed-specific regulation
ShPRX77	CAT-box	GCCACT	1703	6	-	Arabidopsis thaliana	cis-acting regulatory element related to meristem expression	meristem specific activation and expression
ShPRX78	P-box	CCTTTTG	152	7	-	Oryza sativa	gibberellin-responsive element	GA-responsiveness
ShPRX78	P-box	CCTTTTG	1480	7	+	Oryza sativa	gibberellin-responsive element	GA-responsiveness
ShPRX78	ABRE	ACGTG	1239	5	-	Arabidopsis thaliana	cis-acting element involved in the abscisic acid responsiveness	ABA responsiveness
ShPRX78	ABRE	ACGTG	1289	5	+	Arabidopsis thaliana	cis-acting element involved in the abscisic acid responsiveness	ABA responsiveness
ShPRX78	ABRE	ACGTG	1308	5	+	Arabidopsis thaliana	cis-acting element involved in the abscisic acid responsiveness	ABA responsiveness
ShPRX78	CGTCA-motif	CGTCA	1241	5	+	Hordeum vulgare	cis-acting regulatory element involved in the MeJA-responsiveness	MeJA-responsiveness
ShPRX78	CGTCA-motif	CGTCA	1306	5	-	Hordeum vulgare	cis-acting regulatory element involved in the MeJA-responsiveness	MeJA-responsiveness
ShPRX78	TGACG-motif	TGACG	1241	5	-	Hordeum vulgare	cis-acting regulatory element involved in the MeJA-responsiveness	MeJA-responsiveness
ShPRX78	TGACG-motif	TGACG	1306	5	+	Hordeum vulgare	cis-acting regulatory element involved in the MeJA-responsiveness	MeJA-responsiveness
ShPRX78	G-Box	CACGTT	1288	6	-	Pisum sativum	cis-acting regulatory element involved in light responsiveness	light responsiveness
ShPRX78	G-box	CACGAC	460	6	+	Zea mays	cis-acting regulatory element involved in light responsiveness	light responsiveness
ShPRX78	G-box	CACGTC	1239	6	+	Zea mays	cis-acting regulatory element involved in light responsiveness	light responsiveness
ShPRX78	G-box	CACGTC	1307	6	-	Zea mays	cis-acting regulatory element involved in light responsiveness	light responsiveness
ShPRX78	G-box	CACGAC	1982	6	-	Zea mays	cis-acting regulatory element involved in light responsiveness	light responsiveness
ShPRX78	LTR	CCGAAA	637	6	-	Hordeum vulgare	cis-acting element involved in low-temperature responsiveness	low-temperature responsiveness
ShPRX78	ARE	AAACCA	167	6	-	Zea mays	cis-acting regulatory element essential for the anaerobic induction	anaerobic induction
ShPRX78	ARE	AAACCA	226	6	+	Zea mays	cis-acting regulatory element essential for the anaerobic induction	anaerobic induction
ShPRX78	ARE	AAACCA	1715	6	+	Zea mays	cis-acting regulatory element essential for the anaerobic induction	anaerobic induction
ShPRX78	GCN4_motif	TGAGTCA	432	7	+	Oryza sativa	cis-regulatory element involved in endosperm expression	endosperm expression
ShPRX78	CAT-box	GCCACT	1696	6	-	Arabidopsis thaliana	cis-acting regulatory element related to meristem expression	meristem specific activation and expression
ShPRX78	circadian	CAAAGATATC	125	9	+	Lycopersicon esculentum	cis-acting regulatory element involved in circadian control	circadian control
ShPRX79	TGA-element	AACGAC	114	6	+	Brassica oleracea	auxin-responsive element	IAA responsiveness
ShPRX79	P-box	CCTTTTG	780	7	+	Oryza sativa	gibberellin-responsive element	GA-responsiveness
ShPRX79	ABRE	ACGTG	686	5	-	Arabidopsis thaliana	cis-acting element involved in the abscisic acid responsiveness	ABA responsiveness
ShPRX79	ABRE	ACGTG	1219	5	-	Arabidopsis thaliana	cis-acting element involved in the abscisic acid responsiveness	ABA responsiveness
ShPRX79	ABRE	CGCACGTGTC	1972	9	+	Hordeum vulgare	cis-acting element involved in the abscisic acid responsiveness	ABA responsiveness
ShPRX79	ABRE	CACGTG	1974	6	-	Arabidopsis thaliana	cis-acting element involved in the abscisic acid responsiveness	ABA responsiveness
ShPRX79	ABRE	ACGTG	1975	5	+	Arabidopsis thaliana	cis-acting element involved in the abscisic acid responsiveness	ABA responsiveness
ShPRX79	GT1-motif	GGTTAA	172	6	+	Arabidopsis thaliana	light responsive element	light responsiveness
ShPRX79	ACE	GACACGTATG	870	9	-	Petroselinum crispum	cis-acting element involved in light responsiveness	light responsiveness
ShPRX79	G-box	CACGAC	638	6	+	Zea mays	cis-acting regulatory element involved in light responsiveness	light responsiveness
ShPRX79	G-box	CACGTC	686	6	+	Zea mays	cis-acting regulatory element involved in light responsiveness	light responsiveness
ShPRX79	G-box	TACGTG	1219	6	-	Arabidopsis thaliana	cis-acting regulatory element involved in light responsiveness	light responsiveness
ShPRX79	G-box	CACGAC	1621	6	+	Zea mays	cis-acting regulatory element involved in light responsiveness	light responsiveness
ShPRX79	G-box	CACGTG	1974	6	-	Arabidopsis thaliana	cis-acting regulatory element involved in light responsiveness	light responsiveness
ShPRX79	G-box	CACGAC	1979	6	-	Zea mays	cis-acting regulatory element involved in light responsiveness	light responsiveness
ShPRX79	G-Box	CACGTG	1974	6	-	Pisum sativum	cis-acting regulatory element involved in light responsiveness	light responsiveness
ShPRX79	LTR	CCGAAA	1425	6	+	Hordeum vulgare	cis-acting element involved in low-temperature responsiveness	low-temperature responsiveness
ShPRX79	ARE	AAACCA	518	6	+	Zea mays	cis-acting regulatory element essential for the anaerobic induction	anaerobic induction
ShPRX79	ARE	AAACCA	789	6	-	Zea mays	cis-acting regulatory element essential for the anaerobic induction	anaerobic induction
ShPRX79	ARE	AAACCA	1030	6	-	Zea mays	cis-acting regulatory element essential for the anaerobic induction	anaerobic induction
ShPRX79	MBS	CAACTG	1850	6	+	Arabidopsis thaliana	MYB binding site involved in drought-inducibility	drought-inducibility
ShPRX79	CAT-box	GCCACT	1691	6	-	Arabidopsis thaliana	cis-acting regulatory element related to meristem expression	meristem specific activation and expression
ShPRX80	GARE-motif	TCTGTTG	746	7	+	Brassica oleracea	gibberellin-responsive element	GA-responsiveness
ShPRX80	ABRE	ACGTG	159	5	+	Arabidopsis thaliana	cis-acting element involved in the abscisic acid responsiveness	ABA responsiveness
ShPRX80	ABRE	CACGTG	182	6	+	Arabidopsis thaliana	cis-acting element involved in the abscisic acid responsiveness	ABA responsiveness
ShPRX80	ABRE	ACGTG	183	5	+	Arabidopsis thaliana	cis-acting element involved in the abscisic acid responsiveness	ABA responsiveness
ShPRX80	ABRE	CACGTG	798	6	+	Arabidopsis thaliana	cis-acting element involved in the abscisic acid responsiveness	ABA responsiveness
ShPRX80	ABRE	ACGTG	799	5	+	Arabidopsis thaliana	cis-acting element involved in the abscisic acid responsiveness	ABA responsiveness
ShPRX80	ABRE	ACGTG	1645	5	-	Arabidopsis thaliana	cis-acting element involved in the abscisic acid responsiveness	ABA responsiveness
ShPRX80	CGTCA-motif	CGTCA	179	5	+	Hordeum vulgare	cis-acting regulatory element involved in the MeJA-responsiveness	MeJA-responsiveness
ShPRX80	CGTCA-motif	CGTCA	235	5	-	Hordeum vulgare	cis-acting regulatory element involved in the MeJA-responsiveness	MeJA-responsiveness
ShPRX80	CGTCA-motif	CGTCA	583	5	-	Hordeum vulgare	cis-acting regulatory element involved in the MeJA-responsiveness	MeJA-responsiveness
ShPRX80	CGTCA-motif	CGTCA	718	5	-	Hordeum vulgare	cis-acting regulatory element involved in the MeJA-responsiveness	MeJA-responsiveness
ShPRX80	CGTCA-motif	CGTCA	955	5	-	Hordeum vulgare	cis-acting regulatory element involved in the MeJA-responsiveness	MeJA-responsiveness
ShPRX80	TGACG-motif	TGACG	179	5	-	Hordeum vulgare	cis-acting regulatory element involved in the MeJA-responsiveness	MeJA-responsiveness
ShPRX80	TGACG-motif	TGACG	235	5	+	Hordeum vulgare	cis-acting regulatory element involved in the MeJA-responsiveness	MeJA-responsiveness
ShPRX80	TGACG-motif	TGACG	583	5	+	Hordeum vulgare	cis-acting regulatory element involved in the MeJA-responsiveness	MeJA-responsiveness
ShPRX80	TGACG-motif	TGACG	718	5	+	Hordeum vulgare	cis-acting regulatory element involved in the MeJA-responsiveness	MeJA-responsiveness
ShPRX80	TGACG-motif	TGACG	955	5	+	Hordeum vulgare	cis-acting regulatory element involved in the MeJA-responsiveness	MeJA-responsiveness
ShPRX80	G-Box	CACGTT	158	6	-	Pisum sativum	cis-acting regulatory element involved in light responsiveness	light responsiveness
ShPRX80	G-Box	CACGTG	182	6	+	Pisum sativum	cis-acting regulatory element involved in light responsiveness	light responsiveness
ShPRX80	G-Box	CACGTG	798	6	+	Pisum sativum	cis-acting regulatory element involved in light responsiveness	light responsiveness
ShPRX80	C-box	ACGAGCACCGCC	478	11	-	Hordeum vulgare	cis-acting regulatory element involved in light responsiveness	light responsiveness
ShPRX80	G-box	CACGTG	182	6	+	Arabidopsis thaliana	cis-acting regulatory element involved in light responsiveness	light responsiveness
ShPRX80	G-box	CACGAC	752	6	-	Zea mays	cis-acting regulatory element involved in light responsiveness	light responsiveness
ShPRX80	G-box	CACGAC	783	6	-	Zea mays	cis-acting regulatory element involved in light responsiveness	light responsiveness
ShPRX80	G-box	CACGTG	798	6	+	Arabidopsis thaliana	cis-acting regulatory element involved in light responsiveness	light responsiveness
ShPRX80	G-box	CACGAC	1050	6	+	Zea mays	cis-acting regulatory element involved in light responsiveness	light responsiveness
ShPRX80	G-box	TACGTG	1645	6	-	Arabidopsis thaliana	cis-acting regulatory element involved in light responsiveness	light responsiveness
ShPRX80	LTR	CCGAAA	1104	6	+	Hordeum vulgare	cis-acting element involved in low-temperature responsiveness	low-temperature responsiveness
ShPRX80	ARE	AAACCA	27	6	-	Zea mays	cis-acting regulatory element essential for the anaerobic induction	anaerobic induction
ShPRX80	GC-motif	CCCCCG	639	6	+	Zea mays	enhancer-like element involved in anoxic specific inducibility	anoxic specific inducibility
ShPRX80	MBS	CAACTG	225	6	+	Arabidopsis thaliana	MYB binding site involved in drought-inducibility	drought-inducibility
ShPRX80	MBS	CAACTG	1253	6	-	Arabidopsis thaliana	MYB binding site involved in drought-inducibility	drought-inducibility
ShPRX80	RY-element	CATGCATG	1515	8	-	Helianthus annuus	cis-acting regulatory element involved in seed-specific regulation	seed-specific regulation
ShPRX80	CAT-box	GCCACT	738	6	+	Arabidopsis thaliana	cis-acting regulatory element related to meristem expression	meristem specific activation and expression
ShPRX80	CAT-box	GCCACT	1484	6	+	Arabidopsis thaliana	cis-acting regulatory element related to meristem expression	meristem specific activation and expression
ShPRX81	TGA-element	AACGAC	385	6	+	Brassica oleracea	auxin-responsive element	IAA responsiveness
ShPRX81	ABRE	CACGTG	1526	6	-	Arabidopsis thaliana	cis-acting element involved in the abscisic acid responsiveness	ABA responsiveness
ShPRX81	ABRE	ACGTG	1527	5	+	Arabidopsis thaliana	cis-acting element involved in the abscisic acid responsiveness	ABA responsiveness
ShPRX81	ABRE	GCAACGTGTC	1707	9	+	Hordeum vulgare	cis-acting element involved in the abscisic acid responsiveness	ABA responsiveness
ShPRX81	GT1-motif	GGTTAAT	1111	7	-	Avena sativa	light responsive element	light responsiveness
ShPRX81	GT1-motif	GGTTAA	1112	6	-	Arabidopsis thaliana	light responsive element	light responsiveness
ShPRX81	GT1-motif	GGTTAA	1563	6	-	Arabidopsis thaliana	light responsive element	light responsiveness
ShPRX81	G-Box	CACGTG	1526	6	-	Pisum sativum	cis-acting regulatory element involved in light responsiveness	light responsiveness
ShPRX81	Sp1	GGGCGG	5	6	+	Oryza sativa	light responsive element	light responsiveness
ShPRX81	Sp1	GGGCGG	48	6	+	Oryza sativa	light responsive element	light responsiveness
ShPRX81	Sp1	GGGCGG	172	6	+	Oryza sativa	light responsive element	light responsiveness
ShPRX81	Sp1	GGGCGG	433	6	+	Oryza sativa	light responsive element	light responsiveness
ShPRX81	Sp1	GGGCGG	460	6	-	Oryza sativa	light responsive element	light responsiveness
ShPRX81	Sp1	GGGCGG	565	6	+	Oryza sativa	light responsive element	light responsiveness
ShPRX81	G-box	CACGTG	1526	6	-	Arabidopsis thaliana	cis-acting regulatory element involved in light responsiveness	light responsiveness
ShPRX81	TC-rich repeats	GTTTTCTTAC	228	9	-	Nicotiana tabacum	cis-acting element involved in defense and stress responsiveness	defense and stress responsiveness
ShPRX81	TC-rich repeats	ATTCTCTAAC	822	10	-	Nicotiana tabacum	cis-acting element involved in defense and stress responsiveness	defense and stress responsiveness
ShPRX81	MBS	CAACTG	273	6	+	Arabidopsis thaliana	MYB binding site involved in drought-inducibility	drought-inducibility
ShPRX81	CAT-box	GCCACT	32	6	+	Arabidopsis thaliana	cis-acting regulatory element related to meristem expression	meristem specific activation and expression
ShPRX81	CAT-box	GCCACT	1191	6	-	Arabidopsis thaliana	cis-acting regulatory element related to meristem expression	meristem specific activation and expression
ShPRX81	CAT-box	GCCACT	1275	6	+	Arabidopsis thaliana	cis-acting regulatory element related to meristem expression	meristem specific activation and expression
ShPRX82	P-box	CCTTTTG	1480	7	+	Oryza sativa	gibberellin-responsive element	GA-responsiveness
ShPRX82	TATC-box	TATCCCA	215	7	+	Oryza sativa	cis-acting element involved in gibberellin-responsiveness	GA-responsiveness
ShPRX82	ABRE	ACGTG	1308	5	+	Arabidopsis thaliana	cis-acting element involved in the abscisic acid responsiveness	ABA responsiveness
ShPRX82	TGACG-motif	TGACG	1306	5	+	Hordeum vulgare	cis-acting regulatory element involved in the MeJA-responsiveness	MeJA-responsiveness
ShPRX82	CGTCA-motif	CGTCA	1306	5	-	Hordeum vulgare	cis-acting regulatory element involved in the MeJA-responsiveness	MeJA-responsiveness
ShPRX82	G-box	CACGTC	1307	6	-	Zea mays	cis-acting regulatory element involved in light responsiveness	light responsiveness
ShPRX82	G-box	CACGAC	1982	6	-	Zea mays	cis-acting regulatory element involved in light responsiveness	light responsiveness
ShPRX82	ARE	AAACCA	455	6	-	Zea mays	cis-acting regulatory element essential for the anaerobic induction	anaerobic induction
ShPRX82	ARE	AAACCA	471	6	-	Zea mays	cis-acting regulatory element essential for the anaerobic induction	anaerobic induction
ShPRX82	ARE	AAACCA	1715	6	+	Zea mays	cis-acting regulatory element essential for the anaerobic induction	anaerobic induction
ShPRX82	MBS	CAACTG	610	6	-	Arabidopsis thaliana	MYB binding site involved in drought-inducibility	drought-inducibility
ShPRX82	MBS	CAACTG	1078	6	+	Arabidopsis thaliana	MYB binding site involved in drought-inducibility	drought-inducibility
ShPRX82	MBS	CAACTG	1244	6	-	Arabidopsis thaliana	MYB binding site involved in drought-inducibility	drought-inducibility
ShPRX82	CAT-box	GCCACT	1696	6	-	Arabidopsis thaliana	cis-acting regulatory element related to meristem expression	meristem specific activation and expression
