# Supplementary material for: Genome-wide identification of the class III peroxidase gene family of sugarcane and its expression profiles under stresses
Source: Front Plant Sci. 2023 Jan 30;14:1101665. doi: 10.3389/fpls.2023.1101665 (PMC9924293; doi:10.3389/fpls.2023.1101665)
Supplement: Supplementary Figure 1 — Phylogenetic analysis of ShPRX proteins. [file DataSheet_1.zip › Data Sheet20230105/Table S6 The cis-acting elements of each group ShPRX.xlsx]

## Sheet: Table S6-1
Table S6-1 The number and ratio of ShPRXs with cis-acting elements
Classification		The number of ShPRXs							The proportion of ShPRXs
		Group I	Group II	Group III	Group IV	Group V	Group VI	Total	Group I	Group II	Group III	Group IV	Group V	Group VI	Total
Hormone response elements	IAA responsiveness	3	2	5	15	6	13	44	100	33.3333	45.4545	57.6923	66.6667	48.1481	53.6585
	GA responsiveness	0	2	7	16	4	10	39	0	33.3333	63.6364	61.5385	44.4444	37.037	47.561
	ABA responsiveness	3	6	10	24	8	27	78	100	100	90.9091	92.3077	88.8889	100	95.122
	SA responsiveness	3	1	3	5	3	6	21	100	16.6667	27.2727	19.2308	33.3333	22.2222	25.6098
	MeJA-responsiveness	3	6	11	21	7	24	72	100	100	100	80.7692	77.7778	88.8889	87.8049
Abiotic stress response elements	Light responsiveness	3	6	10	25	9	27	80	100	100	90.9091	96.1538	100	100	97.561
	Low-temperature responsiveness	3	3	4	13	5	11	39	100	50	36.3636	50	55.5556	40.7407	47.561
	Wound-responsive	0	0	5	3	4	6	18	0	0	45.4545	11.5385	44.4444	22.2222	21.9512
	Anaerobic induction	3	3	7	22	8	19	62	100	50	63.6364	84.6154	88.8889	70.3704	75.6098
	Anoxic specific inducibility	1	4	4	4	0	13	26	33.3333	66.6667	36.3636	15.3846	0	48.1481	31.7073
	Defense and stress responsiveness	2	3	3	3	6	5	22	66.6667	50	27.2727	11.5385	66.6667	18.5185	26.8293
	Drought-inducibility	2	3	9	15	8	23	60	66.6667	50	81.8182	57.6923	88.8889	85.1852	73.1707
Tissue-specific response elements	Seed-specific regulation	1	2	3	14	3	13	36	33.3333	33.3333	27.2727	53.8462	33.3333	48.1481	43.9024
	Root specific	0	0	0	1	0	0	1	0	0	0	3.84615	0	0	1.21951
	Endosperm expression	0	0	2	5	1	2	10	0	0	18.1818	19.2308	11.1111	7.40741	12.1951
	Meristem specific activation and expression	1	2	7	19	6	16	51	33.3333	33.3333	63.6364	73.0769	66.6667	59.2593	62.1951
	Palisade mesophyll cells	0	1	0	1	0	1	3	0	16.6667	0	3.84615	0	3.7037	3.65854
Cell cycle regulation		0	1	1	0	1	2	5	0	16.6667	9.09091	0	11.1111	7.40741	6.09756
Circadian control		0	0	2	3	2	2	9	0	0	18.1818	11.5385	22.2222	7.40741	10.9756
Total		3	6	11	26	9	27	82	100	100	100	100	100	100	100
Note : Color scale table indicates the number and proportion of ShPRX (Blue is the highest and it changes color to yellow, which signifies the lowest number of ShPRX. Red is the highest and it changes color to white, which signifies the lowest proportion of ShPRX).

## Sheet: Table S6-2
Table S6. The number of cis-acting elements in each group.
Classification	cis-acting element	Group I	Group II	Group III	Group IV	Group V	Group VI	Total
IAA responsiveness	TGA-element	3	2	6	16	5	14	46
	AuxRR-core	0	1	3	6	2	5	17
GA-responsiveness	P-box	0	0	8	10	4	5	27
	GARE-motif	0	2	2	7	1	8	20
	TATC-box	0	1	1	6	0	2	10
ABA responsiveness	ABRE	10	17	46	86	30	102	291
SA responsiveness	TCA-element	5	1	4	6	3	9	28
	SARE	0	0	0	0	2	0	2
MeJA-responsiveness	CGTCA-motif	7	14	30	64	15	67	197
	TGACG-motif	7	14	30	64	15	67	197
Light responsiveness	G-Box	9	13	51	107	31	113	324
	Sp1	2	16	4	23	5	32	82
	GT1-motif	3	2	2	23	3	29	62
	ACE	1	2	5	9	1	7	25
	3-AF1 binding site	0	1	1	0	0	1	3
	C-box	0	0	0	2	0	0	2
	AAAC-motif	0	0	0	0	0	1	1
Low-temperature responsiveness	LTR	5	3	6	18	8	17	57
Wound-responsive	WUN-motif	0	0	5	3	5	7	20
Anaerobic induction	ARE	6	6	13	51	19	30	125
Anoxic specific inducibility	GC-motif	1	6	4	4	0	16	31
Defense and stress responsiveness	TC-rich repeats	3	3	4	3	9	6	28
Drought-inducibility	MBS	5	5	14	28	14	36	102
Seed-specific regulation	RY-element	1	3	7	29	4	21	65
Root specific	motif I	0	0	0	1	0	0	1
Endosperm expression	GCN4_motif	0	0	2	5	1	2	10
Meristem specific activation and expression	CAT-box	1	4	9	36	7	30	87
	NON-box	0	0	0	1	0	0	1
Palisade mesophyll cells	HD-Zip 1	0	1	0	1	0	1	3
Cell cycle regulation	MSA-like	0	1	1	0	1	2	5
Circadian control	circadian	0	0	2	4	2	2	10
Total		69	118	260	613	187	632	1879
Note : Color scale table indicates the number of cis-acting elements (Green is the highest and it changes color to azure, which signifies the lowest number of cis-acting elements.).
