# Supplementary material for: Genome-wide identification of the class III peroxidase gene family of sugarcane and its expression profiles under stresses
Source: Front Plant Sci. 2023 Jan 30;14:1101665. doi: 10.3389/fpls.2023.1101665 (PMC9924293; doi:10.3389/fpls.2023.1101665)
Supplement: Supplementary Figure 1 — Phylogenetic analysis of ShPRX proteins. [file DataSheet_1.zip › Data Sheet20230105/Table S8 Overall relative synonymous codon usage (RSCU) values of ShPRX gene family members.xlsx]

## Sheet: Table S8
Table S8. Overall relative synonymous codon usage (RSCU) values of ShPRX gene family members.
Amino acid	Codon	Number	RSCU	Amino acid	Codon	Number	RSCU	Amino acid	Codon	Number	RSCU	Amino acid	Codon	Number	RSCU
Phe	UUU	123	0.21	Ser	UCU	111	0.3	Tyr	UAU	70	0.23	Cys	UGU	60	0.16
	UUC	1038	1.79		UCC	729	2		UAC	549	1.77		UGC	669	1.84
Leu	UUA	47	0.11		UCA	135	0.37	TER	UAA	18	0.66	TER	UGA	37	1.35
	UUG	135	0.3		UCG	471	1.29		UAG	27	0.99	Trp	UGG	136	1
	CUU	170	0.38	Pro	CCU	146	0.41	His	CAU	96	0.36	Arg	CGU	106	0.38
	CUC	1163	2.63		CCC	456	1.3		CAC	441	1.64		CGC	639	2.27
	CUA	87	0.2		CCA	160	0.45	Gln	CAA	130	0.3		CGA	57	0.2
	CUG	1054	2.38		CCG	646	1.84		CAG	745	1.7		CGG	398	1.41
Ile	AUU	103	0.34	Thr	ACU	106	0.29	Asn	AAU	137	0.22	Ser	AGU	77	0.21
	AUC	743	2.47		ACC	622	1.71		AAC	1115	1.78		AGC	662	1.82
	AUA	55	0.18		ACA	122	0.34	Lys	AAA	122	0.25	Arg	AGA	98	0.35
Met	AUG	529	1		ACG	602	1.66		AAG	844	1.75		AGG	393	1.39
Val	GUU	157	0.3	Ala	GCU	310	0.36	Asp	GAU	222	0.24	Gly	GGU	211	0.39
	GUC	991	1.89		GCC	1566	1.82		GAC	1591	1.76		GGC	1271	2.33
	GUA	60	0.11		GCA	245	0.29	Glu	GAA	94	0.21		GGA	223	0.41
	GUG	888	1.69		GCG	1314	1.53		GAG	801	1.79		GGG	475	0.87
Note : Black bold text represents 22 codons that were over-represented (mean RSCU value > 1.6), and red text represents 31 codons that were under-represented (mean RSCU value < 0.6).
